# Supplementary material for: Molecular analyses of pseudoscorpions in a subterranean biodiversity hotspot reveal cryptic diversity and microendemism
Source: Sci Rep. 2023 Jan 9;13:430. doi: 10.1038/s41598-022-26298-5 (PMC9829860; doi:10.1038/s41598-022-26298-5)
Supplement: Supplementary file 1 — Supplementary Information 1. [file 41598_2022_26298_MOESM1_ESM.txt]

>CROPS417-22|Neobisium insulare|CROBD286|Neobisium insulare|Subgenus: Blothrus
NNNNNNNNNNNNNNNNNNNNNNNNNNNNNNNNNNNNNNNNNNNNNNNNNNNNNNNNNNNN
NNNNNNNNNNNNNNNNNNNNNNNNNNNNNNNNNNNNN---NNNNNNNNNNNNNNNNNNNN
NNNNNNNNNNNNNNNNNNNNNNNNNNNNNNNNNNNNNNNNNNNNNNNNNNNNNNNNNNNN
NNNNNNNNNNNNNNNNNNNNNNNNNNNNNNNNNNNNNNNNNNNNNNNNNNNNNNNNNNNN
NNNNNNNNNNNNNNNNNNNNNNNNNNNNNNNNNNNNNNNNNNNNNNNNNNNATTATCTTC
CATGCTAGAGATGGGGGCAGGTACTGGATGAACCATCTATCCCCCATTAGCTGGTAATAT
ATTCCACATAAGAAAATCTATAGATTTATTAATTTTTTCCCTACATTTAGCAGGGATTTC
TTCTATTTTGGGGGCAGTAAATTTTATTTCTACAATTTTTAATATACGTATACCGTCATT
AAAATTAAAAATAATACCACTGTTTGTTTGATCTATCTTTTTTACCACCTTATTACTATT
GTTGGCCATCCCAGTGTTAGCTGGGGCAATTACAATACTATTAACAGATCGTAATTTTAA
TACTTCATTTTTTGTACCTGCGGGGGGCGGGGATCTTATTTTATTTCAACACTTATTT
>CROPS418-22|Neobisium staudacheri|CROBD407|Neobisium staudacheri|Subgenus: Ommatoblothrus
NNNNNNNNNNNNNNNNNNNNNNNNNNNNNNNNNNNNNNNNNNNNNNNNNNNNNNNNNNNN
NNNNNNNNNNNNNNNNNNNNNNNNNNNNNNNNNNNNN---NNNNNNNNNNNNNNNNNNNN
NNNNNNNNNNNNNNNNNNNNNNNNNNNNNNNNNNNNNNNNNNNNNNNNNNNNNNNNNNNN
NNNNNNNNGAAATTGATTAGTACCGTTAATAATTGGTTCTCCTGATATAGCATTCCCTCG
AATAAATAATTTAAGTTTTTGACTTCTACCTCCTTCATTAATATTATTGATATTATCTTC
TATATTAGAGATGGGGGCGGGTACTGGATGAACAATTTATCCCCCATTAGCTGGAAATAT
ATTTCATATGAGAAAATCTATGGATTTATTAATTTTTTCTTTACATCTGGCAGGAATTTC
TTCTATTTTGGGGGCGGTAAATTTTATTTCTACAATTTTTAATATACGCATACCATTATT
AAAATTAAAGATAATACCATTGTTTGTTTGATCAATTTTTTTTACTACTCTATTATTATT
ATTGGCTATCCCAGTGTTAGCTGGAGCAATTACAATATTATTAACAGATCGTAATTTTAA
TACTTCTTTTTTTGTACCAGCAGGGGGCGGGGATCTTATTTTATTTCAACATTTATTT
>CROPS419-22|Neobisium aff. vachoni|CROBD413|Neobisium aff. vachoni|Subgenus: Blothrus
NNNNNNNNNNNNNNNNNNNNNNNNNNNNNNNNNNNNNNNNNNNNNNNNNNNNNNNNNNNN
NNNNNNNNNNNNNNNNNNNNNNNNNNNNNNNNNNNNN---NNNNNNNNNNNNNNNNNNNN
NNNNNNNNNNNNNNNNNNNNNNNNNNNNNNNNNNNNNNNNNNNNNNNNNNNNNNNNNNGG
GGGTTTTGGAAATTGATTAGTCCCTATAATGATTGGTTCTCCTGATATAGCGTTTCCACG
GTTAAATAATTTAAGTTTTTGACTTCTTCCTCCCTCATTTAGACTTTTAATTTTATCTTC
TAGATTAGAAATAGGAGCCGGTACTGGGTGGACAATTTACCCTCCTTTAGCTGGCAATAT
ATTTCATTCTAGAAAATCTGTGGATTTATTAATTTTTTCTTTACACTTAGCCGGTATTTC
ATCTATCTTAAGAGCTGTAAATTTTATTTCAACAATTTTAAATATGCGAATACCCGCTAT
AAAATTAAAAATAATACCTTTATTTGTTTGGTCTATTTTTTTTACAACTTTATTACTTCT
TTTTGCTATCCCAGTATTGGCTGGGGCTATTACAATATTATTAACAGATCGTAATTTTAA
TACATCATTTTTCGTTCCGGCAGGGGGAGGGGATCCTATTTTATTCCAACACTTATTT
>CROPS420-22|Neobisium stygium|CROBD624|Neobisium stygium|Subgenus: Blothrus
NNNNNNNNNNNNNNNNNNNNNNNNNNNNNNNNNNNNNNNNNNNNNNNNNNNNAGAATAAT
CATTCGGCTACAAATAACTACCCCAGGTATATTAATT---TCGGATCATAATTATAATGT
TGTAGTAACTACACATGCTCTTATTATAATTTTTTTCATAATTATACCAATAATAATTGG
GGGTTTTGGAAACTGGTTAATTCCTTTAATAATTGGTTCTCCTGATATAGCTTTTCCTCG
AATAAATAATTTTAGATTTTGATTATTACCTCCTTCTTTTAGTCTTCTTATTTTATCTTC
TACTTTAGAAATAGGAGTGGGGGCAGGATGAACAATTTACCCTCCTCTAGCTAGAAATAT
ATTTCATACTAGAAAAGCAATAGATTTTTTAATTTTTTCTTTACATTTGGCAGGTATCTC
TTCTATTTTAAGTGCTGTAAATTTTATTTCAACTATTTTTAATATACGAATACCCTCAAT
AAAAATGAAAATAATACCATTATTTGTTTGATCAATTTTTTTTACAACTTTGCTTTTACT
TTTGGCAATTCCTGTTTTGGCTGGAGCTATTACTATACTGTTAACAGATCGTAATTTTAA
TACTTCTTTTTTTGTGCCGGCAGGGGGTGGGGATCCTATTTTATTCCAACATTTATTT
>CROPS421-22|Chernes hahnii|CROBD632|Chernes hahnii|
NNNNNNNNNNNNNNNNNNNNNNNNNNNNNNNNNNNNNNNNNNNNNNNNNNNNNNNATATT
AATCCGACTTCAATTAATTTTTCCTTCTGGGTTTATT---TCAGAGCACTCTTATAATAT
TATCATTACTACCCATGCTTTAGTAATAATTTTTTTTATAGTGATACCTATAATAATTGG
TGGGTTTGGAAATTGATTAATCCCTCTAATGATCGGTTCTCCCGATATAGCTTTTCCTCG
AATGAATAATATAAGCTTTTGGCTTCTCCCCCCCTCATTTTCATTATTAATTTTATCCTC
ATTTATAGAACTAGGTTGTGGGGCAGGGTGAACATTATATCCCCCTCTAACTTCTCTTTT
GGCCCATTCTGATGCATCTGTTGATTTAGCAATTTTTTCTTTACATTTAGCAGGAATTTC
TTCAATTTTAGGGGGGGTAAATTTTATTTCAACTGTTATAAATATACGAGATCCCACAGT
TAATTATAAATCTCTCCCACTGTTTGTTTGGGCAACTTTGATTACTGTTATTTTAATTTT
ACTAGCAATACCCGTATTAGCTGGGGCAATCACTATACTTTTAACAGACCGAAATTTTAG
AACATCTTTTTTCAGACCAGTAGGAGGGGGGGATCCAATTTTATTCCAACATTTATTT
>CROPS422-22|Chthonius absoloni|CROBD686|Chthonius absoloni|
TACATTATATTTATTACTAGGTATTTGATCTGGTTGTATAGGATTAAGATTAAGAATAAT
TATTCGAATAGAATTATCTCATACAAGTAGTATTATCGGAAGAGATCAAATTTTTAATGT
TATTGTAACAGCACATGCTTTTATTATAATTTTTTTTATAGTAATACCAATAATAATTGG
CGGATTTGGTAATTGATTGGTACCCTTAATAATCGGTGCACCAGATATAGCATTTCCTCG
TATAAATAATATAAGTTTTTGATTACTTCCACCATCTTTATTATTATTATTAATATCTTC
TTCTATTGAAATAGGTTGTGGAACAGGTTGAACTATGTACCCTCCATTAGCCAGAAATAT
AGCTCATAATGGGGGGGCTGTTGATTTTGCAATTTTTTCTTTACATTTAGCAGGTGCTTC
ATCTATTCTAGGTGCTGTAAATTTTATCTCTACTATTTTTAACATACGTTCTAATAATTT
TTCTATTATAAAAATACCTTTATTTGTTTGATCAATTTTAATTACTACTATTTTATTACT
TTTAGCCCTACCTGTTTTAGCAGGAGCAATTACTATATTATTAACAGATCGAAATTTTAA
TACTTNNNNNNNNNNNNNNNNNNNNNNNNNNNNNNNNNNNNNNNNNNNNNNNNNNNNN
>CROPS423-22|Chthonius absoloni|CROBD694|Chthonius absoloni|
TACATTATATTTATTACTAGGTATTTGATCTGGTTGTATAGGATTAAGATTAAGAATAAT
TATTCGAATAGAATTATCTCATACAAGTAGTATTATCGGAAGAGATCAAATTTTTAATGT
TATTGTAACAGCACATGCTTTTATTATAATTTTTTTTATAGTAATACCAATAATAATTGG
CGGATTTGGTAATTGATTGGTACCCTTAATAATCGGTGCACCAGATATAGCATTTCCTCG
TATAAATAATATAAGTTTTTGATTACTTCCACCATCTTTATTATTATTATTAATATCTTC
TTCTATTGAAATAGGTTGTGGAACAGGTTGAACTATGTACCCTCCATTAGCCAGAAATAT
AGCTCATAATGGGGGGGCTGTTGATTTTGCAATTTTTTCTTTACATTTAGCAGGTGCTTC
ATCTATTCTAGGTGCTGTAAATTTTATCTCTACTATTTTTAACATACGTTCTAATAATTT
TTCTATTATAAAAATACCTTTATTTGTTTGATCAATTTTAATTACTACTATTTTATTACT
TTTAGCCCTACCTGTTTTAGCAGGAGCAATTACTATATTATTAACAGATCGAAATTTTAA
TACTTCTTTTTTNNNNNNNNNNNNNNNNNNNNNNNNNNNNNNNNNNNNNNNNNNNNNN
>CROPS424-22|Chthonius absoloni|CROBD705|Chthonius absoloni|
TACATTATATTTATTACTAGGTATTTGATCTGGTTGTATAGGATTAAGATTAAGAATAAT
TATTCGAATAGAATTATCTCATACAAGTAGTATTATCGGAAGAGATCAAATTTTTAATGT
TATTGTAACAGCACATGCTTTTATTATAATTTTTTTTATAGTAATACCAATAATAATTGG
CGGATTTGGTAATTGATTGGTACCCTTAATAATCGGTGCACCAGATATAGCATTTCCTCG
TATAAATAATATAAGTTTTTGATTACTTCCACCATCTTTATTATTATTATTAATATCTTC
TTCTATTGAAATAGGTTGTGGAACAGGTTGAACTATGTACCCTCCATTAGCCAGAAATAT
AGCTCATAATGGGGGGGCTGTTGATTTTGCAATTTTTTCTTTACATTTAGCAGGTGCTTC
ATCTATTCTAGGTGCTGTAAATTTTATCTCTACTATTTTTAACATACGTTCTAATAATTT
TTCTATTATAAAAATACCTTTATTTGTTTGATCAATTTTAATTACTACTATTTTATTACT
TTTAGCCCTACCTGTTTTAGCAGGAGCAATTACTATATTATTAACAGATCGAAATTTTAA
TACTTCTTTNNNNNNNNNNNNNNNNNNNNNNNNNNNNNNNNNNNNNNNNNNNNNNNNN
>CROPS425-22|Chthonius absoloni|CROBD706|Chthonius absoloni|
TACATTATATTTATTACTAGGTATTTGATCTGGTTGTATAGGATTAAGATTAAGAATAAT
TATTCGAATAGAATTATCTCATACAAGTAGTATTATCGGAAGAGATCAAATTTTTAATGT
TATTGTAACAGCACATGCTTTTATTATAATTTTTTTTATAGTAATACCAATAATAATTGG
CGGATTTGGTAATTGATTGGTACCCTTAATAATCGGTGCACCAGATATAGCATTTCCTCG
TATAAATAATATAAGTTTTTGATTACTTCCACCATCTTTATTATTATTATTAATATCTTC
TTCTATTGAAATAGGTTGTGGAACAGGTTGAACTATGTACCCTCCATTAGCCAGAAATAT
AGCTCATAATGGGGGGGCTGTTGATTTTGCAATTTTTTCTTTACATTTAGCAGGTGCTTC
ATCTATTCTAGGTGCTGTAAATTTTATCTCTACTATTTTTAACATACGTTCTAATAATTT
TTCTATTATAAAAATACCTTTATTTGTTTGATCAATTTTAATTACTACTATTTTATTACT
TTTAGCCCTACCTGTTTTAGCAGGAGCAATTACTATATTATTAACAGATCGAAATTTTAA
TACTTCTTTTTTNNNNNNNNNNNNNNNNNNNNNNNNNNNNNNNNNNNNNNNNNNNNNN
>CROPS426-22|Chthonius exarmatus|CROBD765|Chthonius exarmatus|
NNNNNNNNNNNNNNNNNNNNNNNNNNNNNNNNNNNNNNNNNNNNNNNNNNNNNGAATAAT
TATTCGAATAGAATTATCTCACCCTGGTGATATTATAGGTAGAGATCAATTATTCAACGT
AGTTGTAACAGCACATGCTTTTGTAATAATTTTTTTTATAGTAATACCAATAATAATCGG
AGGATTTGGAAATTGATTAATTCCAATAATAATTGGTTCTCCAGATATAGCTTTCCCACG
AATAAATAATTTAAGTTTTTGATTATTACCTCCTTCATTAATATTATTATTATCGTCATC
ATTTATACAAATAGGATGTGGTACTGGATGAACTATATACCCACCTTTAGCTCATAATAC
ATCACACCAAGGAAGAGCTGTTGACTTAGCAATTTTTTCTTTACATTTAGCTGGAGCTTC
CTCAATTTTAGGAGCTGTAAATTTTATTTCAACTATTATTAATATACGTTCTAATAATTT
CAGAACAAAAAATATTTCACTATTTATTTGATCAATTTTCATTACAACAGTTCTTTTATT
ATTAGCATTACCTATTTTAGCTGGTGCTATTACTATATTATTAACAGATCGAAATTTTAA
TACGTCTTTTTTTGATCCTTTAGGAGGAGGAGATCCTATCTTGTTTCAACACTTATTC
>CROPS427-22|Neobisium gentile alternum|CROBD779|Neobisium gentile|Subgenus: Neobisium
AACATTATATTTAATTTTTGGGGTTTGGGCAGGTATCGTTGGGATGAGATTTAGTATAAT
TATTCGATTGCAGTTAATAATCCCCGGAATATTAATT---TCTGATCATAATTATAATGT
AGTTGTTACTACCCATGCTTTTATTATAATTTTTTTTATAATTATACCTATAATAATTGG
GGGGTTTGGTAATTGATTAGTACCAATAATAATTGGCTCTCCTGATATAGCATTCCCTCG
AATGAATAATTTAAGATTTTGATTACTTCCCCCTTCATTTGGTTTACTACTTTTATCCTC
ATGGAGTGAAATAGGAGTAGGTGCAGGTTGGACAATTTACCCCCCTTTAGCTGGAAATAT
ATTTCATTCTAGAAAATCTGTAGATTTATTAATTTTTTCACTTCATTTGGCAGGTATTTC
CTCTATTTTAGGGGCAGTAAATTTTATTTCTACAATTATTAATATACGAATACCTGCCCT
TAAGTTAAAGGTAGTGCCTTTATTTGTGTGGTCTATTTTTTTTACTACCCTTTTACTACT
TTTAGCAATTCCTGTGTTAGCAGGGGCAATTACAATACTTTTAACAGATCGTAATTTTAA
TACTTCNNNNNNNNNNNNNNNNNNNNNNNNNNNNNNNNNNNNNNNNNNNNNNNNNNNN
>CROPS428-22|Chthonius aff. subterraneus|CROBD800|Chthonius aff. subterraneus|Chthonius aff. subterraneus meuseli
TACTATATATTTTTTATTAGGTGTTTGATCAGGTTGTTTAGGTATAAGAATAAGAATAAT
TATTCGAATAGAGTTATCACAAACTGGAAGAATTGTTGGAAGAGATCAATTATTTAATAC
AATTGTAACTGCCCATGCATTTATTATAATTTTTTTTATAGTTATACCTATAATAATTGG
AGGTTTTGGTAATTGACTAGTACCTATGTTGATTGGAGCTCCTGATATAGCTTTTCCTCG
TATAAATAATATAAGATTTTGATTACTACCACCTTCACTAATATTATTAATTATATCATC
TTTTATTGAAAGAGGTTGTGGTACAGGATGAACAATATACCCCCCTTTAGCAAGAAATTT
CTCTCATATTGGAGGAGCTGTGGATTTAGCAATCTTTTCTCTACATTTAGCAGGAGCTTC
TTCAATTTTAGGAGCTGTAAATTTTATTTCAACTATTTTAAATATACGAACAAATAACAT
ACCTTTTAAATCTATATCTTTATTTGTTTGATCTATTTTTATTACAACCGTACTTCTCCT
CTTAGCTTTGCCAGTATTAGCAGGAGCAATTACTATNNNNNNNNNNNNNNNNNNNNNNNN
NNNNNNNNNNNNNNNNNNNNNNNNNNNNNNNNNNNNNNNNNNNNNNNNNNNNNNNNNN
>CROPS429-22|Chthonius sp. nov. R|CROBD806|Chthonius sp. nov. R|
NNNNNNNNNNNNNNNNNNNNNNNNNNNNNNNNNNNNNNNNNNNNNNNNNNNNAGTATAAT
TATTCGAATAGAACTAATAGAAATAAATAGATTTCTTAATAGTGAACAAATATTTAATGT
TATTGTAACAGCTCACGCTTTTATTATAATTTTTTTTATAGTAATACCAATAATAATTGG
AGGATTTGGAAATTGACTTGTACCAATAATAATTGGAGCACCAGATATAGCATTCCCACG
AATAAATAATATAAGTTTTTGACTATTACCGCCATCATTACTTTTATTACTTTTATCCTC
AATAATTGAAATAGGATGTGGAACAGGATGAACAATATACCCACCTTTAGCAAGAAATAT
AGCACATAATGGAGGTGCCGTAGATCTAGCAATTTTTTCATTACATCTAGCTGGTGCTAG
ATCAATTCTCGGTGCAGTAAATTTTATCTCAACAATTTTTAATATACGTTCAAACAATTT
TTCTTTGGGAAAAATACCTTTGTTTGTATGATCAATTTTAATTACAACAGTATTATTATT
ACTTGCACTACCTGTTCTAGCTGGTGCTATTACTATATTATTAACAGATCGAAATTTTAA
TACATCTTTTTTTGACCCGGTTGGTGGAGGAGATCCTATTTTATTTCAACATTTATTT
>CROPS430-22|Neobisium stygium|CROBD809|Neobisium stygium|Subgenus: Blothrus
NNNNNNNNNNNNNNNNNNNNNNNNNNNNNNNNNNNNNNNNNNNNNNNNNNNNNNNNNNNN
NNNNNNNNNNNNNNNNNNNNNNNNNNNNNNNNNNNNN---NNNNNNNNNNNNNNNNNNNN
NNNNNNNNNNNNNNNNNNNNNNNNNNNNNNNNNNNNNNNNNNNNNNNNNNNNNNNNNNNN
NGGATTTGGAAATTGATTAATTCCTATAATAATTGGTTCTCCTGATATAGCTTTCCCCCG
AATAAATAATTTTAGTTTTTGATTATTACCACCTTCTTTTAGTTTATTAATTTTATCCTC
TACATTAGAAATAGGGGCAGGTACAGGTTGAACTATTTACCCCCCATTAGCCAGAAATAT
ATTTCATTCTAGAAAAGCAATAGATTTATTAATTTTTTCATTACATTTGGCAGGTATTTC
TTCTATTTTAAGAGCTGTTAATTTTATTTCAACTATTTTTAATATACGAATACCCGCAAT
AAAAATAAAAATAATACCTTTATTTGTTTGATCAATTTTTTTTACTACTTTACTTTTATT
GTTAGCAATTCCTGTTTTAGCAGGGGCAATTACTATATTATTAACTGATCGCAATTTTAA
TACTTCCTTTTTTGTACCAGCAGGGGGAGGTGACCCTATTTTATTTCAACACTTATTT
>CROPS431-22|Insulocreagris sp. nov. PI|CROBD820|Insulocreagris sp. nov. PI|
NNNNNNNNNNNNNNNNNNNNNNNNNNNNNNNNNNNNNNNNNNNNNNNNNNNNNNNNNNNN
NNNNNNNNNNNNNNNNNNNNNNNNNNNNNNNNNNNNN---NNNNNNNNNNNTTATAATGT
AATTGTTACTACTCATGCTTTTATTATAATTTTTTTTATAATTATACCTATAATAATCGG
AGGTTATGGAAATTGATTAATTCCTTTAATAATTGGCTCCCCTGATATAGCTTTTCCCCG
AATAAATAATTTAAGTTTTTGACTTCTTCCTCCTTCACTTCTACTATTAATTTTATCTTC
AACTTTAGAATTAGGGGCCGGAACTGGATGAACAATTTACCCCCCGTTAGCAAATGAAAT
TTTTCATCCTAGTAAATCTGTTGATTTATTAATTTTTAGCCTTCATTTAGCAGGAATCTC
TTCTATTTTAGGAGCAGTGAATTTTATTACCACAATTATAAATATACGAAGACCTGGTTT
AAAATATATAATAATACCTTTATTTGTTTGATCAATTTACTTTACTACAATCCTTCTACT
TTTAGCTATTCCTGTCCTTGCAGGAGCAATTACCATATTGTTAGTAGATCGAAATTTTAA
TTCATCATTTTTTGTTCCTGCAGGGGGTGGGGATCCTATCTTATTTCAACATCTATTT
>CROPS432-22|Insulocreagris sp. 2DH|CROBD830|Insulocreagris sp. 2DH|
AACTTTATATTTAATTTTTGGTGTTTGATCGGGAATCCTAGGAATAAGATTTAGAATAAT
TATCCGTCTTCAAATATTAAAACCAGGAATACTAATC---TCTAGATATAATTATAATGT
TATTATTACTATACACGCATTTATTATAATTTTTTTTTTGATTATACCAATAATGATTGG
GGGATTTGGGAACTGACTTGTCCCACTAATAATTGGTGCCCCTGATATGGCTTTTCCTCG
ATTAAATAATCTAAGATTTTGACTTTTACCGCCTTCTCTGATTATATTATTAATTTCTTC
GGGTTTAGAATTAGGGGTGGGAACTGGATGAACAATTTATCCTCCTCTTTCTAGAGAGGT
GTTTCTATCAGGAAAATCAATAGATTTATTAATTTTTAGCCTTCATCTTGCTGGTATTTC
ATCTATTTTAAGAGCTATTAATTTCATTTCAACTATTATAAATATACGAAGACCTGGATT
AAAATATATAATAATACCTTTATTTGTATGATCAATTTATTTTACTACTATTTTACTTTT
ATTTGCTATTCCAGTATTAGCAGGGGCTATTACAATACTTCTTACCGATCGAAATTTTAA
CACATCGTTTTTTATACCTACAGGAGGGGGAGATCCAATTTTTTTTCAACATTTATTT
>CROPS433-22|Chthoniidae|CROBD841||Globochthonius | Globochthonius caligatus
NNNNNNNNNNNNNNNNNNNNNNNNNNNNNNNNNNNNNNNNNNNNNNNNNNNAAGAATAAT
TATTCGAATGGAATTATCTCATAGAGGTGTAATAATAGGAAGCGACCAATTATTTAATGT
AATAGTAACTGCACATGCTTTTATTATAATTTTTTTTATAGTCATACCAATAATAATTGG
AGGTTTTGGAAATTGACTTGTTCCTATGATAATTGGAGCACCAGATATAGCATTTCCTCG
TATAAATAATATAAGTTTTTGATTATTACCTCCTTCATTAATATTATTACTACTATCATC
TTCTTTAGAAATAGGATGTGGGACAGGATGAACCATATACCCTCCTTTGGCTGGAAATAT
ATCACATAATGGAGGGGCTGTAGATTTAGCTATTTTCTCTTTACATTTGGCAGGAGCTTC
ATCAATCTTAGGAGCTGTTAATTTTATTTCTACTATTTTTAATATACGCTCAAATAATTT
TTTTTTAGAAAAAATATCACTATTTGTATGATCTATTTTAATTACAACAGTATTATTATT
ATTAGCTTTACCCGTATTAGCAGGGGCCATTACAATATTATTAACAGATCGTAATTTTAA
TACTTCTTTCTTTGATCCTATTGGAGGAGGAGATCCTATTTTATTTCAACACTTATTT
>CROPS434-22|Neobisium gentile alternum|CROBD845|Neobisium gentile|Subgenus: Neobisium
AACATTATATTTAATTTTTGGGGTTTGGGCAGGTATCGTTGGGATGAGATTTAGTATAAT
TATTCGATTGCAGTTAATAATTCCTGGAATATTAATT---TCTGATCATAATTATAATGT
AGTTGTTACTACCCATGCTTTTATTATAATTTTTTTTATAATTATACCTATAATAATTGG
GGGGTTTGGTAATTGATTAGTACCAATAATAATTGGCTCCCCTGATATAGCATTCCCTCG
AATGAATAATTTAAGATTTTGATTACTTCCCCCCTCATTTGGTTTACTGCTTTTATCTTC
ATGGAGAGAAATAGGGGTAGGGGCAGGTTGGACCATCTACCCTCCTTTAGCTGGAAATAT
ATTTCATTCTAGAAAATCTGTAGATTTATTAATTTTTTCACTTCATTTGGCAGGTATTTC
CTCTATTTTAGGGGCAGTAAATTTTATTTCTACAATTATTAATATACGTATACCTGCCCT
TAAGTTAAAAGTAGTACCTTTATTTGTATGATCTATTTTTTTTACTACCCTTTTACTACT
TTTAGCAATTCCTGTGTTGGCAGGAGCAATTACAATACTTTTAACTGATCGTAACTTTAA
TACTTCATTTTTTGTACCGGCAGGTGGGGGGGATCCTATTCTTTTTCAACATTTATTT
>CROPS435-22|Chthonius sp. nov. L|CROBD865|Chthonius sp. nov. L|
NNNNNNNNNNNNNNNNNNNNNNNNNNNNNNNNNNNNNNNNNNNNNNNNNNNNNNNNNNNN
NNNNNGATCAGAGTTATCTCAAACTAGAAAAATTATTGGAAGAGATCAACTTTTCAATGT
AATAGTTACAGCACACGCATTTATTATAATCTTCTTTATAGTTATACCTATAATAATTGG
AGGATTTGGAAATTGACTAGTACCTTTAATAATTGGAGCTCCTGATATAGCTTTTCCACG
AATAAATAATATAAGTTTCTGACTTCTTCCACCATCAATATTATTATTAATTATATCTTC
ATCTATTGAAATAGGATGTGGAACAGGATGAACAATATACCCTCCTTTAGCTAGAAATAT
AGCCCATAATGGAGGAGCAGTTGATCTAGCTATTTTTTCATTACATTTAGCTGGTGCATC
ATCAATTTTAGGAGCAGTAAATTTTATTTCAACTATCTTTAATATACGTTCAAATAATTT
TAATATAAGAAAAATACCTTTATTTGTATGATCTATTTTAATTACAACAGTTTTATTATT
ATTAGCTTTACCTGTTTTAGCAGGTGCTATTACTATATTACTTACAGATCGAAACTTTAA
TACTTCATTTTTTGACCCGGTAGGAGGTGGAGATCCAATTTTATTCCAACACTTATTT
>CROPS436-22|Chthoniidae|CROBD866||Globochthonius | Globochthonius caligatus
AACAATATATCTTTTATTAGGAGTTTGATCAGGTTGTATAGGATTAAGTTTAAGAATAAT
TATTCGAATGGAATTATCTCATAGAGGTGTAATAATAGGAAGCGACCAATTATTTAATGT
AATAGTAACTGCACATGCTTTTATTATAATTTTTTTTATAGTCATACCAATAATAATTGG
AGGTTTTGGAAATTGACTTGTTCCTATGATAATTGGAGCACCAGATATAGCATTTCCTCG
TATAAATAATATAAGTTTTTGATTATTACCTCCTTCATTAATATTATTACTACTATCATC
TTCTTTAGAAATAGGATGTGGGACAGGATGAACCATATACCCTCCTTTGGCTGGAAATAT
ATCACATAATGGAGGGGCTGTAGATTTAGCTATTTTCTCTTTACATTTGGCAGGAGCTTC
ATCAATCTTAGGAGCTGTTAATTTTATTTCTACTATTTTTAATATACGCTCAAATAATTT
TTTTTTAGAAAAAATATCACTATTTGTATGATCTATTTTAATTACAACAGTATTATTATT
ATTAGCTTTACCCGTATTAGCAGGGGCCATTACAATATTATTAACAGATCGTAATTTTAA
TACTTCTTTCTTTGATCCTATTGGAGGAGGAGATCCTATTTTATTTCAACACTTATTT
>CROPS437-22|Neobisium gentile gentile|CROBD872|Neobisium gentile|Subgenus: Neobisium
AACATTATATTTAATTTTTGGAGTTTGGGCAGGTATTGTTGGAATAAGTTTTAGAATAAT
TATTCGTTTACAATTAATAATTCCAGGGATGCTAATT---TCTGACCATAATTATAATGT
TGTTGTTACTACACATGCTTTTATTATAATTTTTTTTATAATTATACCAATAATAATTGG
AGGATTTGGAAATTGATTAGTTCCTATAATAATTGGTTCTCCTGATATAGCATTCCCTCG
AATAAATAATTTAAGATTTTGATTACTGCCTCCTTCTTTTGGTTTATTGATTTTATCCTC
TTGAAGAGAAATGGGAGTAGGAGCAGGATGAACTATTTATCCTCCTTTATCGGGAAATAT
ATTTCATTCTAATAAATCTATAGATTTACTTATTTTTTCTTTACATTTAGCGGGTATCTC
TTCTATTTTAGGGGCAGTAAATTTTATTTCTACCATTATCAATATACGCATACCTGCCTT
AAAACTTAAGGTAGTTCCTCTATTTGTTTGGTCTATTTTTTTTACTACAGTGTTATTATT
ATTAGCTATTCCAGTATTAGCAGGTGCTATTACCATATTACTTACAGATCGAAATTTTAA
TACATCTTTTTTTGTTCCGGCAGGTGGGGGAGATCCTATTTTATTTCAACATTTATTT
>CROPS438-22|Chthoniidae|CROBD875||Globochthonius | Globochthonius sp. nov. S
AACTATATACCTCCTTTTAGGAATTTGATCAGGCTGTCTAGGATTAAGACTAAGAATAAT
TATCCGATCTGAATTATCACACTCCGGATTAATTATAGGAAGAGATCAACTCTTCAATGT
AACAGTAACTGCCCATGCATTTATTATAATTTTTTTTATAGTTATACCTATAATAATTGG
AGGATTTGGAAATTGATTAGTACCTTTAATAATTGGAGCACCAGATATAGCTTTTCCTCG
TATAAACAATATAAGTTTTTGACTACTACCTCCTTCTTTACTATTACTTTTATTATCTTC
ATCAATCGAAATAGGTTGTGGTACAGGATGAACCATATATCCTCCTTTAGCAAGAAATAT
AAGACATAATGGGGGAGCTGTTGACATAGCAATTTTTTCTTTACATTTAGCAGGTGCATC
ATCAATTTTAGGAGCAGTAAATTTTATTTCTACAATTTTTAATATACGATCGAATAATAT
ACCATATACTAAAACATCTTTATTTGTATGATCAATTTTTATTACAACAATTTTACTATT
ATTAGCTTTACCAGTTTTAGCAGGTGCTATTACAATACTTTTAACAGACCGAAATTTTAA
TACATCATTTTTTGACCCTGTTGGAGGAGGGGATCCTATCCTATTTCAACACTTATTT
>CROPS439-22|Chthonius trebinjensis|CROBD876|Chthonius trebinjensis|
AACAATATATTTACTTTTAGGTATTTGATCTGGATGTATAGGTATAAGATTAAGAATAAT
TATTCGAATAGAACTTTCTCACCCAGGTGATATTATAGGAAGAGATCAATTATTTAATGT
AATTGTAACAGCACATGCCTTTATTATAATTTTCTTTATAGTTATACCAATAATAATTGG
AGGATTTGGAAATTGACTAGTACCATTAATAATTGGAGCCCCAGATATAGCATTTCCACG
AATAAATAATTTAAGATTTTGACTTTTACCTCCTTCATTAATATTACTATTAATCTCTTC
TTTTATAGAAATAGGATGTGGAACAGGTTGAACTATATACCCGCCATTAGCTCATAACAT
TTCTCATCAAGGAAGAGCTGTAGATTTAGCTATTTTTTCTTTACATTTAGCTGGAGCATC
ATCTATTTTAGGTGCAGTTAATTTTATTTCAACTATTTTTAATATACGATCTAATAATTT
TTTAACAAAAAATATTCCACTATTTGTTTGATCTATTTTAATCACAACTATTTTATTATT
ACTAGCATTACCTGTTCTTGCTGGAGCAATTACTATATTATTAACAGATCGAAATTTTAA
TACATCTTTCTTTGATCCTTTAGGTGGAGGAGATCCTATCTTATTTCAACATTTATTT
>CROPS440-22|Neobisium gentile alternum|CROBD878|Neobisium gentile|Subgenus: Neobisium
AACATTATATTTAATTTTTGGGGTTTGGGCAGGTATCGTTGGGATGAGATTTAGTATAAT
TATTCGATTGCAGTTAATAATTCCTGGAATATTAATT---TCTGATCATAATTATAATGT
AGTTGTTACTACCCATGCTTTTATTATAATTTTTTTTATAATTATACCTATAATAATTGG
GGGGTTTGGTAATTGATTAGTACCAATAATAATTGGCTCCCCTGATATAGCATTCCCTCG
AATGAATAATTTAAGATTTTGATTACTTCCCCCCTCATTTGGTTTACTGCTTTTATCTTC
ATGGAGAGAAATAGGGGTAGGGGCAGGTTGGACCATCTACCCTCCTTTAGCTGGAAATAT
ATTTCATTCTAGAAAATCTGTAGATTTATTAATTTTTTCACTTCATTTGGCAGGTATTTC
CTCTATTTTAGGGGCAGTAAATTTTATTTCTACAATTATTAATATACGTATACCTGCCCT
TAAGTTAAAAGTAGTACCTTTATTTGTATGATCTATTTTTTTTACTACCCTTTTACTACT
TTTAGCAATTCCTGTGTTGGCAGGAGCAATCACAATACTTTTAACAGATCGTAACTTTAA
TACTTCATTTTTTGTACCTGCGGGTGGGGGGGATCCTATTCTTTTTCAACATTTATTT
>CROPS441-22|Neobisium heros|CROBD880|Neobisium heros|Subgenus: Blothrus
AACTCTATATTTGATTTTTGGTGTTTGGGCTGGTATTATGGGAATAAGATTTAGAGTGAT
TATTCGATTACAAATAATAATTCCCGGAATATTAATT---TCTGATCATAATTATAATGT
AGTAGTAACAACTCATGCCTTTATTATAATTTTCTTTATAATTATACCAATAATAATCGG
TGGATTTGGAAATTGATTAGTACCAATAATAATTGGTTCTCCTGATATAGCTTTTCCTCG
ATTAAATAATTTAAGATTTTGACTACTCCCCCCTTCATTTATACTTTTAATTCTGTCTTC
TAGCCTTGAAATGGGAGCGGGTACTGGATGAACAATTTACCCACCTTTAGCCGGTAATAT
ATTTCACTCTAGAAAATCTGTAGATTTATTAATTTTTTCTTTACACTTAGCAGGAATTTC
TTCTATTTTAAGAGCTGTAAATTTTATTTCAACAATTTTAAATATACGTATACCGGCTAT
AAAATTAAAAATGATACCTTTATTTGTTTGATCTATTTTTTTTACAACTTTATTGCTTCT
TTTTGCCATCCCAGTATTAGCAGGGGCCATTACAATATTATTAACTGATCGTAATTTTAA
TACATCATTTTTCGTACCCGCTGGGGGTGGAGATCCTATTTTATTTCAACATTTATTT
>CROPS442-22|Chthoniidae|CROBD885||Ephippiochthonius | Ephippiochthonius tetrachelatus
NNNNNNNNNNNNNNNNNNNNNNNNNNNNNNNNNNNNNNNNNNNNNNNNNNNNNNNNNNNN
TATACGAATAGAATTATCTCATATTGGTTTTTATATAGGAAGTGATCAATTATATAATGT
AATAGTAACTGCTCATGCTTTTATTATAATTTTTTTTATAGTAATACCAATAATAATTGG
AGGATTTGGAAATTGATTAGTACCTATAATAATTGGATCACCAGATATAGCATTTCCACG
AATAAATAATTTAAGTTTTTGATTATTACCTCCTTCTTTAATACTATTATTATACTCATC
TTTAGTAGAAATAGGTTGTGGGACAGGATGAACTATATATCCACCTTTAGCTAGAAATAT
AGCTCATAATGGTTCTTCAGTAGATTTAGCAATTTTTTCTTTACATTTAGCAGGAGCATC
ATCAATTTTAGGTGCTGTAAATTTTATTTCAACAATTTTTAATATACGTTCAAACAATTT
TTTTTTTTTTCATTTACCTTTATTTGTATGATCTATTTTAATTACTACAATTTTACTTTT
ATTAGCTTTACCTGTTTTAGCTGGGGCTATTACTATGCTTTTAACAGATCGTAATTTTAA
TACTTCTTTTTTTGATCCTATTGGAGGTGGAGATCCAATTTTATTTCAACATTTATTT
>CROPS443-22|Neobisium gentile flavum|CROBD891|Neobisium gentile|Subgenus: Neobisium
AACATTGTATTTAATTTTTGGGGTATGGGCAGGTATTGCAGGTATGAGTTTTAGAATAAT
TATTCGCTTACAATTAATAATTCCTGGAATGTTAATT---TCTGATCATAATTACAATGT
TGTTGTTACAACTCATGCTTTTATTATAATTTTTTTTATAATTATACCAATAATAATTGG
GGGATTTGGAAATTGATTAGTACCAATAATAATTGGTTCTCCGGACATAGCATTCCCCCG
TATAAACAATTTAAGATTTTGATTACTTCCTCCTTCTTTTAGTTTGTTAATTTTATCTTC
AGGTTTAGAAATAGGAGTTGGAGCAGGGTGAACAATCTACCCTCCTTTGGCAGGTAATAT
ATTTCATTCAAGAAAATCTATAGATTTATTAATTTTTTCATTACATTTGGCAGGTATTTC
TTCTATTTTAGGTGCGGTAAATTTTATTTCTACTATTATTAATATACGGATACCTGCCCT
AAAACTAAAGGTAGTCCCTTTATTTGTTTGATCTATTTTTTATACTACAGTATTATTATT
ACTAGCTATCCCAGTATTAGCTGGTGCAATTACTATACTATTAACAGACCGTAATTTTAA
TACTTCATTTTTTGTGCCAGCGGGTGGGGGTGATCCTATTTTATTTCAACATTTATTT
>CROPS444-22|Neobisium gentile flavum|CROBD893|Neobisium gentile|Subgenus: Neobisium
AACATTGTATTTAATTTTTGGGGTATGGGCAGGTATTGCAGGTATGAGTTTTAGAATAAT
TATTCGCTTACAATTAATAATTCCTGGAATGTTAATT---TCTGATCATAATTACAATGT
TGTTGTTACAACTCATGCTTTTATTATAATTTTTTTTATAATTATACCAATAATAATTGG
GGGATTTGGAAATTGATTAGTACCAATAATAATTGGTTCTCCGGACATAGCATTCCCCCG
TATAAACAATTTAAGATTTTGATTACTTCCTCCTTCTTTTAGTTTGTTAATTTTATCTTC
AGGTTTAGAAATAGGAGTTGGAGCAGGGTGAACAATCTACCCTCCTTTGGCAGGTAATAT
ATTTCATTCAAGAAAATCTATAGATTTATTAATTTTTTCATTACATTTGGCAGGTATTTC
TTCTATTTTAGGTGCGGTAAATTTTATTTCTACTATTATTAATATACGGATACCTGCCCT
AAAACTAAAGGTAGTCCCTTTATTTGTTTGATCTATTTTTTATACTACAGTATTATTATT
ACTAGCTATCCCAGTATTAGCTGGTGCAATTACTATACTATTAACAGACCGTAATTTTAA
TACTTCATTTTTTGTGCCAGCGGGTGGGGGTGATCCTATTTTATTTCAACATTTATTT
>CROPS445-22|Protoneobisium biocovense|CROBD898|Protoneobisium biocovense|
AACCTTATATTTAATTTTTGGAGTTTGGGCAGGAATTTTAGGCATAAGTTTTAGAATAAT
TATTCGAATACAGATAATAATCCCAGGAATGTTAATC---TCAGATCATAATTATAATGT
TATAGTGACAATTCACGCTTTCATTATAATTTTTTTTATAATTATACCTATAATAATTGG
AGGTTTTGGAAACTGATTAGTACCATTAATGATTGGTTCTCCTGATATAGCATTCCCTCG
AATAAATAATTTAAGTTTTTGGCTTTTACCCCCTTCATTAATATTATTGATACTATCTTC
TATACTAGAGATGGGGGCGGGTACTGGATGAACAATTTATCCACCATTAGCGGGAAATAT
ATTTCATATGAGAAAATCTATAGATTTATTAATTTTTTCTTTACATTTGGCAGGAATTTC
TTCTATTTTGGGGGCTGTTAATTTTATTTCCACAATTTTTAATATGCGTATACCCCTATT
AAAGTTAAAAATAATACCGTTATTTGTTTGATCAATTTTTTTTACTACCTTATTATTATT
ATTGGCTATCCCTGTGTTAGCTGGGGCAATTACAATACTATTAACAGATCGTAATTTTAA
TACTTCTTTTTTTGTACCAGCAGGGGGTGGTGATCTTATTTTATTTCAACATTTATTT
>CROPS446-22|Protoneobisium biocovense|CROBD899|Protoneobisium biocovense|
AACCTTATATTTAATTTTTGGAGTTTGGGCAGGAATTTTAGGCATAAGTTTTAGAATAAT
TATTCGAATACAGATAATAATTCCAGGAATGTTAATC---TCAGATCATAATTATAATGT
TATAGTGACAATTCACGCTTTCATTATAATTTTTTTTATAATTATACCTATAATAATTGG
AGGTTTTGGAAACTGATTAGTACCATTAATGATCGGTTCTCCTGATATAGCATTCCCTCG
AATAAATAATTTAAGTTTTTGGCTTTTACCCCCTTCATTAATATTATTGATACTATCCTC
TATACTAGAGATGGGGGCGGGTACTGGATGAACAATTTATCCACCATTAGCAGGAAATAT
ATTTCATATGAGAAAATCTATAGATTTATTAATTTTTTCTTTACATTTGGCAGGAATTTC
TTCTATTTTGGGGGCTGTTAATTTTATTTCCACAATTTTTAATATGCGTATACCCCTATT
AAAGTTAAAAATAATACCGTTATTTGTTTGATCAATTTTTTTTACTACCTTATTATTATT
ATTGGCTATCCCTGTGTTAGCTGGGGCAATTACAATACTATTAACAGATCGTAATTTTAA
TACTTCTTTTTTTGTACCAGCAGGGGGTGGTGATCTTATTTTATTTCAACATTTATTT
>CROPS447-22|Chthonius aff. occultus|CROBD900|Chthonius aff. occultus|
NNNNNNNNNNNNNNNNNNNNNNNTTTGATCAGGATGTTTAGGTTTAAGATTAAGAATAAT
CATCCGATCAGAATTATCACACTCCGGATTAATTATAGGAAGAGACCAATTATTTAATGT
AATAGTAACAACCCATGCTTTTATTATAATTTTTTTTATAGTAATACCAATTATAATTGG
AGGCTTTGGAAATTGATTAATTCCTTTAATAATTAGAGCCCCTGATATAGCTTTTCCACG
TATAAATAATATAAGTTTTTGATTATTACCACCTTCTATACTTCTTCTTTTATCATCATC
CTTTATTGAAATAGGTTGTGGCACAGGATGAACAATATATCCACCTTTAGCTAGAAATAT
TAGACATAATGGAGGAGCAGTAGATATAGCTATTTTTTCTCTTCATTTAGCCGGAGCTTC
ATCAATTTTAGGGGCTGTAAATTTTATTTCTACTATTTTTAATATACGATCTAATAATAT
TTTATTTTCAAAAACATCTTTATTTGTATGATCTATTCTTATTACAACAATTCTTTTACT
ATTAGCATTACCAGTATTAGCAGGAGCTATTACAATATTACTCACTGATCGAAATTTTAA
TACATCTTTTTTTGACCCTTCTGGAGGAGGAGATCCTATTTTATTTCAACATCTATTT
>CROPS448-22|Neobisium aff. spelaeum|CROBD902|Neobisium aff. spelaeum|Subgenus: Blothrus
AACTTTATATTTAATTTTGGGGGTATGGGCAGGTATTCTAGGGATAAGATTTAGAATAAT
TATTCGCTTACAAATAATAACCCCAGGTATATTAATT---TCTGATCATAATTATAATGT
AGTCGTTACTACTCATGCCCTTATTATAATTTTTTTTATAATTATACCAATAATAATTGG
GGGATTTGGAAATTGATTAATTCCTATAATAATCGGTTCTCCTGATATAGCCTTCCCTCG
AATAAATAATTTTAGTTTCTGATTGTTGCCTCCTTCTTTTAGTTTATTAATTTTATCCTC
TACATTAGAAATAGGAGCAGGTACAGGTTGAACTATTTACCCCCCATTAGCCAGAAATAT
ATTTCATTCTAGAAAAGCAATAGATTTGTTAATTTTTTCGTTACATTTGGCAGGTATTTC
TTCTATTTTAAGAGCTGTTAACTTTATTTCAACTATTTTTAATATACGAATACCTGCCAT
AAAAATAAAAATAATACCTTTATTTGTTTGATCAATTTTTTTTACTACTCTACTTTTATT
ATTAGCAATCCCTGTTTTAGCAGGGGCAATTACTATATTATTAACTGATCGTAATTTTAA
TACTTCTTTTTTTGTTCCCGCAGGAGGCGGTGACCCTATTTTATTTCAACATTTATTT
>CROPS449-22|Chthonius aff. occultus|CROBD905|Chthonius aff. occultus|
NNNNNNNNNNNNNNNNNNNNNNNNNNGATCAGGATGTTTAGGTTTAAGATTAAGAATAAT
CATCCGATCAGAATTATCACACTCCGGATTAATTATAGGAAGAGACCAATTATTTAATGT
AATAGTAACAACCCATGCTTTTATTATAATTTTTTTTATAGTAATACCAATTATAATTGG
AGGCTTTGGAAATTGATTAATTCCTTTAATAATTAGAGCCCCTGATATAGCTTTTCCACG
TATAAATAATATAAGTTTTTGATTATTACCACCTTCTATACTTCTTCTTTTATCATCATC
CTTTATTGAAATAGGTTGTGGCACAGGATGAACAATATATCCACCTTTAGCTAGAAATAT
TAGACATAATGGAGGAGCAGTAGATATAGCTATTTTTTCTCTTCATTTAGCCGGAGCTTC
ATCAATTTTAGGGGCTGTAAATTTTATTTCTACTATTTTTAATATACGATCTAATAATAT
TTTATTTTCAAAAACATCTTTATTTGTATGATCTATTCTTATTACAACAATTCTTTTACT
ATTAGCATTACCAGTATTAGCAGGAGCTATTACAATATTACTCACTGATCGAAATTTTAA
TACATCTTTTTTTGACCCTTCTGGAGGAGGAGATCCTATTTTATTTCAACATCTATTT
>CROPS450-22|Chthoniidae|CROBD909||Globochthonius | Globochthonius sp. nov. B
AACTATATATTTATTATTGGGAATTTGATCAGGTTGTATAGGATTAAGAATAAGAATAAT
TATTCGTATAGAATTATCTCAAATCAGAAGTATTATAGGAAGTGATCAACTTTTTAATAT
TACTGTAACAGCACATGCTTTTATTATAATTTTTTTTATAGTTATACCTATAATAATTGG
AGGATTTGGTAATTGATTAGTACCTCTAATAATTGGAGCACCAGATATAGCATTTCCACG
AATAAATAATATAAGTTTTTGATTATTACCACCATCACTTTTATTACTTCTTTTATCATC
ATCAATTGAAATAGGTTGTGGTACAGGATGAACTATGTATCCACCATTAGCAAGAAATAT
AGCACATAATGGAGGTGCAGTAGATTTAGCAATTTTTTCATTACATTTAGCAGGAGCATC
TTCAATTCTTGGAGCAGTTAATTTTATTTCAACAATTTTTAATATACGTTCAAACAATTT
CTCTTTTGGGAAAATACCTTTATTTGTATGATCAATTTTAATTACAACTGTATTACTTTT
ATTAGCTCTACCAGTGTTAGCTGGTGCTATTACAATATTATTAACAGATCGAAACTTTAA
TACATCTTTTTTTGATCCTGTAGGAGGAGGTGATCCTATTTTATTTCAACATTTGTTT
>CROPS451-22|Roncus aff. lubricus 2|CROBD910|Roncus aff. lubricus 2|
AACTTTATATTTAATTTTTGGGATTTGATCAGGGATTTTAGGTCTAAGATTAAGAATAAT
TATTCGCTTACAGTTGATAAACCCAGGAATAATAATT---ACGGATCATAATTATAATAC
TGTGATCACTGCCCATGCTTTTATTATAATTTTTTTTATAATTATACCAATAATAATTGG
AGGATTTGGAAATTGATTAGTACCTTTAATAATTGGCTCCCCAGATATAGCTTTTCCTCG
AATAAATAATTTAAGTTTTTGATTATTACCCCCTTCTCTTGGTCTATTAATTATATCTTC
TTATTTAGAAATAGGGGCAGGAACTGGATGAACCATTTATCCTCCTCTAGCTGGAAGAAT
TTTTCATTCAAATAAATCTATAGATTTATTAATTTTTTCTCTACACCTAGCTGGAATTTC
TTCAATTTTAGGGGCAGTAAATTTTATTTCAACTATTTTAAATATACGGATTCCTTCTTT
AAAATTTAAGTTAATACCTTTATTTGTATGATCAATTTTATTTACTACTATTCTACTTTT
ACTTGCTATTCCTGTTTTGGCAGGAGCAATCACCATACTTCTTACTGACCGTAATTTTAA
TACTTCTTTTTTTATCCCAGCAGGAGGGGGGGATCCTATTTTATTCCAACATTTATTT
>CROPS452-22|Protoneobisium biocovense|CROBD911|Protoneobisium biocovense|
AACCTTATATTTAATTTTTGGAGTTTGGGCAGGAATTTTAGGCATAAGTTTTAGAATAAT
TATTCGAATACAGATAATAATTCCAGGAATGTTAATC---TCAGATCATAATTATAATGT
TATAGTGACAATTCACGCTTTCATTATAATTTTTTTTATAATTATACCTATAATAATTGG
AGGTTTTGGAAACTGATTAGTACCATTAATGATTGGTTCTCCTGATATAGCATTCCCTCG
AATAAATAATTTAAGTTTTTGGCTTTTACCCCCTTCATTAATATTATTGATACTATCCTC
TATACTAGAGATGGGGGCGGGTACTGGATGAACAATTTATCCACCATTAGCAGGAAATAT
ATTTCATATGAGAAAATCTATAGATTTATTAATTTTTTCTTTACATTTGGCAGGAATTTC
TTCTATTTTGGGGGCTGTTAATTTTATTTCCACAATTTTTAATATGCGTATACCTCTATT
AAAGTTAAAAATAATACCATTATTTGTTTGATCAATTTTTTTTACTACCTTATTATTATT
ATTGGCTATCCCTGTGTTAGCTGGGGCAATTACAATACTATTAACAGATCGTAATTTTAA
TACTTCTTTTTTTGTACCAGCAGGGGGTGGTGATCTTATTTTATTTCAACATTTATTT
>CROPS453-22|Neobisium maderi|CROBD912|Neobisium maderi|Subgenus: Blothrus
AACATTATATTTGATTTTTGGAGTTTGGGCGGGTATCCTAGGGATAAGATTTAGAATAAT
TATTCGAATACAAATAATAATCCCTGGGATGTTAATC---TCAGATCACAATTATAATGT
TATAGTAACAATTCACGCTTTTATTATAATTTTTTTTATAATCATACCAATAATAATTGG
GGGGTTTGGAAACTGATTAGTACCATTAATAATTGGCTCACCTGATATAGCATTTCCCCG
AATAAATAATTTAAGCTTTTGACTCCTTCCCCCTTCATTAATATTATTAATATTATCCTC
TATGTTAGAAATAGGGGCGGGTACTGGATGAACAATTTATCCTCCCCTAGCTGGAAATAT
ATTTCATACTAGAAAATCTATAGATTTATTAATTTTTTCTTTACACTTGGCAGGGATTTC
TTCTATTTTAGGGGCGGTAAATTTTATTTCTACAATTTTTAATATGCGTATACCCCTATT
AAAACTAAAAATAATACCATTATTTGTTTGATCTATTTTTTTTACTACACTGCTGTTATT
ATTAGCTATCCCGGTATTAGCTGGGGCGATTACAATATTATTAACTGATCGTAACTTTAA
TACTTCTTTTTTTGTGCCAGCGGGAGGGGGGGACCTTATTTTATTTCAACACTTATTT
>CROPS454-22|Protoneobisium biocovense|CROBD913|Protoneobisium biocovense|
AACCTTATATTTAATTTTTGGAGTTTGGGCAGGAATTTTAGGCATAAGTTTTAGAATAAT
TATTCGAATACAGATAATAATTCCAGGAATGTTAATC---TCAGATCATAATTATAATGT
TATAGTGACAATTCACGCTTTCATTATAATTTTTTTTATAATTATACCTATAATAATTGG
AGGTTTTGGAAACTGATTAGTACCATTAATGATCGGTTCTCCTGATATAGCATTCCCTCG
AATAAATAATTTAAGTTTTTGGCTTTTACCCCCTTCATTAATATTATTGATACTATCTTC
TATACTAGAGATGGGGGCGGGTACTGGATGAACAATTTATCCACCATTAGCAGGAAATAT
ATTTCATATGAGAAAATCTATAGATTTATTAATTTTTTCTTTACATTTGGCAGGAATTTC
TTCTATTTTGGGGGCTGTTAATTTTATTTCCACAATTTTTAATATGCGTATACCCCTATT
AAAGTTAAAAATAATACCGTTATTTGTTTGATCAATTTTTTTTACTACATTATTATTATT
ATTGGCTATCCCTGTGTTAGCTGGGGCAATTACAATACTATTAACAGATCGTAATTTTAA
TACTTCTTTTTTTGTACCAGCGGGGGGTGGTGATCTTATTTTATTTCAACATTTATTT
>CROPS455-22|Neobisium maderi|CROBD916|Neobisium maderi|Subgenus: Blothrus
NNNNNNNNNNNNNNNNNNNNNNNNNNNNNNNNNNNNNNNNNNNNNNNNNNNNNNNNNNNN
NNNNNNNNTGCAGATAATAATCCCTGGGATGTTAATC---TCAGATCACAATTATAATGT
TATAGTAACAATTCACGCTTTTATTATAATTTTTTTTATAATCATACCAATAATAATTGG
GGGTTTTGGAAACTGATTAGTACCATTAATAATTGGTTCACCTGATATAGCATTTCCCCG
AATAAATAATTTAAGCTTTTGGCTTCTCCCCCCCTCACTAATATTATTAATATTATCCTC
TATATTAGAAATAGGGGCGGGTACTGGATGAACAATTTATCCCCCTCTAGCTGGGAATAT
ATTTCACTCTAGAAAATCTATAGATTTATTAATTTTTTCTTTACATTTGGCGGGGATTTC
TTCTATTTTGGGGGCGGTAAATTTTATTTCCACAATTTTTAATATGCGGATACCCCTATT
AAAATTAAAAATAATACCATTATTTGTTTGATCTATTTTTTTTACTACACTGTTGTTACT
ATTAGCTATCCCAGTATTAGCTGGGGCGATTACAATATTATTAACTGATCGTAACTTTAA
TACTTCTTTTTTTGTGCCAGCAGGGGGCGGGGATCTTATTTTATTTCAACATTTATTT
>CROPS456-22|Protoneobisium biocovense|CROBD917|Protoneobisium biocovense|
AACTTTATATTTAATTTTTGGAGTTTGGGCAGGAATTTTAGGCATAAGTTTTAGAATAAT
TATTCGAATACAGATAATAATTCCAGGAATGTTAATC---TCAGATCACAATTATAATGT
TATAGTGACAATTCACGCTTTCATTATAATTTTTTTTATAATTATACCTATAATAATTGG
AGGTTTTGGAAACTGATTAGTACCATTAATGATTGGTTCTCCTGATATAGCATTCCCTCG
AATAAATAATTTAAGTTTTTGGCTTTTACCCCCTTCATTAATATTATTGATACTATCTTC
TATACTAGAGATGGGGGCGGGTACTGGATGAACAATTTACCCACCATTAGCGGGAAATAT
ATTTCATATGAGAAAATCTATAGATTTATTAATTTTTTCTTTACATTTGGCAGGAATTTC
TTCTATTTTGGGGGCTGTTAATTTTATTTCCACAATTTTTAATATGCGTATACCCCTATT
AAAGTTAAAAATAATACCGTTATTTGTTTGATCAATTTTTTTTACTACTTTATTATTATT
ATTAGCTATCCCTGTGTTAGCTGGGGCAATTACAATACTATTAACAGATCGTAATTTTAA
TACTTCTTTTTTTGTGCCAGCAGGGGGTGGGGATCTTATTTTATTTCAACATTTATTT
>CROPS457-22|Neobisium tantaleum|CROBD918|Neobisium tantaleum|Subgenus: Blothrus
NNNNNNNNNNNNNNNNNNNNNNNNNNNNNNNNNNNNNNNNNNNNNNNNNNNNAGAATAAT
TATTCGTATACAAATAATAATTCCTGGAATATTAATC---TCAGATCACAACTATAATGT
TATAGTAACAATTCACGCTTTTATTATAATTTTTTTTATAATTATACCTATAATAATTGG
GGGCTTTGGAAACTGATTAGTACCATTAATAATTGGTTCACCTGATATGGCTTTCCCTCG
AATAAATAATTTAAGCTTTTGACTTCTCCCCCCCTCATTAATATTATTAATAATATCATC
TATACTAGAGATAGGGGCGGGTACTGGGTGAACAATTTATCCTCCCCTAGCTGGTAATAT
ATTTCATACTAGTAAATCTATAGATTTATTAATTTTTTCTTTACATTTAGCTGGGATTTC
TTCTATTTTAGGGGCCGTAAATTTTATTTCTACAATTTTTAATATACGTATACCATCATT
AAAATTAAAAATAATACCGTTATTTGTGTGATCTATTTTTTTTACCACACTATTATTATT
ATTAGCTATTCCAGTATTAGCTGGGGCTATTACAATACTATTAACTGATCGTAACTTTAA
TACTTCTTTTTTTGTACCCGCGGGGGGCGGGGATCTTATTTTATTCCAACACTTATTT
>CROPS508-22|Olpium pallipes|CROBD634|Olpium pallipes|
AACGTTATATTTAATTTTAGGGGGTTGGTCAGGATTAGTCGGAATGGGCTATAGAATGAT
TATTCGAATACAATTATCGTGTCCAGGGGGGGTAATT---GAAGAACATTCTTATAATGT
TGTAGTAACAACTCATGCATTTCTAATAATTTTTTTTATAGTTATGCCTATTTTAATTGG
AGGTTTCGGTAATTGATTAGTTCCTCTAATGATTGGATCACCGGATATAGCTTTTCCTCG
TCTTAATAATTTAAGTTTTTGATTATTGCCTCCATCATTCTTATTAATACTTCTTTCATC
AACCTTAGAGTCCGGTTGTGCTACCGGATGAACAATCTATCCACCTCTAGCAGGAGCTGC
CGGCCATCCTTCTCATGCAGTCGATTTTGTAATTTTCTCATTACATTTAGCAGGAATTTC
ATCAATTTTAGGTGCTATTAATTTTATTTCTACCATTATTAATATACGATCCCCAGGGAT
TTATATGTCTAAAATACCATTATTTGTATGGGCAGTATTATTTACCACTATTTTATTATT
ACTAGCTATTCCAGTATTGGCCGGAGCAATTACTATATTATTAACAGATCGAAATTTTAA
NNNNNNNNNNNNNNNNNNNNNNNNNNNNNNNNNNNNNNNNNNNNNNNNNNNNNNNNNN
>CROPS458-22|Neobisium sylvaticum|CROBD1134|Neobisium sylvaticum|Subgenus: Neobisium
TACTTTATATTTAATTTTTGGGGTGTGATCTGGAATTATAGGTATAAGATTAAGAATAAT
TATTCGATTACAAATAATAATACCAGGTATGCTAATT---TCTGATCATAATTATAATGT
AACGGTAACAACCCACGCTTTTATTATAATTTTTTTTATGATTATGCCCATAATAATTGG
TGGTTTTGGTAATTGATTAGTTCCAATAATAATCGGATCCCCAGATATAGCTTTTCCTCG
AATAAACAATTTGAGATTTTGATTACTTCCTCCTTCTTTATGTTTATTAATTCTATCCTC
ATCATTAGAAATGGGGGCTGGAAGAGGATGAACTATTTACCCCCCTTTAGCCAGAGGTAT
ATTTCATTCTGATAAATCTGTAGATTTATTAATTTTTTCTTTACATTTAGCTGGTATTTC
TTCAATTTTAGGGGCAGTAAATTTTATTTCTACTATTATTAACATGCGAATACCTGCAAT
AAAATTAAAAATAATACCTTTATTTGTTTGATCTATTTTATTTACAACATTATTATTACT
TCTGGCTATTCCTGTTTTGGCAGGTGCTATTACAATACTCTTAACAGATCGAAATTTTAA
TACTTCCTTCTTTAATCCAGCTGAGGGGGGGGATCCTATCTTATTTCAACATTTATTT
>CROPS459-22|Neobisium erythrodactylum|CROBD1135|Neobisium erythrodactylum|Subgenus: Neobisium
AACTTTATATTTAATTTTTGGTGTTTGAGCAGGTATTATGGGAATAAGTTTTAGAATGAT
TATTCGTCTTCAAATAATAATTCCTGGAATATTAATT---TCAGATCATAATTATAATGT
TGTAGTAACAACTCATGCTTTTATTATAATTTTTTTTATAATCATACCTATAATAATTGG
AGGTTTTGGTAACTGATTAGTGCCAATAATAATCGGCTCTCCTGATATAGCTTTCCCTCG
AATGAATAATTTAAGTTTTTGACTCTTACCACCATCTTTTGGTTTATTACTCCTCTCTTC
AGCTATTGAAATAGGATCAGGAACAGGATGAACAATCTATCCTCCCTTAGCTGGTAATAT
ATTTCATTCAAGTAAATCTATAGATTTACTGATTTTTTCATTACATTTAGCCGGTGTTTC
TTCTATTTTAGGTGCAGTAAATTTTATTTCAACTATTTTTAATATACGTATACCAGCATT
AAAATTAAAAATAATACCCTTATTTGTTTGATCAATCTTATTTACCACACTACTTTTATT
GTTGGCTATCCCTGTTCTAGCTGGGGCTATTACAATACTATTAACTGATCGTAATTTTAA
TACTTCATTTTTTGTGCCAGCTGGGGGAGGGGATCCTATTTTATTTCAACATTTATTT
>CROPS460-22|Neobisium erythrodactylum|CROBD1136|Neobisium erythrodactylum|Subgenus: Neobisium
AACTTTATATTTAATTTTTGGTGTTTGAGCAGGTATTATGGGAATAAGTTTTAGAATGAT
TATTCGTCTTCAAATAATAATTCCTGGAATATTAATT---TCAGATCATAATTATAATGT
TGTAGTAACAACTCATGCTTTTATTATAATTTTTTTTATAATCATACCTATAATAATTGG
AGGTTTTGGTAACTGATTAGTGCCAATAATAATCGGCTCTCCTGATATAGCTTTCCCTCG
AATGAATAATTTAAGTTTTTGACTCTTACCACCATCTTTTGGTTTATTACTCCTCTCTTC
AGCTATTGAAATAGGATCAGGAACAGGATGAACAATCTATCCTCCCTTAGCTGGTAATAT
ATTTCATTCAAGTAAATCTATAGATTTACTGATTTTTTCATTACATTTAGCCGGTGTTTC
TTCTATTTTAGGTGCAGTAAATTTTATTTCAACTATTTTTAATATACGTATACCAGCATT
AAAATTAAAAATAATACCCTTATTTGTTTGATCAATCTTATTTACCACACTACTTTTATT
GTTGGCTATCCCTGTTCTAGCTGGGGCTATTACAATACTATTAACTGATCGTAATTTTAA
TACTTCATTTTTTGTGCCAGCTGGGGGAGGGGATCCTATTTTATTTCAACATTTATTT
>CROPS461-22|Neobisium erythrodactylum|CROBD1137|Neobisium erythrodactylum|Subgenus: Neobisium
AACTTTATATTTAATTTTTGGTGTTTGAGCAGGTATTATGGGAATAAGTTTTAGAATGAT
TATTCGTCTTCAAATAATAATTCCTGGAATATTAATT---TCAGATCATAATTATAATGT
TGTAGTAACAACTCATGCTTTTATTATAATTTTTTTTATAATCATACCTATAATAATTGG
AGGTTTTGGTAACTGATTAGTGCCAATAATAATCGGCTCTCCTGATATAGCTTTCCCTCG
AATGAATAATTTAAGTTTTTGACTCTTACCACCATCTTTTGGTTTATTACTCCTCTCTTC
AGCTATTGAAATAGGATCAGGAACAGGATGAACAATCTATCCTCCCTTAGCTGGTAATAT
ATTTCATTCAAGTAAATCTATAGATTTACTGATTTTTTCATTACATTTAGCCGGTGTTTC
TTCTATTTTAGGTGCAGTAAATTTTATTTCAACTATTTTTAATATACGTATACCAGCATT
AAAATTAAAAATAATACCCTTATTTGTTTGATCAATCTTATTTACCACACTACTTTTATT
GTTGGCTATCCCTGTTCTAGCTGGGGCTATTACAATACTATTAACTGATCGTAATTTTAA
TACTTCATTTTTTGTGCCAGCTGGGGGAGGGGATCCTATTTTATTTCAACATTTATTT
>CROPS462-22|Neobisium aff. stygium|CROBD1138|Neobisium aff. stygium|Subgenus: Blothrus
AACTCTATACTTAATTCTTGGGGTGTGGGCAGGAATCATAGGAATAAGATTTAGAATAAT
TATTCGCCTACAAATAACAATCCCTGGGATATTAATT---TCTGATCATAACTATAATGT
AGTAGTGACTACCCACGCCCTTATCATAATTTTTTTTATAATTATACCTATAATAATTGG
TGGTTTTGGAAATTGATTAATCCCAATAATAATTGGTTCACCTGATATAGCCTTCCCTCG
AATAAATAATTTAAGTTTCTGGCTTTTGCCCCCTTCTTTTAGTTTATTAATTTTATCTTC
TACTTTAGAAATAGGTTCTGGGGCAGGATGAACAATTTACCCCCCTTTAGCGGGAAATAT
ATTTCACCCTAGAAAGTCTATAGATTTATTAATTTTTTCTTTACATTTAGCTGGGGTTTC
TTCTATTTTAGGTGCAGTAAATTTTATTTCAACCATTTTTAATATACGTATACCATCAAT
AAAATTAAAAATAATACCTTTATTTGTTTGATCAATTTTTTTTACAACCCTACTATTATT
ACTTGCAATCCCTGTTTTAGCTGGTGCTATCACCATACTTTTAACAGATCGTAATTTTAA
TACCTCATTCTTTGTGCCAGCGGGGGGTGGAGATCCTATTCTCTTTCAACACTTATTT
>CROPS463-22|Neobisium stygium|CROBD1139|Neobisium stygium|Subgenus: Blothrus
AACTTTATATTTAATTCTAGGTGTATGGGCAGGTATTCTGGGAATAAGATTTAGAATAAT
TATTCGACTACAAATGACAACTCCAGGTATATTAATT---TCAGATCATAATTATAATGT
CGTAGTAACTACACATGCCCTTATTATAATTTTTTTTATAATTATACCAATAATAATTGG
AGGATTTGGGAATTGATTAATTCCTTTAATAATTGGTTCTCCGGACATAGCTTTTCCTCG
AATAAATAATTTTAGATTTTGGTTGTTACCTCCTTCTTTTAGTCTTCTTATCTTATCCTC
TACTTTAGAAATGGGGGTGGGGGCAGGTTGAACAATTTACCCTCCTTTAGCAAGAAATAT
ATTTCATACTAGAAAAGCAATAGATTTTTTAATCTTTTCTTTACATTTGGCAGGTATTTC
TTCTATTTTAAGTGCTGTAAACTTTATTTCAACTATTTTTAATATACGAATACCGTCAAT
AAAAATGAAAATAATACCGCTATTTGTCTGATCAATTTTTTTTACAACTTTACTTTTGCT
TTTGGCAATTCCTGTATTGGCAGGTGCGATTACCATACTGTTAACAGATCGTAATTTTAA
TACTTCTTTTTTTGTGCCAGCCGGGGGTGGGGATCCTATTTTATTTCAACACTTATTT
>CROPS464-22|Roncus sp. 4DH|CROBD1142|Roncus sp. 4DH|
AACTTTGTATTTAATTTTTGGGGTTTGATCCGGAATTTTAGGATTTAGATTCAGAATAAT
TATTCGTTTACAAGTCATAGTTCCTGGAATACTCCTT---TCGGACCACAACTATAATAC
AGTTGTTACTATTCACGCTTTCGTAATAATTTTTTTTATAATTATACCTATAATAATTGG
AGGATTTGGGAATTGATTAGTACCTTTGATAATTGGCTCCCCTGATATAGCTTTTCCTCG
AATAAATAATTTAAGATTTTGACTTCTTCCCCCTTCTTTAGGTTTAATAATTCTTTCTGC
ATCTTTAGAAGTAGGGACTGGAACGGGTTGGACTATCTACCCTCCTTTAGCAGATAAAAT
ATTTCATTCAAGAAAATCTACAGATTTATTAATTTTCTCCCTCCATTTAGCCGGAATCTC
TTCTATTTTAGGGGCAGTAAACTTTATTTCAACAATTATAAATATACGAATACCTTCCTT
GTTATTAAAAATAATACCCTTATTTGTTTGATCTATTTTATTTACTACCCTCCTTCTTTT
ATTAGCAATCCCAGTTTTAGCGGGGGCTATTACCATACTCTTAACAGATCGAAATTTTAA
TTCTTCATTCTTTGCACCAGCAGGGGGAGGGGACCCAATTTTATTTCAACATTTATTT
>CROPS465-22|Roncus aff. meledae|CROBD1143|Roncus aff. meledae|
AACTTTGTATTTAATTTTTGGAATTTGATCTGGAATTTTAGGATTTAGATTAAGAATAAT
TATCCGTTTACAAGTTATAGTTCCTGGGATACTTCTT---TCTGACCATAATTATAATAC
GGTTGTTACCACTCATGCTTTTGTAATAATTTTTTTTATAATTATACCTATAATAATTGG
AGGATTTGGAAATTGATTAGTCCCTTTAATAATTGGTTCACCTGATATAGCTTTTCCCCG
AATAAATAATTTAAGATTTTGGCTCCTTCCCCCTTCTCTAGGTTTAATAATTCTTTCTGC
ATCTTTAGAAATTGGTACGGGAACAGGTTGAACTATTTACCCCCCTCTAGCAGATAAAAT
ATTTCATTCAAGAAAATCTACAGATTTATTAATTTTTTCCCTTCATTTAGCAGGAATTTC
TTCTATTTTAGGGGCAGTAAATTTTATTTCTACAATTATAAATATACGTATACCTTCTTT
ATTATTAAAAATAATACCCCTATTTGTATGATCAATTTTATTTACCACCCTTCTCCTTCT
ATTAGCAATCCCAGTTCTAGCAGGGGCTATTACCATACTTCTAACAGATCGAAATTTTAA
TTCTTCATTCTTTTCTCCAGCAGGAGGGGGGGATCCAATTTTATTTCAACATTTATTT
>CROPS466-22|Neobisium oculatum|CROBD1144|Neobisium oculatum|Subgenus: Neobisium
AACTTTATATTTAATTTTTGGTGTCTGAGCAGGAATTTTAGGAATAAGTTTTAGCATAAT
TATTCGTCTTCAAATAATAATTCCTGGAATACTAATT---TCTGATCATAATTATAATGT
AGTAGTTACTACTCACGCTTTTGTAATAATTTTTTTCATAATTATACCAATAATAATTGG
TGGATTTGGTAATTGATTAGTGCCAATAATAATCGGTTCTCCAGATATAGCTTTTCCTCG
GATAAATAATCTTAGATTTTGACTTTTACCGCCTTCATTTTTATTACTACTTATTTCATC
TTGATTAGAAATAGGGGCGGGTACTGGGTGAACTATTTACCCCCCTCTTGCCAGAAATAT
GTTTCATTCTAGTAAATCCATAGATCTATTGATTTTTTCCCTTCATTTAGCAGGAATTTC
TTCTATTTTGGGGGCTGTAAATTTTATTTCAACTATTTTGAATATGCGCATACCAATAAT
AAAATTAAAGTTAATACCTCTATTTGTTTGATCAATTTTTTTTACAACCTTATTACTATT
GTTAGCTATCCCGGTATTAGCGGGAGCCATTACAATGTTATTAACGGACCGCAATTTTAA
TACATCATTTTTTGTACCCGCAGGAGGGGGTGATCCTATTTTATTTCAACATTTATTT
>CROPS467-22|Roncus sp. 4DH|CROBD1146|Roncus sp. 4DH|
AACTTTGTATTTAATTTTTGGGGTTTGATCCGGAATTTTAGGATTTAGATTCAGAATAAT
TATTCGTTTACAAGTCATAGTTCCTGGAATACTCCTT---TCGGACCACAACTATAATAC
AGTTGTTACTATTCACGCTTTCGTAATAATTTTTTTTATAATTATACCTATAATAATTGG
AGGATTTGGGAATTGATTAGTACCTTTGATAATTGGCTCCCCTGATATAGCTTTTCCTCG
AATAAATAATTTAAGATTTTGACTTCTTCCCCCTTCTTTAGGTTTAATAATTCTTTCTGC
ATCTTTAGAAGTAGGGACTGGAACGGGTTGGACTATCTACCCTCCTTTAGCAGATAAAAT
ATTTCATTCAAGAAAATCTACAGATTTATTAATTTTCTCCCTCCATTTAGCCGGAATCTC
TTCTATTTTAGGGGCAGTAAACTTTATTTCAACAATTATAAATATACGAATACCTTCCTT
GTTATTAAAAATAATACCCTTATTTGTTTGATCTATTTTATTTACTACCCTCCTTCTTTT
ATTAGCAATCCCAGTTTTAGCGGGGGCTATTACCATACTCTTAACAGATCGAAATTTTAA
TTCTTCATTCTTTGCACCAGCAGGGGGAGGGGACCCAATTTTATTTCAACATTTATTT
>CROPS468-22|Roncus aff. belluatii|CROBD1147|Roncus aff. belluatii|
AACTTTATATTTAATTTTTGGGGTTTGAGCAGGGATTATAGGTCTAAGATTAAGAATAAT
TATTCGAATACAAATAATAGCTCCTGGTATATTTATT---ACTGATCATAATTATAATGT
AGTGGTTACTACTCATGCTTTTGTGATGATTTTTTTTATAATTATACCAATAATAATTGG
AGGATTCGGAAACTGATTAGTCCCTTTAATAATTGGTTCTCCAGATATAGCTTTTCCTCG
AATAAATAATTTAAGATTTTGGCTTCTCCCTCCATCCTTAGGATTATTAATTATATCTTC
TTACATAGAAATAGGAGCTGGAACAGGCTGAACAATTTATCCCCCGCTAGCAAGAAATAT
TTTCCATCCTGGTAAATCTATGGACTTGTTAATTTTTTCTCTACATTTAGCAGGAATTTC
TTCTATTTTAGGTGCTGTAAACTTTATTTCTACTATTATAAATATACGAATGCCTTCTTT
AAAATTTAAATTAATACCTTTATTTGTCTGATCAATTTTATTTACTACTATTCTTCTTCT
TTTAGCTATCCCTGTATTAGCAGGAGCTATTACTATACTCTTAACTGATCGTAATTTTAA
TACTTCTTTTTTTGTACCTGCAGGAGGTGGGGATCCAATTTTATTTCAACATTTATTT
>CROPS469-22|Chthonius raridentatus|CROBD1149|Chthonius raridentatus|
TACTATATATTTAATTTTAGGTGTTTGATCAGGATGCTTAGGTTTAAGATTAAGTATATT
AATTCGAATAGAATTATCTCAAACAGGAAAAATTGTTGGAAGAGATCAAATATTTAATGT
ATTAGTAACAGCTCATGCATTTATTATAATTTTTTTTATAGTAATACCTATAATAATTGG
AGGATTTGGAAATTGACTTGTTCCTATATTAATTGGAGCTCCTGATATAGCTTTTCCTCG
AATAAATAATATAAGTTTTTGATTATTGCCCCCTTCTCTTTTATTATTAATTTCTTCATC
ATTTGTTGAAATAGGTTGTGGAACAGGTTGAACAATATATCCTCCATTAGCTAATAACTT
AGCTCATAATGGAGGAGCTGTCGATTTAGCAATTTTTTCATTACATTTAGCTGGAGCTTC
ATCAATTTTAGGAGCTGTAAATTTTATTTCAACTATTTTTAATATACGTAGAAATAATTT
TTCTATAAAGACACTTCCTTTATTTGTATGATCTATTCTTATTACTACTGTATTATTATT
ATTAGCTTTACCTGTTTTAGCAGGTGCTATTACAATATTGTTAACAGATCGTAATTTTAA
TACATCTTTTTTTGATCCATTAGGCGGAGGAGATCCTATTTTATTTCAACACTTATTT
>CROPS470-22|Chthonius sp. LI|CROBD1151|Chthonius sp. LI|
TACAATATATTTAATTTTAGGAATCTGATCAGGTTGTATGGGATTAAGATTAAGAATATT
AATCCGAATAGAATTATCTCAAATCGGATTAATTATCGGAAGAGATCAATTATTTAATGT
AGTAGTAACAGCACATGCTTTTATTATAATTTTTTTCATAGTAATACCCATAATAATCGG
TGGTTTTGGTAATTGACTAGTACCATTAATAATTGGTGCTCCAGATATAGCATTTCCACG
AATAAATAATATAAGTTTCTGACTTTTACCACCATCATTAATATTATTATTAATATCATC
TTTCATTGAAATAGGTTGTGGAACAGGATGAACTATATACCCCCCATTAGCTGGCAATAT
AGCCCATAGAAATGGTGCTGTTGATTTAGCTATTTTTTCACTTCATTTAGCTGGTGCCTC
TTCAATTTTAGGTGCAGTAAACTTTATTTCAACAATTTTTAACATACGTTCAAACAACTT
TGAATGAGGTAAAGTTCCTTTATTCGTATGATCTATTTTAATTACAACTGTATTACTCTT
ACTAGCATTACCAGTGCTTGCTGGTGCTATCACTATATTATTAACAGATCGAAATTTTAA
TACTTCTTTTTTTGATCCGGTTGGGGGTGGTGATCCTATCTTATTCCAACACTTATTT
>CROPS471-22|Chthonius magnificus|CROBD1152|Chthonius magnificus|
TACAATATATTTACTTTTAGGAATTTGATCAGGGTGTATAGGAATAAGATTAAGAATAAT
TATTCGAATAGAATTATCTCACCCTGGAGATATTATAGGAAGAGATCAATTATTTAATGT
AGTAGTTACAGCACACGCTTTCATTATAATTTTCTTTATGGTGATACCTATAATAATTGG
AGGTTTTGGAAATTGACTAGTACCATTAATAATTGGAGCCCCAGATATAGCCTTTCCACG
AATAAATAATATAAGATTTTGATTATTACCACCATCACTAACACTTCTGTTAATTTCTTC
TTTCATACAAATAGGTTGTGGAACAGGATGAACAATATACCCTCCATTAGCTCATAATAC
TTCTCATCAAGGAAGAGCTGTAGATCTAGCCATCTTTTCTTTACATCTAGCCGGAGCTTC
ATCAATTCTAGGTGCTGTAAATTTTATTTCAACTATCCTTAACATACGTTCTAATAATTT
AAACACAAAAAATTTACCTTTATTTGTTTGATCTATTTTAATTACAACTATTTTACTATT
ATTAGCACTACCTGTTCTTGCTGGAGCTATTACTATGCTATTAACAGATCGAAATTTTAA
CACGTCTTTTTTTGATCCTTTAGGAGGAGGAGACCCTATTTTATTTCAACACTTATTT
>CROPS472-22|Chthonius aff. ischnocheles|CROBD1154|Chthonius aff. ischnocheles|
TACTATATATTTAATTTTAGGTGTTTGATCTGGATGTTTAGGATTAAGTTTAAGAATAAT
TATTCGAAGTGAATTATCTCATGCTGGTGGAATAATTGGTAGAGATCAGATTTTTAATGT
AATTGTTACAGCTCATGCTTTTATTATAATTTTTTTTATAGTTATACCAATAATAATTGG
TGGATTTGGAAATTGATTAGTACCAATAATAATCGGAGCTCCTGATATAGCTTTTCCTCG
AATAAATAATATAAGATTTTGATTATTACCTCCTTCTTTAATTTTATTATTAATATCTTC
ATTTGTTGAAATAGGATGTGGAACAGGATGAACTATATATCCTCCTTTGGCAAACAATTT
AGCTCATAATGGAGGAGCCGTAGATTTAGCAATTTTTTCACTTCATTTAGCAGGAGCTTC
TTCTATTTTAGGTGCAGTAAATTTTATTAGTACAATTTTTAATATACGTTCAAACAACTT
TTCTTTGGGAAAGACTCCTTTATTTGTTTGATCAATTTTAATTACTACAATTTTATTATT
ATTAGCTTTACCTGTTTTAGCAGGAGCTATTACAATATTATTAACTGATCGTAATTTTAA
TACATCTTTTTTTGATCCTGTAGGAGGAGGAGATCCTATTCTTTTTCAACATCTATTT
>CROPS473-22|Chthonius aff. ischnocheles|CROBD1155|Chthonius aff. ischnocheles|
TACTATATATTTAATTTTAGGTGTTTGATCTGGATGTTTAGGATTAAGTTTAAGAATAAT
TATTCGAAGTGAATTATCTCATGCTGGTGGAATAATTGGTAGAGATCAGATTTTTAATGT
AATTGTTACAGCTCATGCTTTTATTATAATTTTTTTTATAGTTATACCAATAATAATTGG
TGGATTTGGAAATTGATTAGTACCAATAATAATCGGAGCTCCTGATATAGCTTTTCCTCG
AATAAATAATATAAGATTTTGATTATTACCTCCTTCTTTAATTTTATTATTAATATCTTC
ATTTGTTGAAATAGGATGTGGAACAGGATGAACTATATATCCTCCTTTGGCAAACAATTT
AGCTCATAATGGAGGAGCCGTAGATTTAGCAATTTTTTCACTTCATTTAGCAGGAGCTTC
TTCTATTTTAGGTGCAGTAAATTTTATTAGTACAATTTTTAATATACGTTCAAACAACTT
TTCTTTGGGAAAGACTCCTTTATTTGTTTGATCAATTTTAATTACTACAATTTTATTATT
ATTAGCTTTACCTGTTTTAGCAGGAGCTATTACAATATTATTAACTGATCGTAATTTTAA
TACATCTTTTTTTGATCCTGTAGGAGGAGGAGATCCTATTCTTTTTCAACATCTATTT
>CROPS474-22|Chthonius sp. nov. K|CROBD1156|Chthonius sp. nov. K|
TACAATATATTTAATTTTAGGTGTGTGATCCGGATGTTTAGGTTTAAGATTAAGTATATT
AATTCGAATAGAACTATCTCAAACAGGAAAAATTGTTGGAAGAGATCAAATATTTAATGT
AATAGTAACAGCACATGCATTTATTATAATTTTTTTTATAGTAATACCTATAATAATTGG
AGGATTTGGAAATTGATTAGTACCAATATTAATTGGAGCTCCAGATATAGCTTTTCCTCG
AATAAATAATATAAGATTTTGATTATTACCCCCTTCTCTTTTATTATTAATTTCTTCATC
TTTTATTGAAATAGGTTGTGGAACAGGTTGAACAATATATCCACCATTAGCTAATAATTT
AGCTCATAATGGAGGAGCTGTTGATTTAGCAATTTTTTCATTACATTTAGCTGGAGCTTC
ATCAATTTTAGGAGCTGTAAATTTTATTTCAACTATTTTTAATATACGTAGAAATAATTT
TTCTATAAAAACACTACCTTTATTTGTATGATCAATTCTTATTACTACTGTATTATTACT
ATTAGCTCTACCTGTTTTAGCAGGTGCTATTACAATATTATTAACAGATCGAAATTTTAA
TACATCTTTTTTTGATCCTGTTGGTGGAGGAGATCCTATTTTATTTCAACACTTATTT
>CROPS475-22|Neobisium stygium|CROBD1157|Neobisium stygium|Subgenus: Blothrus
AACTTTATATTTAATTTTGGGGGTATGGGCAGGTATTCTAGGAATAAGATTTAGAATGAT
TATTCGTTTACAAATAATAACCCCGGGTATGTTAATC---TCTGATCATAATTATAATGT
AGTAGTTACTACTCATGCCCTTATTATAATTTTTTTTATAATTATACCAATAATAATTGG
GGGATTCGGAAATTGATTAATTCCTATAATAATTGGTTCTCCTGATATAGCCTTCCCTCG
AATAAATAATTTTAGTTTTTGATTATTACCACCTTCTTTTAGTTTATTAATTTTATCCTC
TACATTAGAAATAGGGGCAGGTACAGGTTGAACTATTTACCCCCCATTAGCCAGAAATAT
ATTTCATTCTAGAAAAGCAATAGATTTGTTAATTTTTTCATTACATTTGGCAGGTATTTC
TTCAATTTTAAGAGCTGTTAATTTTATTTCAACTATTTTTAATATACGAATACCCGCAAT
AAAAATAAAAATAATACCTTTATTTGTTTGATCAATTTTTTTTACTACTTTACTTTTATT
GTTAGCAATCCCTGTTTTAGCAGGGGCAATTACTATATTATTAACTGATCGCAATTTTAA
TACTTCCTTTTTTGTACCTGCAGGGGGAGGAGACCCTATTTTATTTCAACACTTATTT
>CROPS476-22|Chthonius subterraneus|CROBD1158|Chthonius subterraneus|
TACAATATATTTATTACTAGGAATCTGATCTGGTTGTTTAGGTTTAAGTTTAAGAATGAT
TATTCGAATAGAATTATCTCAAATAGGTAAAATTGTAGGTAGAGATCAGATATTTAATGT
ATTAGTAACAGCACATGCATTCATTATAATTTTTTTTATAGTAATACCTTTAATAATTGG
AGGATTTGGTAATTGATTAATTCCTATCTTAATTGGAGCTCCTGATATAGCATTCCCTCG
TATAAATAATATAAGTTTTTGATTACTCCCCCCATCTTTGATATTATTACTTATGTCTTC
ATCTATTGAAATAGGTTGTGGAACCGGTTGGACAATATACCCACCATTAGCTAATAACAT
ATCGCATAATGGAGGAGCCGTTGATTTAGCTATTTTTTCATTACACCTAGCTGGTGCTTC
ATCAATTTTAGGAGCAGTTAATTTTATTTCTACTATTTTTAATATACGAAGAAACAATTT
TCCCTTGGGAAAAATACCTTTATTTGTATGATCTATTTTAATTACTACTGTTTTATTATT
GCTTGCATTACCCGTATTGGCAGGTGCTATTACTATATTATTAACTGATCGAAATTTTAA
TACTTCTTTTTTTGATCCTGTTGGTGGAGGAGATCCTATTTTATTTCAACATCTTTTT
>CROPS477-22|Neobisium stygium|CROBD1159|Neobisium stygium|Subgenus: Blothrus
AACTTTATATTTAATTCTGGGGGTATGGGCAGGTATTCTAGGAATAAGATTTAGAATAAT
TATTCGCTTACAAATAATAACCCCGGGTATGTTAATC---TCTGATCATAATTATAATGT
AGTAGTTACTACTCATGCCCTTATTATAATTTTTTTTATAATTATACCAATAATAATTGG
GGGATTCGGAAATTGATTAATTCCTATAATAATTGGTTCTCCTGATATAGCCTTCCCTCG
AATAAATAATTTTAGTTTTTGATTATTACCACCTTCTTTTAGTTTATTAATTTTATCCTC
TACATTAGAAATAGGGGCAGGTACAGGTTGAACTATTTACCCTCCATTAGCCAGAAATAT
ATTTCATTCTAGAAAAGCAATAGATTTGTTAATTTTTTCATTACATTTAGCAGGTATTTC
TTCAATTTTAAGAGCTGTTAATTTTATTTCAACTATTTTTAATATACGAATACCCGCAAT
AAAAATAAAAATAATACCTTTATTTGTTTGATCAATTTTTTTTACTACTTTACTTTTATT
GTTAGCAATCCCTGTTTTAGCAGGGGCAATTACTATATTATTAACTGATCGCAATTTTAA
TACTTCCTTTTTTGTACCTGCAGGGGGAGGAGACCCTATTTTATTTCAACACTTATTT
>CROPS478-22|Roncus belluatii|CROBD1160|Roncus belluatii|
AACTTTATATTTAATTTTTGGGGTGTGAGCGGGTATTATAGGTTTAAGACTAAGAATAAT
TATTCGGATTCAGATAATAGCCCCAGGAATATTTATT---ACTGATCATAATTATAATGT
AGTAGTTACTACTCATGCTTTTGTAATAATTTTTTTTATAATTATACCAATAATAATTGG
AGGGTTCGGAAATTGATTAGTACCTTTAATAATTGGTTCCCCAGATATAGCCTTTCCTCG
AATAAATAATTTAAGATTTTGATTACTACCCCCTTCTCTTGGATTATTAATTATATCTTC
ATATATAGAAATGGGTGCTGGAACAGGTTGAACAATTTATCCCCCTCTAGCAGGAAATAT
TTTTCATCCTGGAAAATCTATAGATTTATTAATTTTTTCTTTACATCTTGCTGGGATTTC
TTCAATTTTGGGGGCTGTAAATTTTATTTCTACAATTATAAATATACGAATACCATCATT
AAAATTTAAATTAATGCCTTTATTTGTATGATCAATTTTATTTACTACTATTTTGCTTCT
TTTAGCTATTCCAGTTTTAGCCGGAGCTATTACTATACTTTTAACAGATCGTAATTTTAA
TACTTCTTTCTTTGTTCCTGCTGGGGGAGGGGATCCAATTTTATTTCAACATTTATTT
>CROPS479-22|Chthonius sp. nov. PL|CROBD1161|Chthonius sp. nov. PL|
TACTTTATATTTATTATTAGGTATTTGATCTGGTTGTATAGGATTAAGTTTAAGAATAAT
TATTCGAATAGAATTATCTCATACAGGTAGAATTATTGGAAGAGATCAAATTTTTAATGT
TATTGTAACAGCACATGCCTTTATTATAATTTTTTTTATAGTAATACCAATAATAATTGG
TGGATTTGGTAATTGATTAGTACCCTTAATAATTGGTGCACCAGATATAGCATTTCCTCG
TATAAATAATATAAGATTTTGATTACTTCCACCATCTTTATTATTATTATTAATATCTTC
TTCTATTGAAATAGGTTGTGGAACAGGTTGAACTATATATCCCCCATTAGCCAGAAATAT
AGCTCATAATGGAGGGGCTGTAGATTTTGCAATTTTTTCTTTACATTTAGCAGGTGCTTC
ATCTATTCTTGGTGCTGTAAATTTTATCTCTACTATTTTTAATATACGTTCTAATAATTT
TTCTATTATAAAAATACCATTATTTGTATGATCTATTTTAATTACTACTGTATTATTACT
ACTAGCTTTACCTGTTTTAGCTGGAGCAATTACTATATTATTAACAGATCGAAATTTTAA
TACTTCTTTTTTTGATCCTATTGGAGGTGGTGATCCTATTTTATTCCAACATTTATTT
>CROPS480-22|Chthonius sp. nov. PL|CROBD1162|Chthonius sp. nov. PL|
TACTTTATATTTATTATTAGGTATTTGATCTGGTTGTATAGGATTAAGTTTAAGAATAAT
TATTCGAATAGAATTATCTCATACAGGTAGAATTATTGGAAGAGATCAAATTTTTAATGT
TATTGTAACAGCACATGCCTTTATTATAATTTTTTTTATAGTAATACCAATAATAATTGG
TGGATTTGGTAATTGATTAGTACCCTTAATAATTGGTGCACCAGATATAGCATTTCCTCG
TATAAATAATATAAGATTTTGATTACTTCCACCATCTTTATTATTATTATTAATATCTTC
TTCTATTGAAATAGGTTGTGGAACAGGTTGAACTATATATCCCCCATTAGCCAGAAATAT
AGCTCATAATGGAGGGGCTGTAGATTTTGCAATTTTTTCTTTACATTTAGCAGGTGCTTC
ATCTATTCTTGGTGCTGTAAATTTTATCTCTACTATTTTTAATATACGTTCTAATAATTT
TTCTATTATAAAAATACCATTATTTGTATGATCTATTTTAATTACTACTGTATTATTACT
ACTAGCTTTACCTGTTTTAGCTGGAGCAATTACTATATTATTAACAGATCGAAATTTTAA
TACTTCTTTTTTTGATCCTATGGGAGGTGGTGATCCTATTTTATTCCAACATTTATTT
>CROPS481-22|Neobisium sp. 1DH|CROBD1163|Neobisium sp. 1DH|
AACTCTATATTTAATTTTAGGGGTATGGGCAGGAATTATAGGAATAAGATTTAGAATAAT
TATTCGTTTACAAATAATAATTCCAGGGATATTAATC---TCAGATCACAATTATAATGT
AGTAGTTACAACTCATGCCCTCATTATAATTTTTTTCATAATTATACCTATAATAATTGG
GGGTTTTGGAAATTGATTAATTCCAATAATGATTGGTTCCCCTGATATAGCTTTTCCTCG
AATAAATAATTTAAGTTTCTGACTCCTACCCCCATCTTTTAGTTTGTTAATTTTATCCTC
TACTTTAGAAATAGGTTCAGGGGCAGGTTGAACAATTTACCCCCCTTTAGCAGGAAATAT
ATTTCACCCTAGAAAATCAATAGATTTATTAATCTTTTCCCTGCACTTAGCAGGCATTTC
TTCTATTTTAGGGGCTGTAAATTTTATTTCAACTATTTTTAATATACGTATACCATCTAT
AAAATTAAAAATAATACCTTTATTTGTTTGATCAATTTTTTATACAGTATTATTATTATT
ATTAGCTATCCCTGTTTTAGCAGGTGCCATTACCATACTCTTAACTGATCGTAATTTTAA
TACTTCATTTTTTGTACCTGCAGGAGGTGGAGATCCTATTTTATTTCAACACTTATTT
>CROPS482-22|Roncus sp. nov. P|CROBD1164|Roncus sp. nov. P|
AACTTTATATTTAATTTTAGGGGTTTGGTCAGGAATTTTAGGGTTCAGCCTTAGAATAAT
CATTCGCCTTCAACTAACTTCTCCGGGGATGCTTCTT---TCTGATCACAATTATAATGT
TGTTGTCACTACCCACGCTTTTATTATAATTTTTTTTATGATTATACCAATAATAATTGG
AGGTTTCGGGAATTGATTAGTACCTTTAATAATTGGTTCTCCTGATATGGCTTTTCCTCG
GATAAATAATTTAAGATTTTGGCTTCTTCCCCCCTCTTTAAGTTTAATAATTCTCTCTTC
TTCATTGGAAATAGGTACAGGTACAGGTTGAACCATTTATCCCCCTTTAGCTAGAAGAGG
TTTTCACCCCGGAAAATCAACTGATTTATTAATTTTTTCCCTTCATTTAGCCGGAATTTC
TTCTATTTTAGGGGCAGTGAATTTTATTTCTACTATTATAAATATACGAATACCTTCTCT
TCTATTAAAAATAATACCTTTATTTGTTTGATCTATCTTGTTTACAACAATTCTTCTTTT
ATTTGCCATTCCGGTCCTAGCGGGGGCCATTACAATATTATTAACAGATCGTAATTTTAA
TACTTCATTTTTTTCTCCTGCTGGAGGGGGGGACCCAATTTTGTTCCAACATTTATTT
>CROPS483-22|Chthonius magnificus|CROBD1165|Chthonius magnificus|
TACAATATATTTACTTCTAGGAATTTGATCCGGATGTATAGGAATAAGATTAAGAATAAT
TATTCGAATAGAATTATCCCATCCTGGAGATATTATAGGAAGAGATCAATTATTTAATGT
TGTAGTTACAGCACACGCTTTCATTATAATTTTCTTTATAGTTATACCAATAATAATTGG
AGGTTTTGGAAATTGACTAGTACCATTAATAATTGGAGCCCCAGATATAGCTTTTCCACG
AATAAATAATATAAGATTTTGACTACTCCCACCATCATTAACACTCCTATTAATTTCTTC
TTTTATACAAATAGGTTGTGGAACAGGATGAACAATATATCCTCCATTAGCTCATAATAC
TTCTCATCAAGGAAGAGCTGTAGATTTAGCTATTTTTTCTCTACATTTAGCCGGAGCTTC
ATCAATCTTAGGTGCTGTAAATTTCATTTCAACCATCCTTAATATACGTTCTAATAATTT
AAATACAAAAAATTTACCTTTATTTGTTTGATCTATTTTAATTACAACTATTTTATTATT
ATTAGCATTACCTGTTCTTGCTGGAGCTATTACCATATTATTAACAGATCGAAATTTTAA
CACATCTTTTTTTGATCCTCTAGGAGGAGGAGACCCTATTTTATTCCAACATTTATTT
>CROPS484-22|Chthoniidae|CROBD1166||Globochthonius | Globochthonius sp. nov. D
AACATTATATTTATTGTTAGGAATTTGATCAGGTTGTATTGGATTAAGATTAAGAATAAT
TATTCGTACTGAACTTTCTCAATCTGGAAATATTATTGGTAGAGATCAATTATTTAATGT
TGTTGTTACAGCACATGCTTTTATTATAATTTTTTTTATAGTAATACCTATAATAATTGG
AGGTTTTGGTAATTGATTGATTCCTTTTATAATTGGAGCACCAGATATAGCATTTCCGCG
AATAAATAATTTAAGATTTTGATTATTACCACCATCTCTTTTATTACTTATATTATCTTC
ATATATTGAAATAGGTTGTGGAACAGGATGAACAATATATCCACCATTATCTAATAATTT
ATCTCATTCAAGTAGTGCTGTTGATTTAGCTATTTTTTCATTACATTTAGCTGGTGCTTC
ATCTATTTTAGGGGCTGTAAATTTTATTTCTACAATTTTTAATATACGTTCAAATAATTT
TTCATTAAATAATATATCTTTATTTACTTGATCAATTTTAATTACTACTATTTTACTTCT
TTTAGTTTTACCTGTTTTAGCAGGTGCAATTACAATATTATTAACAGATCGAAATTTTAA
TACATCTTTTTTTGATCCTACAGGAGGAGGTGATCCTATTTTATTTCAACATTTATTT
>CROPS485-22|Neobisium gentile gentile|CROBD1167|Neobisium gentile|Subgenus: Neobisium | Neobisium aff. gentile gentile
AACATTATATTTAATTTTTGGAGTTTGGGCAGGTATTGTTGGAATAAGTTTTAGAATAAT
TATTCGTTTACAATTAATAATTCCAGGGATGCTAATT---TCTGACCATAATTATAATGT
TGTTGTTACTACACATGCTTTTATTATAATTTTTTTTATAATTATACCAATAATAATTGG
AGGATTTGGAAATTGATTAGTTCCTATAATAATTGGTTCTCCTGATATAGCATTTCCTCG
AATAAATAATTTAAGATTTTGATTACTGCCTCCTTCTTTTGGTTTATTGATTTTATCCTC
TTGAAGAGAAATGGGAGTAGGAGCAGGATGAACTATTTATCCTCCTTTATCGGGAAATAT
ATTTCATTCTAATAAATCTATAGATTTACTTATTTTTTCTTTACATTTAGCGGGTATCTC
TTCTATTTTAGGGGCAGTAAATTTTATTTCTACCATTATCAATATACGCATACCTGCCTT
AAAACTTAAGGTAGTTCCTCTATTTGTTTGGTCTATTTTTTTTACTACAGTGTTATTATT
ATTAGCTATTCCAGTATTAGCAGGTGCTATTACCATATTACTTACAGATCGAAATTTTAA
TACATCTTTTTTTGTTCCGGCAGGGGGGGGAGATCCTATTTTATTTCAACATTTATTT
>CROPS486-22|Neobisium gentile gentile|CROBD1168|Neobisium gentile|Subgenus: Neobisium | Neobisium aff. gentile gentile
AACATTATATTTAATTTTTGGAGTTTGGGCAGGTATTGTTGGAATAAGTTTTAGAATAAT
TATTCGTTTACAATTAATAATTCCAGGGATGCTAATT---TCTGACCATAATTATAATGT
TGTTGTTACTACACATGCTTTTATTATAATTTTTTTTATAATTATACCAATAATAATTGG
AGGATTTGGAAATTGATTAGTTCCTATAATAATTGGTTCTCCTGATATAGCATTTCCTCG
AATAAATAATTTAAGATTTTGATTACTGCCTCCTTCTTTTGGTTTATTGATTTTATCCTC
TTGAAGAGAAATGGGAGTAGGAGCAGGATGAACTATTTATCCTCCTTTATCGGGAAATAT
ATTTCATTCTAATAAATCTATAGATTTACTTATTTTTTCTTTACATTTAGCGGGTATCTC
TTCTATTTTAGGGGCAGTAAATTTTATTTCTACCATTATCAATATACGCATACCTGCCTT
AAAACTTAAGGTAGTTCCTCTATTTGTTTGGTCTATTTTTTTTACTACAGTGTTATTATT
ATTAGCTATTCCAGTATTAGCAGGTGCTATTACCATATTACTTACAGATCGAAATTTTAA
TACATCTTTTTTTGTTCCGGCAGGGGGGGGAGATCCTATTTTATTTCAACATTTATTT
>CROPS487-22|Neobisium dalmatinum|CROBD1170|Neobisium dalmatinum|Subgenus: Blothrus
AACTTTATATTTAATTTTTGGGGTTTGAGCTGGTATTGTAGGAATAAGATTAAGAATGAT
TATTCGTCTACAAATATCTATTCCTGGAATACTAATT---TCAGACCACAACTATAATGT
AGTAATCACAACTCATGCTTTTATTATAATTTTTTTTATAATTATACCTATGATAATTGG
GGGTTTTGGTAACTGATTAGTTCCTATAATAATTGGATCAGCAGATATAGCTTTTCCTCG
AATAAATAATTTAAGATTCTGATTACTTCCCCCTTCTTTGAGTTTACTAATTCTCTCCTC
AACTTTAGAGATAGGTTCAGGAACAGGATGAACTATTTATCCACCTTTAGCAGGAAATTT
CTTTCACTCAGATAAATCTATAGATTTATTAATTTTTTCATTACATTTAGCGGGAATTTC
TTCTATTTTGGGGGCTGTAAATTTTATTTCCACCATCCTTAATATACGAATACCAGCTAT
AAAATTAAAAATGATACCATTATTTGTTTGATCTATTTTCTTCACTACATTATTATTATT
ATTAGCTATTCCTGTACTAGCAGGAGCTATTACTATACTTCTAACTGATCGTAATTTTAA
TACAGCATTTTTTGTACCAGCAGGAGGAGGGGATCCTATTTTATTTCAACATTTATTT
>CROPS488-22|Neobisium dalmatinum|CROBD1171|Neobisium dalmatinum|Subgenus: Blothrus
AACTTTATATTTAATTTTTGGGGTTTGAGCTGGTATTGTAGGAATAAGATTAAGAATGAT
TATTCGTCTACAAATATCTATTCCTGGAATACTAATT---TCAGACCACAACTATAATGT
AGTAATCACAACTCATGCTTTTATTATAATTTTTTTTATAATTATACCTATGATAATTGG
GGGTTTTGGTAACTGATTAGTTCCTATAATAATTGGATCAGCAGATATAGCTTTTCCTCG
AATAAATAATTTAAGATTCTGATTACTTCCCCCTTCTTTGAGTTTACTAATTCTCTCCTC
AACTTTAGAGATAGGTTCAGGAACAGGATGAACTATTTATCCACCTTTAGCAGGAAATTT
CTTTCACTCAGATAAATCTATAGATTTATTAATTTTTTCATTACATTTAGCGGGAATTTC
TTCTATTTTGGGGGCTGTAAATTTTATTTCCACCATCCTTAATATACGAATACCAGCTAT
AAAATTAAAAATGATACCATTATTTGTTTGATCTATTTTCTTCACTACATTATTATTATT
ATTAGCTATTCCTGTACTAGCAGGAGCTATTACTATACTTCTAACTGATCGTAATTTTAA
TACAGCATTTTTTGTACCAGCAGGAGGAGGGGATCCTATTTTATTTCAACATTTATTT
>CROPS489-22|Neobisium aff. svetovidi|CROBD1172|Neobisium aff. svetovidi|Subgenus: Blothrus
AACCCTATATTTAATTTTAGGTGTGTGGGCAGGAATTATGGGAATAAGATTTAGAATAAT
TATTCGTTTACAAATAATAATTCCAGGAATATTAATC---TCAGATCACAACTATAATGT
AGTAGTTACTACTCATGCCCTTATTATAATTTTTTTCATGATTATACCTATAATAATTGG
GGGTTTTGGAAATTGATTAATTCCAATAATAATTGGTTCTCCTGATATAGCTTTTCCTCG
AATAAATAATTTAAGTTTCTGACTCCTACCCCCATCTTTTAGTTTGCTAATCCTATCCTC
TACTTTAGAAATAGGTTCGGGGGCAGGTTGAACAATTTATCCCCCCTTAGCAGGAAATAT
GTTTCACCCTAGAAAATCAATAGATTTATTAATTTTTTCCTTACACTTAGCAGGGATTTC
TTCTATTTTAGGGGCTGTAAACTTTATTTCAACTATTTTTAATATGCGTATGCCATCTAT
AAAATTAAAAATAATACCTTTATTTGTATGATCAATTTTTTTTACAGTATTGTTATTGTT
GTTGGCTATCCCTGTTTTAGCAGGTGCAATTACCATACTTTTAACCGATCGTAATTTTAA
TACTTCATTTTTTGTACCTGCAGGAGGGGGGGATCCTATTTTATTTCAACACTTATTT
>CROPS490-22|Neobisium aff. oculatum|CROBD1174|Neobisium aff. oculatum|Subgenus: Neobisium
AACTTTATATTTAATTTTTGGTGTCTGAGCAGGAATTTTAGGAATAAGCTTTAGCATGAT
TATTCGTCTTCAAATAATAATTCCTGGAATACTAATT---TCTGATCATAATTATAATGT
AGTAGTAACTACCCACGCTTTTGTAATAATTTTTTTCATAATTATACCAATAATGATTGG
TGGATTTGGTAATTGATTAGTGCCGATAATAATTGGTTCTCCAGATATAGCTTTTCCTCG
GATGAATAATCTTAGATTTTGACTTTTACCTCCTTCATTTTTATTATTACTTATTTCATC
TTGATTAGAAATAGGGGCGGGTACTGGGTGAACTATTTACCCCCCTCTTGCCAGAAATAT
GTTTCATTCTAGTAAATCCATGGATCTATTGATTTTTTCCCTTCATTTAGCAGGAATTTC
GTCTATTTTGGGGGCTGTAAATTTTATTTCAACTATTTTGAATATGCGTATACCAATAAT
AAAATTAAAGTTAATACCTTTATTTGTTTGATCAATTTTTTTTACAACTTTATTACTATT
GTTAGCTATTCCGGTATTAGCTGGAGCCATTACAATGCTATTAACAGATCGCAATTTTAA
TACATCATTTTTTGTACCGGCAGGGGGAGGTGATCCTATTTTATTTCAACATTTATTT
>CROPS491-22|Neobisium aff. oculatum|CROBD1176|Neobisium aff. oculatum|Subgenus: Neobisium
AACTTTATATTTAATTTTTGGTGTCTGAGCAGGAATTTTAGGAATAAGCTTTAGCATGAT
TATTCGTCTTCAAATAATAATTCCTGGAATACTAATT---TCTGATCATAATTATAATGT
AGTAGTAACTACCCACGCTTTTGTAATAATTTTTTTCATAATCATACCAATAATGATTGG
TGGATTTGGTAATTGATTAGTGCCGATAATAATCGGTTCTCCAGATATAGCTTTTCCTCG
GATGAATAATCTTAGATTTTGACTTCTACCTCCTTCATTTTTATTATTACTTATTTCATC
TTGGTTAGAAATAGGGGCGGGTACTGGGTGAACTATTTACCCCCCTCTTGCCAGAAATAT
GTTTCATTCTAGTAAATCCATGGATCTATTGATTTTTTCCCTTCATTTAGCAGGAATTTC
GTCTATTTTGGGGGCTGTAAATTTTATTTCAACTATTTTGAATATGCGTATACCAATAAT
AAAATTAAAGTTAATACCTTTATTTGTTTGATCAATTTTTTTTACAACTTTATTACTATT
GTTAGCTATTCCGGTATTAGCGGGAGCCATTACAATGCTATTAACAGATCGCAATTTTAA
TACATCATTTTTTGTACCGGCGGGGGGAGGTGATCCTATTTTATTTCAACACTTATTT
>CROPS492-22|Neobisium aff. oculatum|CROBD1177|Neobisium aff. oculatum|Subgenus: Neobisium
AACTTTATATTTAATTTTTGGTGTCTGAGCAGGAATTTTAGGAATAAGCTTTAGCATGAT
TATTCGTCTTCAAATAATAATTCCTGGAATGCTAATT---TCTGATCATAATTATAATGT
AGTAGTAACTACCCACGCTTTTGTAATAATTTTTTTCATAATTATACCAATAATGATTGG
TGGATTTGGTAATTGATTAGTGCCGATAATAATTGGTTCTCCAGATATAGCTTTTCCTCG
GATGAATAATCTTAGATTTTGACTTTTACCTCCTTCATTTTTATTATTACTCATTTCATC
TTGATTAGAAATAGGGGCGGGTACTGGGTGAACTATTTACCCCCCTCTTGCCAGAAATAT
GTTTCATTCTAGTAAATCCATGGATCTATTGATTTTTTCCCTTCATTTAGCAGGAATTTC
GTCTATTTTGGGGGCTGTAAATTTTATTTCAACTATTTTGAATATGCGTATACCAATAAT
AAAATTAAAGTTAATACCTTTATTTGTTTGATCAATTTTTTTTACAACTTTATTACTATT
GTTAGCTATTCCGGTATTAGCTGGAGCCATTACAATGCTATTAACAGATCGCAATTTTAA
TACGTCATTTTTTGTACCGGCAGGGGGAGGTGATCCTATTTTATTTCAACACTTATTT
>CROPS493-22|Chthonius occultus|CROBD1178|Chthonius occultus|
CACTATATATTTATTATTAGGTATTTGATCTGGTTGTATAGGACTAAGTCTTAGAATAAT
TATCCGTATAGAATTATCTCACTCTGGGGGAATTACAGGAAGTGATCAATTATTCAATGT
AATAGTAACAGCACACGCCTTTATTATAATTTTTTTTATAGTTATACCTATAATAATTGG
AGGATTTGGAAATTGATTAGTACCAATTATAATTGGAGCTCCTGATATAGCTTTCCCTCG
TATAAATAACATAAGTTTTTGATTACTACCACCTTCTTTAATATTATTATTATTTTCATC
TTCTGTTGAAATAGGATGTGGAACAGGATGAACAATATACCCCCCCTTAGCTAGCAATAT
ATCACATTATGGAGGAGCTGTAGATTTAGCTATTTTTTCTTTACATTTAGCTGGTGCTTC
TTCTATTTTAGGAGCTGTAAATTTTATTTCAACTATTCTTAATATACGAACTAGAGACTT
CTCAATAACAAAAACACCTTTATTTGTATGATCTATTTTAATTACAACAATTCTTCTACT
CCTTGCATTACCTGTATTAGCTGGTGCAATCACAATATTATTAACCGATCGAAATTTTAA
TACTTCTTTTTTTGACCCTATAGGAGGAGGAGATCCTATTTTATTTCAACATTTATTT
>CROPS494-22|Chthonius trebinjensis|CROBD1180|Chthonius trebinjensis|
AACAATATATTTACTTTTAGGAATTTGATCTGGATGTATAGGTATAAGATTAAGAATAAT
TATTCGAATAGAACTTTCTCACCCTGGTGATATTATAGGAAGAGATCAATTATTTAATGT
AGTTGTAACAGCACATGCCTTTATTATAATTTTCTTTATAGTTATACCAATAATAATTGG
AGGATTTGGAAATTGATTAGTACCCTTAATAATTGGAGCCCCAGATATAGCATTTCCACG
AATAAATAATTTAAGATTTTGACTTTTACCTCCTTCATTAATATTACTATTAATCTCTTC
TTTTATAGAAATAGGGTGTGGAACAGGTTGAACTTTATACCCGCCATTAGCTCATAATAT
TTCTCATCAGGGAAGAGCTGTAGATTTAGCTATTTTTTCTTTACATTTAGCTGGAGCATC
ATCTATTTTAGGTGCAGTTAATTTTATTTCTACTATTTTTAACATACGATCAAATAATTT
TTTAACAAAGAATATTCCACTATTTGTTTGATCTATTTTAATCACAACTATTTTATTATT
ACTAGCATTACCTGTTCTTGCTGGAGCAATTACTATATTATTAACAGATCGAAATTTTAA
TACATCTTTCTTTGACCCTTTGGGAGGAGGAGATCCTATCTTATTTCAACATTTATTT
>CROPS495-22|Roncus aff. lubricus 1|CROBD1181|Roncus aff. lubricus 1|
AACATTATATTTAATTTTTGGGATTTGAGCTGGAATTATAGGTTTAAGATTAAGAATAAT
TATTCGAATACAAATAATAATTCCTGGAATGTTAATT---ACGGATCATAATTATAATGT
AATAGTTACGATACATGCTTTTATTATAATTTTTTTTATAATTATACCAATGATAATTGG
AGGGTTTGGGAATTGATTAGTTCCTTTAATAATCGGTTCTCCAGATATAGCTTTTCCTCG
AATAAATAATTTAAGTTTTTGATTACTACCCCCTTCTTTAGGGTTATTAATTATATCTTC
AATTTTGGAAATGGGATCTGGAACTGGATGAACTATTTATCCTCCTTTAGCTAGAGGGGG
TTTTCATTCAGGTAAATCAATAGATTTATTAATTTTTTCTTTACATTTAGCAGGGGTTTC
TTCAATTTTAGGGGCAGTTAATTTTATTTCCACTATTATTAACATACGCATACCTTTTTT
AAAAATAAAAATTATACCTTTATTTGTTTGATCAATTTTATTTACCACCGTTTTATTATT
ATTAGCTATCCCTGTACTGGCTGGAGCCATTACTATATTACTAACTGATCGTAATTTTAA
TACATCTTTTTTTATTCCAGCGGGGGGAGGGGATCCAATTTTATTTCAACATTTATTT
>CROPS496-22|Chthonius magnificus|CROBD1182|Chthonius magnificus|
TACAATATATTTACTTTTAGGTATTTGATCAGGGTGTATAGGAATAAGTTTAAGAATAAT
TATTCGAATAGAATTATCTCATCCTGGAGATATTATAGGAAGAGATCAGCTATTTAATGT
TGTAGTTACAGCACATGCTTTCATTATAATTTTTTTTATAGTTATACCTATAATAATTGG
AGGCTTTGGAAATTGATTAGTACCATTAATAATTGGAGCCCCTGATATGGCTTTTCCACG
AATAAATAATATAAGATTTTGATTACTCCCACCATCATTAACACTTCTATTAATTTCTTC
TTTTATACAAATAGGTTGTGGAACAGGATGAACAATATATCCCCCATTAGCCCATAATAC
TTCCCATCAAGGAAGAGCTGTTGATTTAGCCATTTTTTCTTTACATTTAGCCGGAGCTTC
ATCAATCTTAGGTGCTGTAAATTTCATTTCAACTATCTTTAATATACGTTCTAATAACCT
TAATACAAAAAATTTACCTCTATTTGTTTGATCTATTTTAATTACAACAATCTTACTATT
ATTAGCATTACCTGTTCTTGCTGGAGCTATTACTATATTATTAACAGATCGAAATTTTAA
CACATCCTTTTTTGATCCTTTAGGTGGGGGGGATCCTATTTTATTTCAACACTTATTT
>CROPS497-22|Roncus sp. 4DH|CROBD1183|Roncus sp. 4DH|
AACTTTGTATTTAATTTTTGGAGTTTGATCCGGAATTTTAGGATTTAGATTCAGAATAAT
TATTCGTTTACAAGTCATAGTTCCTGGAATACTCCTT---TCGGACCACAACTATAATAC
AGTTGTTACTATTCACGCTTTCGTAATAATTTTTTTTATAATTATACCTATAATAATTGG
AGGATTTGGGAATTGATTAGTACCTTTGATAATTGGTTCCCCTGATATAGCTTTTCCTCG
AATAAATAATTTAAGATTTTGACTTCTTCCCCCTTCTTTAGGTTTAATAATTCTTTCTGC
ATCTTTAGAAGTAGGGACTGGAACGGGTTGGACTATCTACCCCCCTTTAGCAGATAAAAT
ATTTCATTCAAGAAAATCTACAGATTTATTAATTTTTTCCCTCCATTTAGCTGGAATCTC
TTCTATTTTAGGGGCAGTAAACTTTATTTCAACAATTATAAATATACGAATACCTTCCTT
GTTATTAAAAATAATACCCTTATTTGTTTGATCTATTTTATTTACTACCCTCCTTCTTTT
ATTAGCAATCCCAGTTTTAGCGGGGGCTATTACCATACTCTTAACAGATCGAAATTTTAA
TTCTTCATTCTTTGCACCAGCAGGGGGAGGAGACCCAATTTTATTTCAACATTTATTT
>CROPS499-22|Chthoniidae|CROBD1186||Ephippiochthonius | Ephippiochthonius insularis
AACAATATATTTATTTTTAGGTATTTGAGCAGGAGTAATAGGATTAAGCTTAAGAATAAT
TATACGAATAGAATTATCTCATATTGGATTCCTTTTAGGAAGAGAACAACTTTTTAATGT
CATAGTCACAGCTCATGCTTTTATTATAATTTTTTTTATAGTAATACCAATAATAATTGG
AGGTTTTGGAAATTGATTAGTACCATTAATAATTGGTGCACCAGATATAGCATTTCCACG
AATAAATAATATAAGATTTTGATTATTACCACCTTCATTAATATTATTGTTATATTCATC
ATTCGTAGAAATAGGTTGTGGAACAGGATGAACCATATATCCACCATTAGCTAGAAATTT
AGCTCATAATGGATCTGCAGTAGATTTAGCAATTTTTTCTTTACATTTAGCTGGTGCTTC
ATCAATTTTAGGAGCAGTAAATTTTATTTCAACAATTATTAATATACGAACAAATAATTT
TACTTGAATAAAAATTCCATTATTTGTTTGATCAATTTTTATTACAACAGTGTTACTTTT
ATTAGCTTTACCTGTTTTGGCCGGAGCTATTACTATATTATTAACAGATCGAAATTTTAA
TACATCTTTTTTTGACCCAATTGGCGGAGGAGATCCAATTTTATTTCAACATTTATTT
>CROPS502-22|Chthonius occultus|CROBD1189|Chthonius occultus|
CACAATATATTTATTATTAGGTATTTGATCTGGTTGTATAGGATTAAGTCTTAGTATAAT
TATTCGTATAGAATTATCTCACTCTGGAGGAATTACAGGTAGTGATCAATTATTTAACGT
AATAGTAACAGCACACGCTTTTATTATAATTTTTTTTATAGTTATACCTATAATAATTGG
TGGATTTGGAAATTGATTAGTACCAATTATAATTGGTGCTCCTGATATAGCTTTTCCTCG
TATAAATAATATAAGTTTTTGATTATTACCACCTTCTTTGATATTATTATTATTTTCCTC
TTCTGTTGAAATAGGATGTGGAACAGGATGAACAATATACCCCCCTTTAGCTAGTAATAT
ATCACATTATGGGGGAGCTGTAGATTTAGCTATTTTTTCTTTACATTTAGCTGGTGCTTC
TTCTATTTTAGGAGCTGTAAATTTTATTTCAACTATTCTTAATATACGAACTAGAGACTT
CTCAATAACAAAAACACCTTTATTTGTATGATCTATTTTAATTACAACAATTCTTTTACT
ACTTGCACTACCTGTATTAGCTGGTGCAATCACAATATTATTAACTGATCGAAATTTTAA
TACTTCTTTTTTTGATCCTATGGGAGGAGGGGATCCTATTTTATTTCAACATTTATTT
>CROPS503-22|Chthonius magnificus|CROBD1190|Chthonius magnificus|
TACAATATATTTACTTTTAGGTATTTGATCAGGGTGTATAGGAATAAGTTTAAGAATAAT
TATTCGAATAGAATTATCTCATCCTGGAGATATTATAGGAAGAGATCAGCTATTTAATGT
TGTAGTTACAGCACATGCTTTCATTATAATTTTTTTTATAGTTATACCTATAATAATTGG
AGGATTTGGAAATTGATTAGTACCATTAATAATTGGAGCCCCTGATATGGCTTTTCCACG
AATAAATAATATAAGATTTTGATTACTCCCACCATCATTAACACTTCTATTAATTTCTTC
TTTTATACAAATAGGTTGTGGAACAGGATGAACAATATATCCCCCATTAGCCCATAATAC
TTCCCATCAAGGAAGAGCTGTTGATTTAGCCATTTTTTCTTTACATTTAGCCGGAGCTTC
ATCAATCTTAGGTGCTGTAAATTTCATTTCAACTATCTTTAATATACGTTCTAATAACCT
TAATACAAAAAATTTACCTCTATTTGTTTGATCTATTTTAATTACAACAATCTTACTATT
ATTAGCATTACCTGTTCTTGCTGGAGCTATTACTATATTACTAACAGATCGAAATTTTAA
CACATCCTTTTTTGATCCTTTAGGTGGGGGGGATCCTATTTTATTTCAACACTTATTT
>CROPS506-22|Chernetidae|CROBD1194||sp. 3DH
AACTATGTATTTAATTTTTGGGGGTTTATCAGGATTTATTGGTATATTTTATAGAATAAT
AATCCGAATACAATTATTTTTCCCTGGGGGGTACATT---ACAGATTCTTCTTATAATAT
TGTTATTACAACTCATGCTCTTGTTATAATCTTTTTTATAGTTATACCAATAATAATTGG
AGGATTTGGGAATTGATTAATCCCCTTAATAATTGGTTCTCCTGACATAGCTTTTCCACG
AATAAATAATTTAAGATTTTGACTTCTCCCTCCTTCATTTTCTATATTAATTTTATCCTC
AACTTTAGAGATAGGGTGTGGGGCTGGGTGAACTATCTATCCACCATTAACATCAATTTT
TGCTCACCCAGATAGAGCTATTGATATGGTAATTTTTTCTCTTCATCTAGCTGGGATTTC
ATCTATTTTAGGGGGTGTAAATTTTATTTCAACAGTTTTAAATATACGAGATTCTTCAGT
TTCTTATAAAGAAATACCTTTATTTGTGTGAGCTACATTTATTACGGTAGTATTAGTTCT
TCTCGCTATACCAGTTTTAGCTGGAGCTATTACTATACTATTAACTGATCGAAATTTTAG
CACTTCTTTTTTTAACCCTAGAGGGGGGGGTGATCCAATTTTATTTCAACATTTATTT
>CROPS507-22|Roncus sp. nov. SO|CROBD1195|Roncus sp. nov. SO|
AACTTTATATTTAATTTTTGGGGTATGATCAGGAATTTTAGGTTTTAGTTTAAGAATAAT
TATTCGACTACAATTAATGACCCCAGGAATGCTTCTA---ACAGATCATAATTATAATGT
AACAGTTACCACACATGCTTTTGTAATAATTTTTTTTATAATCATACCAATAATAATTGG
AGGTTTCGGAAATTGATTAGTACCTTTAATAATTGGTTCCCCTGATATAGCTTTTCCTCG
AATAAATAATTTAAGATTTTGACTTCTTCCCCCTTCTTTAAGTTTATTAATTCTCTCTTC
CTCCTTAGAAATAGGAACAGGAACAGGATGAACTATCTATCCTCCTCTTGCTAATAGAAT
TTTCCATCCAAGAAAATCTACTGATTTATTAATTTTTTCTCTCCATTTAGCAGGAATTTC
TTCCATCTTAGGGGCCGTTAATTTTATTTCTACTATTATAAACATACGAATACCTTCTCT
TTCATTTAAATTACTACCTTTATTTGTTTGATCAATTCTATTTACTACAATTTTACTTTT
ATTTGCTATTCCTGTATTGGCAGGAGCTATCACCATATTACTTACAGATCGCAATTTTAA
TACCTCTTTTTTTTCTCCTGCTGGAGGGGGAGATCCAATTTTATTTCAACATTTATTT
>CROPS382-22|Roncus aff. lubricus|CROBD1005|Roncus aff. lubricus|
AACTTTATACTTAATTTTTGGAGTTTGATCAGGAATTTTAGGATTTAGCTTAAGAATAAT
TATTCGACTTCAATTATCAACTCCTGGGATACTTCTT---TCCGACCATAATTATAATGT
AGTAGTTACCACCCACGCTTTTGTCATAATTTTTTTTATAATTATACCTATAATAATTGG
AGGATTTGGAAACTGACTAGTACCCCTTATAATTGGTTCTCCTGATATGGCTTTCCCCCG
AATAAATAATTTAAGATTCTGACTTCTCCCCCCCTCATTAAGTTTAATAATTCTTTCTTC
ATCCTTGGAGATAGGAACAGGTTCAGGTTGGACTCTTTATCCCCCTTTAGTAAGAAGAAA
CTTTCACCCTGGTAAATCCACTGATTTACTAATTTTTTCTCTCCATCTAGCAGGGATTTC
TTCAATTTTAGGGGCAGTAAATTTTATTTCCACTATTATAAACATACGTATACCTTCGCT
CCTTCTGAAAATAATACCTTTATTTGTTTGATCAATTTTATTTACTACTATTTTACTTTT
ATTTGCTATCCCTGTTTTAGCCGGAGCTATTACTATACTTTTAACAGATCGTAATTTTAA
TACTTCTTTCTTCTCTCCAGCAGGGGGGGGAGATCCAATTTTATTTCAACATTTATTT
>CROPS383-22|Neobisium oculatum|CROBD1011|Neobisium oculatum|Subgenus: Neobisium
AACTTTATATTTAATTTTTGGTGTCTGAGCAGGAATTTTAGGAATAAGCTTTAGCATAAT
TATTCGTCTTCAAATAATAATTCCTGGGATATTAATT---TCTGATCATAATTATAATGT
AGTAGTTACTACTCACGCTTTTGTAATAATTTTTTTCATAATTATACCAATGATGATTGG
TGGATTTGGAAATTGATTAGTGCCAATAATAATTGGTTCTCCAGATATAGCTTTTCCTCG
GATGAATAATCTTAGATTTTGACTTTTACCGCCTTCATTTTTATTATTACTTATTTCATC
TTGATTAGAAATAGGGGCGGGTACTGGGTGAACTATTTATCCCCCTCTTGCCAGAAACAT
GTTTCATTCTAGTAAATCTATGGATTTATTGATTTTTTCCCTTCATTTAGCGGGAATTTC
GTCTATTTTGGGGGCTGTAAATTTTATTTCAACTATTTTGAATATGCGTATACCAATAAT
AAAATTAAAGTTAATACCTTTATTTGTTTGATCAATTTTTTTTACAACTTTATTATTATT
GTTAGCTATTCCAGTATTAGCCGGAGCCATTACAATGCTATTAACGGACCGTAATTTTAA
TACATCATTTTTTGTACCCGCAGGAGGGGGTGATCCTATTTTATTTCAACATTTATTT
>CROPS384-22|Chthonius sp. nov. M1|CROBD1012|Chthonius sp. nov. M1|
TACTATATATTTATTATTAGGTATTTGATCAGGTTGTATAGGATTAAGACTAAGAATAAT
TATTCGAATAGAATTATCACAAGCTGGAGGTATTATTGGTAGAGATCAAATTTTTAATGT
TATTGTTACTGCTCATGCATTTATTATAATTTTTTTTATAGTTATACCTATAATAATTGG
AGGATTTGGTAATTGATTAGTTCCTTTAATAATTGGTGCACCAGATATAGCATTTCCACG
TATAAATAATATAAGATTTTGATTACTTCCACCTTCTTTAATATTATTATTATTATCTTC
AACAATTGAAATAGGGTGTGGAACTGGATGAACAATGTATCCACCTTTAGCAAGAAATAT
AGCACATAATGGTGGTGCTGTTGATTTAGCTATTTTTTCTCTTCATTTAGCTGGAGCATC
ATCAATTTTAGGTGCTGTAAATTTTATTTCTACAATTTTTAATATACGTTCAAACAATTT
TTCTTTATTAAAAACTCCTTTATTTGTATGATCAATTTTAATTACAACCGTATTATTATT
ATTAGCATTACCTGTTTTAGCAGGAGCTATTACAATATTATTAACCGATCGAAATTTTAA
TACATCATTTTTTGATCCTGTTGGAGGAGGAGATCCAATTTTATTTCAACATTTATTT
>CROPS385-22|Chthonius sp. nov. M1|CROBD1013|Chthonius sp. nov. M1|
TACTATATATTTATTATTAGGTATTTGATCAGGTTGTATAGGATTAAGACTAAGAATAAT
TATTCGAATAGAATTATCACAAGCTGGAGGTATTATTGGTAGAGATCAAATTTTTAATGT
TATTGTTACTGCTCATGCATTTATTATAATTTTTTTTATAGTTATACCTATAATAATTGG
AGGATTTGGTAATTGATTAGTTCCTTTAATAATTGGTGCACCAGATATAGCATTTCCACG
TATAAATAATATAAGATTTTGATTACTTCCACCTTCTTTAATATTATTATTATTATCTTC
AACAATTGAAATAGGATGTGGAACTGGATGAACTATGTATCCACCTTTAGCAAGAAATAT
AGCACATAATGGTGGTGCTGTTGATTTAGCTATTTTTTCTCTTCATTTAGCTGGAGCATC
ATCAATTTTAGGTGCTGTAAATTTTATTTCTACAATTTTTAATATACGTTCAAACAATTT
TTCTTTATTAAAAACTCCTTTATTTGTATGATCAATTTTAATTACAACCGTATTATTATT
ATTAGCATTACCTGTTTTAGCAGGAGCTATTACAATATTATTAACCGATCGAAATTTTAA
TACATCATTTTTNNNNNNNNNNNNNNNNNNNNNNNNNNNNNNNNNNNNNNNNNNNNNN
>CROPS386-22|Chernetidae|CROBD1015||sp. 3DH
AACTATGTATTTAATTTTTGGGGGTTTATCAGGATTTATTGGTATATTTTATAGAATAAT
AATCCGAATACAATTATTTTTCCCTGGGGGGTACATT---ACAGATTCTTCTTATAATAT
TGTTATTACAACTCATGCTCTTGTTATAATCTTTTTTATAGTTATACCAATAATAATTGG
AGGATTTGGGAATTGATTAATCCCCTTAATAATTGGTTCTCCTGACATAGCTTTTCCACG
AATAAATAATTTAAGATTTTGACTTCTCCCTCCTTCATTTTCTATATTAATTTTATCCTC
AACTTTAGAGATAGGGTGTGGGGCTGGGTGAACTATCTATCCACCATTAACATCAATTTT
TGCTCACCCAGATAGAGCTATTGATATGGTAATTTTTTCTCTTCATCTAGCTGGGATTTC
ATCTATTTTAGGGGGTGTAAATTTTATTTCAACAGTTTTAAATATACGAGATTCTTCAGT
TTCTTATAAAGAAATACCTTTATTTGTGTGAGCTACATTTATTACGGTAGTATTAGTTCT
TCTCGCTATACCAGTTTTAGCTGGAGCTATTACTATACTATTAACTGATCGAAATTTTAG
CACTTCTTTTTTTAACCCTAGAGGGGGGGGTGATCCAATTTTATTTCAACATTTATTT
>CROPS387-22|Chthonius aff. exarmatus|CROBD1016|Chthonius aff. exarmatus|
AACAATATATTTCCTTTTAGGTTTCTGATCAGGCTGTCTAGGAATAAGAATAAGAATAAT
TATCCGAATAGAATTATCCCACCCAGGAGAAATCATAGGAAGAGACCAATTATATAATGT
AGTTGTAACAGCTCATGCTTTTATTATAATTTTTTTCATAGTAATACCAATTATAATTGG
AGGATTTGGAAATTGATTAACCCCACTAATAATTGGAGCTCCTGATATAGCATTCCCACG
AATAAATAATATAAGATTTTGATTATTACCCCCATCTTTAATATTACTTTTATCTTCTTC
ATTTATACAAATAGGATGCGGAACAGGATGAACAATATACCCCCCTTTAGCACATAATAC
ATCTCACCAAGGAAGAGCTGTAGATATAGCTATTTTTTCTCTTCATTTAGCTGGAGCTTC
TTCAATTTTAGGAGCTGTAAATTTTATTTCCACTATTATTAATATACGATCTAATAATTT
TTCTATAAAAACAACCCCACTATTTATTATTTCAATTTTGATTACAACTATTTTACTACT
TCTAGCTTTACCAGTACTAGCAGGAGCCATTACTATATTATTAACAGACCGAAATTTTAA
TACATCTTTCTTTGATCCTTTAGGAGGAGGAGATCCTATCTTATTCCAACACTTATTT
>CROPS388-22|Chthonius aff. exarmatus|CROBD1017|Chthonius aff. exarmatus|
AACCATATATTTCCTTTTAGGTTTCTGATCAGGCTGTCTAGGAATAAGAATAAGAATAAT
TATCCGAATAGAATTATCCCACCCAGGAGAAATCATAGGAAGAGACCAATTATATAATGT
AGTTGTAACAGCTCATGCTTTTATTATAATTTTTTTCATAGTAATACCAATTATAATTGG
AGGATTTGGAAATTGATTAACCCCACTAATAATTGGAGCTCCTGATATAGCATTCCCACG
AATAAATAATATAAGATTTTGATTATTACCCCCATCTTTAATATTACTTTTATCTTCTTC
ATTTATACAAATAGGATGCGGAACAGGATGAACAATATACCCCCCTTTAGCACATAATAC
ATCTCACCAAGGAAGAGCTGTAGATATAGCTATTTTTTCTCTTCATTTAGCTGGAGCTTC
TTCAATTTTAGGAGCTGTAAATTTTATTTCCACTATTATTAATATACGATCTAATAATTT
TTCTATAAAAACAACCCCACTATTTATTATTTCAATTTTGATTACAACTATTTTACTACT
TCTAGCTTTACCAGTACTAGCAGGAGCCATTACTATATTATTAACAGACCGAAATTTTAA
TACATCTTTCTTTGATCCTTTAGGAGGAGGAGATCCTATCTTATTCCAACACTTATTT
>CROPS389-22|Neobisium dinaricum|CROBD1018|Neobisium dinaricum|Subgenus: Blothrus
AACCCTATATTTGATTTTTGGGGTATGGGCAGGTATTCTTGGTATAAGCTTTAGAATAAT
CATTCGTTTACAGATAATAATTCCTGGTATATTAATT---TCTGACCATAATTATAATGT
TGTTGTAACAACTCATGCTTTTGTTATAATTTTTTTTATAATTATACCAATAATAATTGG
AGGTTTTGGAAACTGATTAGTTCCTATAATAATTGGTTCTCCTGATATAGCCTTTCCACG
ATTAAATAATCTAAGATTTTGACTTTTACCCCCATCATTTAGACTTTTAATTTTATCTTC
TAGACTTGAAATAGGTGCTGGAACTGGATGAACAATTTATCCCCCTTTGGCAGGGAATAT
ATTTCATTCTAGAAAGTCAGTTGATTTATTAATTTTTTCTTTACATTTAGCTGGTATTTC
ATCTATTTTAAGAGCTGTAAATTTTATTTCTACAATTTTAAATATGCGAATACCTGCTAT
AAAATTAAAAATAATACCTTTATTTGTTTGGTCTATTTTTTTTACAACTTTATTACTTCT
TTTTGNNNNNNNNNNNNNNNNNNNNNNNNNNNNNNNNNNNNNNNNNNNNNNNNNNNNNNN
NNNNNNNNNNNNNNNNNNNNNNNNNNNNNNNNNNNNNNNNNNNNNNNNNNNNNNNNNN
>CROPS390-22|Chernetidae|CROBD1019||sp. 2DH
AACTATATATTTAATTTTTGGAGGTTTATCTGGATTTATTGGAATATTTTATAGAATAAT
AATTCGTATGCAATTATTTTTTCCTGGTGGATATATT---AGAGATTCTTCTTATAATAT
TATTATTACAACACATGCTCTTGTTATAATTTTTTTCATAGTTATACCTATAATAATTGG
AGGTTTTGGAAATTGATTAATTCCTTTAATAATTGGTTCTCCTGACATAGCTTTTCCACG
AATAAATAATTTAAGATTTTGACTTCTTCCCCCTTCATTTTCTATATTAATTTTATCTTC
AACTTTAGAGATAGGATGTGGGGCTGGATGAACTATCTACCCTCCTTTAACTTCAATTTT
TGCACACCCAGATAGAGCTATTGATATAGTTATTTTTTCTCTCCATTTAGCAGGGATTTC
ATCTATTTTAGGTGGAGTAAATTTTATTTCTACAGTTCTTAATATACGAGATTCCTCAGT
TTCTTACAAAGAAATACCTTTATTTGTATGGGCTACATTTATCACAGTAGTTTTAGTTCT
TCTTGCTATACCAGTATTAGCTGGAGCAATTACTATATTATTAACAGATCGAAACTTTAG
AACTTCTTTTTTTAATCCTAGAGGAGGAGGGGATCCAATTTTATTTCAACATTTATTT
>CROPS391-22|Chthoniidae|CROBD1020||Globochthonius | Globochthonius caligatus
AACAATATATCTTTTACTAGGAATTTGATCAGGTTGCATAGGATTAAGTTTAAGAATAAT
TATTCGAATAGAATTATCTCATAGAGGTGTAATAATAGGAAGTGATCAATTATTTAATGT
AATAGTAACTGCACATGCTTTTATTATAATTTTTTTTATAGTTATACCAATAATAATTGG
TGGTTTTGGAAATTGACTAGTACCTATCATAATTGGAGCTCCAGATATAGCCTTTCCTCG
TATAAATAATATAAGTTTTTGATTACTTCCTCCTTCATTAATACTACTACTATTATCATC
TTCTTTAGAAATAGGATGCGGAACAGGATGAACAATATATCCCCCTTTAGCTAGTAATAT
TTCTCATATTGGAGGAGCTGTAGATTTAGCCATTTTTTCTTTACATCTAGCAGGAGCTTC
ATCTATTTTAGGAGCTGTAAATTTTATTTCTACTATTTTCAATATACGTTCAAATAATTT
TTTTGTAGAAAAAATATCATTATTCGTATGATCTATTTTAATTACTACTGTATTATTATT
ATTAGCATTACCTGTATTAGCAGGAGCTATTACAATATTATTAACAGATCGTAATTTTAA
TACTTCTTTCTTTGATCCTATTGGAGGAGGAGATCCTATTTTATTTCAACATTTATTT
>CROPS392-22|Neobisium stygium|CROBD1021|Neobisium stygium|Subgenus: Blothrus
AACTTTATATTTAATTCTGGGGGTATGGGCAGGTATTCTAGGAATAAGATTTAGAATGAT
TATTCGCTTACAAATAATAACCCCAGGTATATTAATT---TCTGATCATAATTATAATGT
AGTCGTTACTACTCATGCCCTTATTATAATTTTTTTTATAATTATACCAATAATAATTGG
GGGATTTGGAAATTGATTAATTCCTATAATAATTGGTTCTCCTGATATAGCTTTCCCCCG
AATAAATAATTTTAGTTTTTGATTATTACCACCTTCTTTTAGTTTATTAATTTTATCCTC
TACATTAGAAATAGGGGCAGGTACAGGTTGAACTATTTACCCCCCATTAGCCAGAAATAT
ATTTCATTCTAGAAAAGCAATAGATTTATTAATTTTTTCATTACATTTGGCAGGTATTTC
TTCTATTTTAAGAGCTGTTAATTTTATTTCAACTATTTTTAATATACGAATACCCGCAAT
AAAAATAAAAATAATACCTTTATTTGTTTGATCAATTTTTTTTACTACTTTACTTTTATT
GTTAGCAATTCCTGTTTTAGCAGGGGCAATTACTATATTATTAACTGATCGCAATTTTAA
TACTTCCTTTTTTGTACCAGCGGGGGGAGGTGACCCTATTTTATTTCAACATTTATTT
>CROPS393-22|Chthonius absoloni|CROBD1022|Chthonius absoloni|
TACATTATATTTATTACTAGGTATTTGATCTGGTTGTATAGGATTAAGATTAAGAATAAT
TATTCGAATAGAATTATCTCATACAAGTAGTATTATCGGAAGAGATCAAATTTTTAATGT
TATTGTAACAGCACATGCTTTTATTATAATTTTTTTTATAGTAATACCAATAATAATTGG
CGGATTTGGTAATTGATTGGTACCCTTAATAATCGGTGCACCAGATATAGCATTTCCTCG
TATAAATAATATAAGTTTTTGATTACTTCCACCATCTTTATTATTATTATTAATATCTTC
TTCTATTGAAATAGGTTGTGGAACAGGTTGAACTATGTACCCTCCATTAGCCAGAAATAT
AGCTCATAATGGGGGGGCTGTTGATTTTGCAATTTTTTCTTTACATTTAGCAGGTGCTTC
ATCTATTCTAGGTGCTGTAAATTTTATCTCTACTATTTTTAACATACGTTCTAATAATTT
TTCTATTATAAAAATACCTTTATTTGTTTGATCAATTTTAATTACTACTATTTTATTACT
TTTAGCCCTACCTGTTTTAGCAGGAGCAATTACTATATTATTAACAGATCGAAATTTTAA
TACTTCTTTTTTTGATCCAGTTGGTGGTGGAGATCCTATTTTATTTCAACATTTATTT
>CROPS394-22|Chthonius absoloni|CROBD1023|Chthonius absoloni|
TACATTATATTTATTACTAGGTATTTGATCTGGTTGTATAGGATTAAGATTAAGAATAAT
TATTCGAATAGAATTATCTCATACAAGTAGTATTATCGGAAGAGATCAAATTTTTAATGT
TATTGTAACAGCACATGCTTTTATTATAATTTTTTTTATAGTAATACCAATAATAATTGG
CGGATTTGGTAATTGATTGGTACCCTTAATAATCGGTGCACCAGATATAGCATTTCCTCG
TATAAATAATATAAGTTTTTGATTACTTCCACCATCTTTATTATTATTATTAATATCTTC
TTCTATTGAAATAGGTTGTGGAACAGGTTGAACTATGTACCCTCCATTAGCCAGAAATAT
AGCTCATAATGGGGGGGCTGTTGATTTTGCAATTTTTTCTTTACATTTAGCAGGTGCTTC
ATCTATTCTAGGTGCTGTAAATTTTATCTCTACTATTTTTAACATACGTTCTAATAATTT
TTCTATTATAAAAATACCTTTATTTGTTTGATCAATTTTAATTACTACTATTTTATTACT
TTTAGCCCTACCTGTTTTAGCAGGAGCAATTACTATATTATTAACAGATCGAAATTTTAA
TACTTCTTTTTTNNNNNNNNNNNNNNNNNNNNNNNNNNNNNNNNNNNNNNNNNNNNNN
>CROPS395-22|Chthonius aff. occultus|CROBD1081|Chthonius aff. occultus|
AACTCTATACCTATTATTAGGAATTTGATCAGGATGTCTAGGTTTAAGATTAAGAATAAT
TATTCGATCAGAATTATCTCATTCTGGTCTAGTTATAGGAAGAGATCAATTATTTAATGT
AATAGTAACAACCCATGCTTTTATTATAATTTTTTTTATAGTAATACCTATTATAATTGG
AGGATTTGGAAATTGATTAATTCCTTTAATAATTGGAGCACCCGATATAGCTTTTCCACG
AATAAATAATATAAGTTTTTGATTATTACCACCTTCTATACTTCTTCTTTTATTATCATC
TTTTATTGAAATAGGTTGTGGTACAGGATGAACAATATATCCACCTCTATCTAGAAATAT
AAGACATAATGGAAGTGCTGTAGATATAGCTATTTTTTCACTTCATTTAGCTGGAGCTTC
ATCAATTTTAGGAGCTGTAAACTTTATTTCTACTATTTTTAATATACGATCAAATAATAT
TTTATTTTCAAAAACATCTTTATTTGTATGATCTATTCTTATTACAACAATTCTTTTATT
ATTAGCTCTACCTGTATTAGCCGGAGCTATTACAATACTATTAACAGATCGAAATTTTAA
TACATCTTTTTTTGACCCGTCAGGAGGAGGAGATCCTATTTTATTTCAACACTTATTT
>CROPS396-22|Roncus italicus|CROBD1099|Roncus italicus|
AACTTTATATTTAATTTTAGGAGTATGAGCAGGGATTATAGGTTTAAGATTGAGAATAAT
TATTCGAATACAAATAATAATTCCAAGAATATTAATT---TCTGACCATAATTATAATGT
GGTAGTAACTACTCATGCTTTTGTAATAATTTTTTTTATAATTATACCTATAATAATTGG
AGGATTTGGAAATTGATTAGTTCCATTAATAATTAGATCCCCCGATATAGCCTTTCCTCG
TATAAATAATTTAAGATTTTGACTTCTTCCTCCTTCTCTTGGCTTATTAATTATATCTTC
TTATTTAGAAATAGGTGCAGGAACTGGCTGAACTATTTATCCCCCTCTAGCAAGAAATAT
TTTTCACCCAAGAAAATCTATAGATTTATTAATTTTTTCTTTACATTTAGCTGGAATTTC
TTCTATTTTAGGAGCCGTAAATTTTATTACAACAATTTTAAATATACGGGCTCCTTTTTT
AAAATTAAAATTAATATCTTTATTTGTATGATCTATTTTATTTACCACAATTCTCCTTTT
ATTTGCAATTCCTGTTTTAGCAGGGGCAATTACTATACTTCTTACTGATCGTAATTTTAA
TACTTCTTTTTTTATACCTGCAGGAGGAGGGGATCCAATTTTATTCCAACATTTATTT
>CROPS397-22|Roncus italicus|CROBD1100|Roncus italicus|
AACTTTATATTTAATTTTTGGAGTATGAGCGGGAATTATAGGTCTAAGTTTAAGTATAAT
TATTCGAATGCAAATAATAGCTCCCGGAATATTTATT---TCTGACCACAATTATAATGT
AGTAGTAACTACCCACGCTTTTGTAATAATTTTTTTTATAATTATACCAATAATAATTGG
AGGATTTGGTAATTGATTAGTCCCCCTTATAATTGGATCCCCAGATATAGCTTTTCCTCG
TATAAATAATTTAAGATTTTGACTCCTACCCCCTTCCCTTGGATTATTAATCATATCTTC
TTATATAGAAATGGGAGCTGGTACAGGTTGAACTATTTATCCTCCATTAGCAGGAAATAT
TTTTCACCCTGGGAAATCTATAGATTTATTAATTTTTTCCCTCCATTTAGCTGGAATCTC
TTCCATTTTAGGAGCTGTAAATTTTATTTCAACTATCATAAATATACGCATACCATCCCT
AAAATTTAAATTAATACCTTTATTTGTTTGATCAATTTTATTTACTACTATTCTTTTGCT
TTTAGCTATTCCAGTTTTAGCAGGAGCTATTACCATACTTTTAACTGATCGTAATTTTAA
TACTTCTTTTTTTGTTCCAGCAGGGGGAGGAGATCCAATTTTATTTCAACATTTATTT
>CROPS398-22|Neobisium stygium|CROBD1101|Neobisium stygium|Subgenus: Blothrus
AACTTTATATTTAATTCTGGGGGTATGGGCAGGTATTCTAGGAATAAGATTTAGAATAAT
TATTCGTTTACAAATAATAACCCCAGGTATATTAATT---TCAGATCATAATTATAATGT
AGTTGTTACTACCCATGCTCTTATTATAATTTTTTTTATAATTATACCAATAATAATTGG
GGGATTTGGAAATTGATTAATCCCTATAATAATTGGTTCTCCAGATATAGCCTTTCCTCG
AATAAATAATTTTAGTTTTTGGTTATTGCCTCCTTCTTTTAGTTTATTAATTTTATCCTC
TACATTAGAAATAGGTGCAGGCACAGGCTGAACGATTTATCCTCCATTAGCTAGAAATAT
ATTTCATGCTAGTAAAGCAATAGATTTATTAATCTTTTCATTACATTTAGCAGGTATTTC
TTCTATTTTAAGAGCTGTTAACTTTATTTCAACTATTTTTAATATACGAATACCCGCTAT
AAAAATAAAAATAATACCTTTATTTGTTTGATCAATTTTTTTTACCACCCTACTTTTATT
ACTAGCAATCCCTGTTTTGGCAGGAGCGATTACTATACTATTAACCGATCGTAATTTTAA
TACTTCTTTTTTTGTACCTGCAGGCGGAGGTGATCCTATTTTATTCCAACATTTATTT
>CROPS399-22|Chthonius raridentatus|CROBD1102|Chthonius raridentatus|
TACTATATATTTAATTTTAGGTGTTTGATCAGGATGTTTAGGTTTAAGATTAAGTATATT
AATTCGAATAGAATTATCTCAAACAGGAAAAATTGTTGGAAGAGATCAAATATTTAATGT
ATTAGTAACAGCTCATGCATTTATTATAATTTTTTTTATAGTAATACCTATAATAATTGG
AGGATTTGGAAATTGATTAGTACCAATATTAATTGGAGCTCCTGATATAGCTTTTCCTCG
AATAAATAATATAAGTTTTTGATTATTGCCCCCTTCTCTTTTATTATTAATTTCTTCATC
ATTTGTTGAAATAGGTTGTGGAACAGGTTGAACAATATATCCTCCATTAGCTAATAATTT
AGCTCATAATGGAGGAGCTGTCGATTTAGCAATTTTCTCATTACATTTAGCTGGAGCTTC
ATCAATTTTAGGAGCTGTAAATTTTATTTCAACTATTTTTAATATACGTAGAAATAATTT
TTCTATAAAGACACTTCCTTTATTTGTATGATCTATTCTTATTACTACTATATTATTATT
ATTAGCTTTACCTGTTTTAGCAGGTGCTATTACAATATTATTAACAGATCGTAATTTTAA
TACATCTTTTTTTGATCCATTAGGCGGAGGAGATCCTATTTTATTCCAACACTTATTT
>CROPS400-22|Roncus italicus|CROBD1103|Roncus italicus|
AACTTTATATTTAATTTTTGGAGTATGAGCGGGAATTATAGGTCTAAGTTTAAGTATAAT
TATTCGAATGCAAATAATAGCTCCCGGAATATTTATT---TCTGACCACAATTATAATGT
AGTAGTAACTACTCACGCTTTTGTAATAATTTTTTTTATAATTATACCAATAATAATTGG
AGGATTTGGAAATTGATTAGTCCCCCTTATAATTGGATCCCCGGATATAGCTTTTCCTCG
TATAAATAATTTAAGATTTTGACTCCTACCCCCTTCCCTTGGATTATTAATCATATCTTC
TTATATAGAAATGGGAGCTGGTACAGGTTGAACTATTTATCCTCCATTAGCAGGAAATAT
TTTTCACCCTGGAAAATCTATAGATTTATTAATTTTTTCCCTCCATTTAGCTGGAATCTC
TTCCATTTTAGGAGCTGTAAATTTTATTTCAACTATCATAAATATACGCATACCATCCCT
AAAATTTAAATTAATACCTTTATTTGTTTGATCAATTTTATTTACTACTATTCTTTTGCT
TTTAGCTATTCCAGTTTTAGCAGGAGCTATTACCATACTTTTAACTGATCGTAATTTTAA
TACTTCTTTTTTTGTTCCAGCAGGGGGAGGAGATCCAATTTTATTTCAACATTTATTT
>CROPS401-22|Chthonius raridentatus|CROBD1104|Chthonius raridentatus|
TACTATATATTTAATTTTAGGTGTTTGATCAGGATGTTTAGGTTTAAGATTAAGTATATT
AATTCGAATAGAATTATCTCAAACAGGAAAAATTGTTGGAAGAGATCAAATATTTAATGT
ATTAGTAACAGCTCATGCATTTATTATAATTTTTTTTATAGTAATACCTATAATAATTGG
AGGATTTGGAAATTGATTAGTACCAATATTAATTGGAGCTCCTGATATAGCTTTTCCTCG
AATAAATAATATAAGTTTTTGATTATTGCCCCCTTCTCTTTTATTATTAATTTCTTCATC
ATTTGTTGAAATAGGTTGTGGAACAGGTTGAACAATATATCCTCCATTAGCTAATAATTT
AGCTCATAATGGAGGAGCTGTCGATTTAGCAATTTTCTCATTACATTTAGCTGGAGCTTC
ATCAATTTTAGGAGCTGTAAATTTTATTTCAACTATTTTTAATATACGTAGAAATAATTT
TTCTATAAAGACACTTCCTTTATTTGTATGATCTATTCTTATTACTACTATATTATTATT
ATTAGCTTTACCTGTTTTAGCAGGTGCTATTACAATATTATTAACAGATCGTAATTTTAA
TACATCTTTTTTTGATCCATTAGGCGGAGGAGATCCTATTTTATTCCAACACTTATTT
>CROPS402-22|Chthonius sp. ZB|CROBD1105|Chthonius sp. ZB|
TACAATATATTTAATTTTAGGAATCTGATCAGGTTGTATGGGATTAAGATTAAGAATATT
AATCCGAATAGAATTATCTCAAATCGGATTAATTATCGGAAGAGATCAATTATTTAATGT
AGTAGTAACAGCACATGCTTTTATTATAATTTTTTTCATAGTAATACCCATAATAATCGG
TGGTTTTGGTAATTGACTAGTACCATTAATAATTGGTGCTCCAGATATAGCATTTCCACG
AATAAATAATATAAGTTTCTGACTTTTACCACCATCATTAATATTATTATTAATATCATC
TTTCATTGAAATAGGTTGTGGAACAGGATGAACTATATACCCCCCATTAGCTGGCAATAT
AGCCCATAGAAATGGTGCTGTTGATTTAGCTATTTTTTCACTTCATTTAGCTGGTGCCTC
TTCAATTTTAGGTGCAGTAAACTTTATTTCAACAATTTTTAACATACGTTCAAACAACTT
TGAATGAGGTAAAGTTCCTTTATTCGTATGATCTATTTTAATTACAACTGTATTACTCTT
ACTAGCATTACCAGTGCTTGCTGGTGCTATCACTATATTATTAACAGATCGAAATTTTAA
TACTTCTTTTTTTGATCCTGTTGGGGGTGGTGATCCTATCTTATTCCAACACTTATTT
>CROPS403-22|Roncus italicus|CROBD1106|Roncus italicus|
AACTTTATATTTGATTTTTGGTGTATGGGCGGGAATTATAGGTTTAAGTTTAAGAATAAT
TATTCGAATACAAATAATAGCTCCCGGAATATTTATT---TCTGACCATAATTATAATGT
AGTAGTAACTACTCATGCTTTTGTAATAATTTTTTTTATAATTATACCAATAATAATTGG
AGGATTTGGTAATTGATTAGTTCCTCTTATAATTGGATCCCCAGATATAGCTTTTCCTCG
TATAAATAATTTAAGATTTTGACTTTTACCCCCGTCTCTTGGATTATTAATTATATCTTC
TTATATAGAAATGGGGGCTGGTACAGGTTGAACAATTTATCCCCCATTAGCAGGAAATAT
TTTTCATCCGGGAAAATCTATAGATTTATTAATTTTTTCTCTTCATTTAGCTGGTATCTC
TTCTATTCTAGGAGCTGTAAATTTTATTTCAACTATTATAAATATACGTATACCATCTCT
AAAATTTAAATTAATACCTTTATTTGTTTGATCAATTTTGTTTACTACTATTCTTTTGCT
TTTAGCTATTCCAGTCTTAGCAGGAGCTATTACTATACTTTTAACTGATCGTAATTTTAA
TACTTCTTTTTTTGTTCCAGCAGGGGGAGGGGATCCAATCTTATTTCAACATTTATTT
>CROPS404-22|Neobisium stygium|CROBD1107|Neobisium stygium|Subgenus: Blothrus
AACTTTATATTTAATTCTGGGGGTATGGGCAGGTATTCTAGGAATAAGATTTAGAATAAT
TATTCGTTTACAAATAATAACTCCAGGTATATTAATT---TCAGATCATAATTATAATGT
AGTTGTTACTACTCATGCTCTTATTATAATTTTTTTTATAATTATACCAATAATAATTGG
GGGATTTGGAAATTGATTAATCCCTATAATAATTGGTTCTCCAGATATAGCCTTTCCTCG
AATAAATAATTTTAGTTTTTGGTTATTACCCCCTTCCTTTAGTTTATTAATTTTATCCTC
TACATTAGAAATAGGTGCAGGAACAGGTTGAACTATTTATCCCCCATTAGCCAGAAATAT
ATTTCATTCTAGAAAAGCAATAGATTTATTAATTTTTTCGTTACATCTGGCGGGGATTTC
TTCTATTTTAAGAGCTGTTAATTTTATTTCAACTATTTTTAATATACGAATACCTGCTAT
AAAAATAAAAATAATACCTTTATTTGTTTGATCAATTTTTTTTACTACCTTACTTTTATT
ATTAGCAATCCCTGTTTTGGCGGGGGCAATTACTATACTATTAACCGATCGTAATTTTAA
TACTTCTTTTTTTGTACCTGCAGGGGGTGGTGATCCTATTTTATTCCAACACCTATTT
>CROPS405-22|Neobisium stygium|CROBD1108|Neobisium stygium|Subgenus: Blothrus
AACTTTATATTTAATTCTGGGGGTATGGGCAGGTATTCTAGGAATAAGATTTAGAATAAT
TATTCGCTTACAAATAATAACCCCAGGTATATTAATT---TCAGATCATAACTATAATGT
AGTTGTTACTACTCATGCCCTTATTATAATTTTTTTTATAATTATACCAATAATAATTGG
GGGATTTGGAAATTGATTAATCCCTATAATAATTGGTTCTCCAGATATAGCCTTTCCTCG
AATAAATAATTTTAGTTTTTGGTTATTACCTCCTTCCTTTAGTTTATTAATTTTATCCTC
TACATTAGAAATAGGTGCAGGTACAGGTTGAACTATTTATCCCCCATTAGCCAGAAATAT
ATTTCATTCTAGAAAAGCAATAGATTTATTAATTTTTTCGTTACATCTGGCGGGGATTTC
TTCTATTTTAAGAGCTGTTAATTTTATTTCAACTATTTTTAATATACGAATACCCGCTAT
AAAAATAAAAATAATACCTTTATTTGTTTGATCAATTTTTTTTACTACCTTACTTTTATT
ATTAGCGATCCCTGTTTTAGCGGGGGCAATTACTATACTATTAACTGATCGTAATTTTAA
TACTTCTTTTTTTGTACCTGCAGGGGGTGGTGATCCTATTTTATTTCAACACTTATTT
>CROPS406-22|Chthonius ischnocheles reductus|CROBD1109|Chthonius ischnocheles|
AACTATATATTTAATTTTAGGAATTTGATCTGGATGTTTAGGTTTAAGATTAAGAATAAT
TATTCGAGGAGAACTTTCACATGCTGGTGGAATTATTGGAAGAGATCAAGTTTTTAATGT
TATAGTAACTGCTCATGCCTTCATTATAATTTTCTTTATAGTCATACCAATAATAATTGG
TGGATTTGGAAATTGATTAGTACCAATAATAATTGGAGCACCAGATATAGCTTTTCCACG
AATAAATAATATAAGTTTTTGATTACTTCCTCCATCTTTATTATTATTAATGATATCATC
AATTATTGAAATAGGTTGTGGAACAGGATGAACAATATATCCACCTCTATCTAATAATTT
TTCTCATGGTGGTAGAGCTGTTGATTTAGCAATTTTCTCTTTACATTTAGCTGGTGCATC
TTCTATTCTTGGTGCAGTTAATTTTATTAGAACTATTTTAAATATACGTTCAAATAATTT
TTCTTTAAGAAAAACTCCTTTATTTGTTTGATCAATTTTAATTACCACAGTTCTATTATT
ATTAGCTTTACCTGTATTAGCTGGTGCTATTACTATACTTTTAACAGATCGTAATTTTAA
TACATCTTTTTTTGATCCATTAGGAGGTGGTGATCCTATTTTATTTCAACATTTATTT
>CROPS407-22|Chthonius ischnocheles ischnocheles|CROBD1110|Chthonius ischnocheles|
AACTATATATTTAATTTTAGGGGTTTGATCTGGATGTTTAGGTTTAAGATTAAGAATAAT
TATTCGAAGAGAATTATCACAAGCTGGAGGAATTATTGGAAGAGATCAAATTTTTAATGT
AATAGTAACAGCACATGCTTTTATTATAATTTTTTTTATAGTAATACCAATAATAATTGG
AGGTTTTGGAAATTGACTCGTACCAATAATAATTGGAGCACCTGATATAGCATTTCCACG
AATAAATAATATAAGATTTTGATTATTACCACCATCTCTTTTATTATTAATATTATCTTC
ACTAATTGAAATAGGTTGTGGAACAGGTTGAACTATATACCCACCACTGGCAAATAATTT
TTCTCATAATGGAAGAGCAGTAGATTTAGCAATTTTTTCTTTACATTTAGCTGGTGCATC
ATCAATTTTAGGAGCAGTAAATTTTATCAGTACAATTTTTAACATACGTTCAAACAATTT
TCCCCTAAGAAAAACTCCTTTATTTGTCTGGTCAATTTTAATTACCACCGTGTTATTATT
ATTAGCTCTACCTGTTTTAGCAGGTGCTATCACAATACTTTTAACAGATCGAAATTTTAA
TACATCATTTTTTGACCCTGTAGGAGGAGGAGATCCTATTTTATTTCAACATCTATTT
>CROPS408-22|Chthonius sp. ZB|CROBD1113|Chthonius sp. ZB|
TACAATATATTTAATTTTAGGAATTTGATCTGGTTGTATAGGTTTAAGTCTAAGTATATT
AATTCGAATAGAATTATCACAAATTGGAATAATTGTTGGTAGAGATCAATTATTCAATGT
AATTGTAACTGCACATGCTTTTATTATAATTTTTTTTATAGTAATACCTATAATAATTGG
AGGTTTTGGAAATTGATTGGTACCATTAATAATTGGAGCTCCTGATATAGCATTTCCACG
AATAAATAATATAAGATTTTGACTTCTTCCACCATCATTAATATTATTATTATTTTCTTC
ATTTGTTGAAATAGGTTGTGGAACAGGATGAACTGTTTATCCTCCTTTAGCTAGAAATAT
AGCACATAGAGGTGTAGCAGTAGATTTAGCTATTTTTTCTCTCCATTTAGCTGGTGCTTC
TTCTATTCTTGGAGCAGTAAATTTTATTTCAACTATTTTTAATATACGTTCAAACAATTA
CTCTTTGGGGAAATTACCTTTATTTGTTTGATCTATTTTAATTACTACAGTACTTCTTCT
ATTAGCTTTACCTGTATTAGCAGGTGCTATCACAATATTATTAACTGATCGAAATTTTAA
TACTTCTTTTTTTGATCCTATTGGTGGAGGTGATCCTATTTTATTTCAACACCTATTT
>CROPS409-22|Chthonius ischnocheles ischnocheles|CROBD1114|Chthonius ischnocheles|
AACTATGTACTTAATTTTAGGAGTTTGATCTGGATGTTTAGGTTTAAGATTAAGAATAAT
TATTCGAAGAGAATTATCTCAAGCTGGTGGAATTATTGGAAGAGATCAAATTTTTAATGT
AATAGTAACAGCACATGCTTTTATTATAATTTTTTTTATAGTTATACCAATAATAATTGG
AGGTTTTGGAAATTGACTTGTACCAATAATAATTGGAGCACCAGATATAGCATTTCCACG
AATAAATAATATAAGATTTTGATTATTACCACCATCTCTTTTATTATTAATATTATCTTC
ACTAATTGAAATAGGTTGTGGAACAGGTTGAACTATATATCCACCATTAGCAAATAATTT
TTCTCATAATGGAAGAGCAGTAGACTTAGCAATTTTTTCTTTACATTTAGCTGGTGCTTC
ATCAATTTTAGGAGCAGTAAATTTTATCAGTACAATTTTTAATATACGTTCAAACAATTT
TCCTCTAAGAAAAACTCCTTTATTTGTTTGGTCAATTTTAATTACTACCGTATTATTATT
ATTAGCTCTACCTGTTTTAGCAGGTGCTATCACAATACTTCTAACAGATCGAAATTTTAA
TACATCTTTTTTTGACCCTGTAGGAGGAGGAGATCCTATTTTATTTCAACATTTATTT
>CROPS410-22|Chthonius magnificus|CROBD1116|Chthonius magnificus|
TACAATATATTTACTTTTAGGAATTTGATCAGGATGTATAGGAATAAGCCTTAGAATAAT
TATTCGAATAGAATTATCCCATCCTGGAGATATTATAGGAAGAGATCAATTATTTAATGT
CGTAGTTACAGCACATGCTTTCATTATAATTTTCTTTATAGTAATACCTATAATAATTGG
AGGATTTGGAAATTGATTAGTACCACTAATAATTGGAGCCCCAGATATAGCTTTTCCACG
AATAAACAATATAAGCTTTTGACTTCTTCCACCATCATTAACCCTTCTATTAATTTCTTC
TTTTATACAAATAGGTTGTGGAACAGGATGAACAATATATCCTCCATTAGCCCATAATAC
TTCCCATCAAGGAAGAGCTGTTGATCTAGCCATTTTTTCTTTACATTTAGCCGGAGCTTC
ATCAATTTTAGGTGCTGTAAATTTTATTTCAACTATCCTTAATATACGTTCTAATAATTT
AAATACAAAAAATTTACCTTTGTTTGTTTGATCTATTTTAATTACAACTATTTTACTATT
ATTAGCATTACCTGTTCTTGCTGGAGCTATTACTATATTATTAACAGATCGAAATTTTAA
TACATCTTTTTTTGATCCTTTAGGAGGAGGTGACCCTATTTTATTTCAACATTTATTT
>CROPS411-22|Roncus aff. ragusae|CROBD1117|Roncus aff. ragusae|
AACTTTATATTTAATTTTTGGTGTGTGGGCAGGAATTATTGGATTAAGCTTCAGTATGAT
TATTCGAATACAAATAATATTTCCTAATATAATAATT---CTTGATCATAGCTATAATGT
AATTGTTACTACACATGCTTTTATCATAATTTTTTTTATAATTATACCAATTATAATTGG
AGGTTTCGGAAACTGACTCGTTCCCCTAATAATTGGTTCTCCAGATATAGCCTTTCCTCG
AATAAACAACCTTAGATTTTGATTACTTCCACCTTCGTTAGGTTTATTAATTATATCTTC
ATTTTTAGAAATAGGTACTGGAACAGGTTGGACAATCTACCCACCTCTTACAAACAATAT
TTTTTATCCAGGAAAATCTTTAGATTTACTAATTTTTTCTTTACATTTAGCGGGAATTTC
TTCTATTTTAGGGGCAGTAAATTTTATTTCTACTATTTTTAATATACGAATACCATCATT
AAAAATAAAATTAATATCTTTATTTGTATGATCAATTTTACTTACTACTATTCTACTTTT
ATTGGCTATCCCAGTACTAGCTGGAGCTATTACCATACTTTTAACAGATCGTAATTTTAA
TACTTCATTTTTTATTCCTGCGGGGGGAGGAGATCCAATTTTATTTCAACATTTATTT
>CROPS412-22|Chthonius magnificus|CROBD1120|Chthonius magnificus|
TACAATATATTTACTTTTAGGAATTTGATCAGGATGTATAGGAATAAGCCTTAGAATAAT
TATTCGAATAGAATTATCCCATCCTGGAGATATTATAGGAAGAGATCAATTATTTAATGT
CGTAGTTACAGCACATGCTTTCATTATAATTTTCTTTATAGTAATACCTATAATAATTGG
AGGATTTGGAAATTGATTAGTACCACTAATAATTGGAGCCCCAGATATAGCTTTTCCACG
AATAAACAATATAAGCTTTTGACTTCTTCCACCATCATTAACCCTTCTATTAATTTCTTC
TTTTATACAAATAGGTTGTGGAACAGGATGAACAATATATCCTCCATTAGCCCATAATAC
TTCCCATCAAGGAAGAGCTGTTGATCTAGCCATTTTTTCTTTACATTTAGCCGGAGCTTC
ATCAATTTTAGGTGCTGTAAATTTTATTTCAACTATCCTTAATATACGTTCTAATAATTT
AAATACAAAAAATTTACCTTTGTTTGTTTGATCTATTTTAATTACAACTATTTTACTATT
ATTAGCATTACCTGTTCTTGCTGGAGCTATTACTATATTATTAACAGATCGAAATTTTAA
TACATCTTTTTTTGATCCTTTAGGAGGAGGTGACCCTATTTTATTTCAACATTTATTT
>CROPS413-22|Roncus insularis|CROBD1121|Roncus insularis|
AACTTTATATTTAATTTTAGGGGTATGATCGGGAATTCTTGGTCTCAGATTGAGAATAAT
CATTCGATTGCAATTAATAGTTCCGGGTATACTTCTA---TCAGACCATAATTATAACGT
AGTTGTAACTACACATGCTTTCATTATAATTTTTTTTATGATTATACCAATAATAATTGG
AGGATTCGGAAATTGACTTGTTCCTTTAATAATTGGCTCTCCTGATATGGCTTTCCCCCG
AATAAACAACTTAAGATTTTGACTCCTCCCCCCTTCTCTAGGATTATTAATTCTCTCCTC
ATCTTTGGAAATAGGGACGGGAACCGGATGAACAATTTATCCCCCACTAGCAGGAAGTAT
TTTCCACTCAAGAAAATCTACTGATTTATTAATTTTTTCTCTACACTTAGCTGGAATCTC
TTCTATCTTGGGGGCAGTAAATTTTATCTCAACAATTATAAATATACGTATGCCTTCTCT
TTTATTTAAATTAGTTCCTCTATTTGTGTGGTCAATTTTTTTTACAACTATTCTTTTATT
ATTTGCAATCCCTGTGCTAGCTGGAGCCATTACCATACTTCTCACTGATCGTAATTTTAA
TACTTCTTTCTTCTCACCGGTGGGGGGTGGGGATCCAATTTTGTTTCAACATTTATTT
>CROPS414-22|Roncus insularis|CROBD1122|Roncus insularis|
AACTTTATATTTAATTTTAGGGGTATGATCGGGAATTCTTGGTCTCAGATTGAGAATAAT
CATTCGATTGCAATTAATAGTTCCGGGTATACTTCTA---TCAGACCATAATTATAACGT
AGTTGTAACTACACATGCTTTCATTATAATTTTTTTTATGATTATACCAATAATAATTGG
AGGATTCGGAAATTGACTTGTTCCTTTAATAATTGGCTCTCCTGATATGGCTTTCCCCCG
GATAAACAACTTAAGATTTTGACTCCTCCCCCCTTCTCTAGGATTATTAATTCTCTCCTC
ATCTTTGGAAATAGGGACGGGAACCGGATGAACAATTTATCCCCCACTAGCAGGAAGTAT
TTTCCACTCAAGAAAATCTACTGATTTATTAATTTTTTCTCTACACTTAGCTGGAATCTC
TTCTATTTTGGGGGCAGTAAATTTTATCTCAACAATTATAAATATACGTATGCCTTCTCT
TTTATTTAAATTAGTTCCTCTATTTGTGTGGTCAATTTTTTTTACAACTATTCTTTTATT
ATTTGCAATCCCTGTGCTAGCTGGAGCCATTACCATACTTCTCACTGATCGTAATTTTAA
TACTTCTTTCTTCTCACCGGTGGGGGGTGGGGATCCAATTTTGTTTCAACATTTATTT
>CROPS415-22|Roncus aff. ragusae|CROBD1123|Roncus aff. ragusae|
AACTTTATATTTAATTTTTGGTGTGTGGGCAGGAATTATTGGATTAAGCTTCAGTATGAT
TATTCGAATACAAATAATATTTCCTAATATAATAATT---CTTGATCATAGCTATAATGT
AATTGTTACTACACATGCTTTTATCATAATTTTTTTTATAATTATACCAATTATAATTGG
AGGTTTCGGAAACTGACTCGTTCCCCTAATAATTGGTTCTCCAGATATAGCCTTTCCTCG
AATAAACAACCTTAGATTTTGATTACTTCCACCTTCGTTAGGTTTATTAATTATATCTTC
ATTTTTAGAAATAGGTACTGGAACAGGTTGGACAATCTACCCACCTCTTACAAACAATAT
TTTTTATCCAGGAAAATCTTTAGATTTACTAATTTTTTCTTTACATTTAGCGGGAATTTC
TTCTATTTTAGGGGCAGTAAATTTTATTTCTACTATTTTTAATATACGAATACCATCATT
AAAAATAAAATTAATATCTTTATTTGTATGATCAATTTTACTTACTACTATTCTACTTTT
ATTGGCTATCCCAGTACTAGCTGGAGCTATTACCATACTTTTAACAGATCGTAATTTTAA
TACTTCATTTTTTATTCCTGCGGGGGGAGGAGATCCAATTTTATTTCAACATTTATTT
>CROPS416-22|Chthonius magnificus|CROBD1124|Chthonius magnificus|
TACAATATATTTACTTTTAGGTATTTGATCAGGGTGTATAGGAATAAGTTTAAGAATAAT
TATTCGAATAGAATTATCTCATCCTGGAGATATTATAGGAAGAGATCAGCTATTTAATGT
TGTAGTTACAGCACATGCTTTCATTATAATTTTTTTTATAGTTATACCTATAATAATTGG
AGGATTTGGAAATTGATTAGTACCATTAATAATTGGAGCCCCTGATATGGCTTTTCCACG
AATAAATAATATAAGATTTTGATTACTCCCACCATCATTAACACTTCTATTAATTTCTTC
TTTTATACAAATAGGTTGTGGAACAGGATGAACAATATATCCCCCATTAGCCCATAATAC
TTCCCATCAAGGAAGAGCTGTTGATTTAGCCATTTTTTCTTTACATTTAGCCGGAGCTTC
ATCAATCTTAGGTGCTGTAAATTTCATTTCAACTATCTTTAATATACGTTCTAATAACCT
TAATACAAAAAATTTACCTCTATTTGTTTGATCTATTTTAATTACAACAATCTTACTATT
ATTAGCATTACCTGTTCTTGCTGGAGCTATTACTATATTACTAACAGATCGAAATTTTAA
CACATCCTTTTTTGATCCTTTAGGTGGAGGGGATCCTATTTTATTTCAACACTTATTT
>CROPS001-21|Roncus lubricus|CROBD382|Roncus lubricus|Roncus lubricus dalmatinus
AACTTTATATTTAATTTTTGGGGTTTGATCGGGAATTTTAGGATTCAGTTTAAGAATGAT
TATTCGTCTTCAATTGACAGTTCCTGGGATGCTCCTT---TCGGACCATAATTATAATGT
AGTTGTCACTACACATGCTTTTGTAATAATTTTTTTTATAATTATACCTATAATAATTGG
AGGGTTCGGAAACTGATTAGTACCATTAATAATTGGTTCTCCGGATATAGCTTTTCCTCG
AATAAATAATCTTAGATTTTGGCTTCTACCTCCTTCCTTAAGCTTAATAATTCTCTCCTC
CTCTCTTGAAATAGGGACAGGAACAGGTTGGACTATTTATCCCCCTCTTGCTAGAGAAAC
TTTTCACCCAGGAAAATCTACTGATTTATTAATTTTTTCCCTTCATTTAGCGGGAATTTC
TTCAATTTTGGGGGCAGTAAATTTTATTTCTACTATTATAAATATACGAATACCTTCTCT
TTTATTTAAGATAATACCTTTGTTTGTTTGATCAATTTTATTTACTACAATTCTACTCTT
ATTTGCTATCCCAGTACTAGCTGGAGCAATCACCATACTTCTTACAGATCGAAATTTTAA
CACTTCTTTTGTTTCTCCGGCAGGGGGTGGAGATCCAATTTTATTTCAACATTTTTTT
>CROPS002-21|Chthonius aff. occultus|CROBD384|Chthonius aff. occultus|
AACTTTATATTTATTTTTGGGGATTTGATCAGGATGTTTAGGTTTAAGATTAAGAATAAT
CATCCGATCAGAATTATCACACTCCGGATTAATTATAGGAAGAGACCAATTATTTAATGT
AATAGTAACAACCCATGCTTTTATTATAATTTTTTTTATAGTAATACCAATTATAATTGG
AGGCTTTGGAAATTGATTAATTCCTTTAATAATTAGAGCCCCTGATATAGCTTTTCCACG
TATAAATAATATAAGTTTTTGATTATTACCACCTTCTATACTTCTTCTTTTATCATCATC
CTTTATTGAAATAGGTTGTGGCACAGGATGAACAATATATCCACCTTTAGCTAGAAATAT
TAGACATAATGGAGGAGCAGTAGATATAGCTATTTTTTCTCTTCATTTAGCCGGAGCTTC
ATCAATTTTAGGGGCTGTAAATTTTATTTCTACTATTTTTAATATACGATCTAATAATAT
TTTATTTTCAAAAACATCTTTATTTGTATGATCTATTCTTATTACAACAATTCTTTTACT
ATTAGCATTACCAGTATTAGCAGGAGCTATTACAATATTACTCACTGATCGAAATTTTAA
TACATCTTTTTTTGACCCTTCTGGAGGAGGAGATCCTATTTTATTTCAACATCTATTT
>CROPS003-21|Neobisium insulare|CROBD385|Neobisium insulare|Subgenus: Blothrus
AACCTTATATTTAATTTTTGGGGTTTGGGCAGGAATCTTAGGGATAAGATTTAGAATAAT
TATTCGAATGCAAATAATAATTCCTGGGATGTTAATC---TCAGATCACAACTATAATGT
TATAGTAACAATTCATGCTTTTATTATAATTTTCTTTATAATTATACCTATAATAATTGG
GGGTTTTGGAAACTGATTAGTACCATTAATAATCGGTTCCCCTGATATAGCATTCCCACG
AATAAATAATTTAAGTTTTTGGCTTCTCCCTCCCTCATTAATACTATTAATATTATCTTC
CATGCTAGAGATGGGGGCGGGTACTGGATGAACCATCTATCCCCCATTAGCTGGTAATAT
ATTCCACATAAGAAAATCTATAGATTTATTAATTTTTTCCCTACATTTAGCAGGGATTTC
TTCTATTTTGGGGGCAGTAAATTTTATTTCTACAATTTTTAATATACGTATACCGTCATT
AAAATTAAAAATAATACCACTGTTTGTTTGATCTATCTTTTTTACCACCCTATTACTATT
GTTGGCTATCCCAGTGTTAGCTGGGGCAATTACAATACTATTAACAGATCGTAATTTTAA
TACTTCATTTTTTGTACCTGCGGGGGGCGGGGATCTTATTTTATTTCAACACTTATTT
>CROPS004-21|Chthoniidae|CROBD386||Globochthonius | Globochthonius sp. n. B
AACAATATATCTACTATTAGGAGTTTGATCTGGTTGTATAGGATTAAGAATAAGAATAAT
TATTCGCATAGAATTATCTCAAATTAGTAGAATTATAGGAAGAGATCAACTTTTCAATAT
TACTGTAACAGCACATGCTTTTATTATAATTTTCTTTATAGTAATACCAATAATAATTGG
TGGATTTGGTAATTGATTAGTACCTTTAATAATTGGAGCACCAGATATAGCATTTCCACG
AATAAATAATATAAGTTTTTGATTATTACCACCATCACTTATATTACTTCTTTTATCTTC
ATCTATCGAAATAGGTTGTGGTACAGGATGAACTATATACCCACCATTAGCAAGAAATAT
AGCCCATAATGGAGGTGCTGTTGATTTAGCAATTTTCTCATTACACTTAGCTGGTGCATC
TTCAATTCTTGGAGCCGTTAACTTTATTTCAACTATTTTTAATATACGTTCAAACAATTT
TTCTTTTGGGAAAATACCTTTATTTGTTTGATCAATTTTAATTACTACAGTATTATTATT
ATTAGCCTTACCAGTATTAGCTGGTGCCATTACAATATTATTAACAGATCGAAATTTTAA
TACATCTTTCTTCGATCCTGTTGGAGGAGGAGATCCAATTTTATTTCAACATTTATTT
>CROPS005-21|Neobisium staudacheri|CROBD387|Neobisium staudacheri|Subgenus: Ommatoblothrus
AACCTTATATTTAATTTTTGGGGTTTGGGCGGGTATTTTAGGGATAAGATTTAGAATAAT
TATTCGAATACAAATAATAATCCCTGGAATGCTAATC---TCAGATCACAACTATAATGT
TATAGTAACTATTCATGCTTTTATTATAATTTTTTTTATGATTATACCTATAATAATTGG
AGGTTTTGGAAATTGATTAGTACCATTAATAATTGGTTCTCCTGATATAGCATTCCCTCG
AATAAATAATTTAAGTTTTTGACTTCTACCCCCTTCATTAATATTATTGATACTATCTTC
TATATTAGAGATGGGGGCGGGTACTGGATGAACAATTTATCCCCCATTAGCTGGAAATAT
ATTTCATATGAGAAAATCTATGGATTTATTAATTTTTTCTTTACATCTGGCAGGAATTTC
TTCTATTTTGGGGGCGGTAAATTTTATTTCTACAATTTTTAATATACGCATACCATTATT
AAAATTAAAGATAATACCATTGTTTGTTTGATCAATTTTTTTTACTACTCTATTATTATT
ATTGGCTATCCCAGTGTTAGCTGGAGCAATTACAATATTATTAACAGATCGTAATTTTAA
TACTTCTTTTTTTGTACCAGCAGGGGGCGGGGATCTTATTTTATTTCAACATTTATTT
>CROPS006-21|Neobisium peruni|CROBD388|Neobisium peruni|Subgenus: Blothrus
AACTCTATATTTAATTTTTGGGGTTTGAGCAGGTATTTTAGGGATAAGATTTAGAATAAT
TATTCGAATACAAATAATAATTCCTGGGATGTTAATC---TCAGATCATAACTATAATGT
TATAGTAACAATTCATGCCTTTATTATAATTTTTTTTATGATTATACCCATAATAATTGG
GGGTTTTGGGAACTGACTAGTTCCTTTAATAATCGGTTCCCCCGATATAGCATTCCCCCG
AATAAATAATTTAAGTTTTTGGCTCCTACCCCCATCATTAATATTATTAATATTATCCTC
TACTTTAGAGATGGGGGCGGGTACCGGATGAACAATTTATCCACCATTAGCAGGAAACAT
ATTCCATATGAGAAAGTCTATGGATTTATTAATTTTTTCTTTACATCTGGCAGGAATTTC
TTCTATTTTGGGGGCAGTAAATTTTATTTCAACAATTTTTAATATGCGTATACCCCTTTT
AAAATTAAAAATGATACCATTATTTGTTTGATCTATTTTTTTTACTACTTTGTTATTATT
ATTGGCTATTCCGGTGTTAGCAGGAGCAATTACAATACTATTAACAGATCGTAATTTTAA
TACTTCTTTTTTTGTACCCGCCGGAGGGGGGGACCTTATTTTATTCCAACACTTATTT
>CROPS007-21|Neobisium gentile alternum|CROBD389|Neobisium gentile|Subgenus: Neobisium
AACATTATATTTAATTTTTGGGGTTTGGGCAGGTATTGTTGGAATGAGATTTAGAATAAT
TATTCGATTACAGCTAATAATTCCCGGAATATTGATT---TCTGATCATAATTATAATGT
AGTTGTTACTACTCATGCTTTTATTATAATTTTTTTTATAATTATACCTATGATAATTGG
AGGATTTGGTAATTGATTAGTACCAATAATAATTGGCTCCCCTGATATAGCATTCCCTCG
AATGAATAATTTAAGATTTTGATTACTCCCTCCTTCATTTGGTTTACTAATTTTATCTTC
ATGAAGTGAGATGGGAGTAGGGGCAGGTTGAACAATTTATCCTCCTTTAGCTGGAAATAT
ATTCCATTCTAGAAAATCTGTAGATTTATTAATTTTTTCGCTTCATTTGGCAGGTATTTC
CTCTATTTTAGGGGCAGTAAATTTTATTTCTACAATTATTAATATACGTATACCTGCCCT
TAAGTTAAAAGTAGTACCTTTATTTGTGTGGTCTATTTTTTTTACTACCCTTTTACTGCT
TCTAGCAATTCCTGTATTGGCAGGAGCAATTACAATACTTTTAACAGATCGTAATTTTAA
TACTTCTTTTTTTGTACCTGCCGGTGGAGGGGATCCTATTCTTTTTCAACATTTATTT
>CROPS008-21|Protoneobisium biocovense|CROBD390|Protoneobisium biocovense|
AACCTTATATTTAATTTTTGGAGTTTGGGCGGGAATTTTAGGCATAAGTTTTAGAATAAT
TATTCGAATACAGATAATAATTCCAGGAATGTTAATC---TCAGATCATAATTATAATGT
TATAGTGACAATTCACGCTTTCATTATAATTTTTTTTATAATTATACCTATAATAATTGG
AGGTTTTGGAAACTGATTAGTACCATTAATGATTGGTTCTCCTGATATAGCATTCCCTCG
AATAAATAATTTAAGTTTTTGGCTTTTACCCCCTTCATTAATATTATTGATACTATCCTC
TATACTAGAGATGGGGGCGGGTACTGGATGAACAATTTATCCACCATTAGCAGGAAATAT
ATTTCATATGAGAAAATCTATAGATTTATTAATTTTTTCTTTACATTTGGCAGGAATTTC
TTCTATTTTGGGGGCTGTTAATTTTATTTCCACAATTTTTAATATGCGTATACCCCTATT
AAAGTTAAAAATAATACCGTTATTTGTTTGATCAATTTTTTTTACTACCTTATTATTATT
ATTGGCTATCCCTGTGTTAGCTGGGGCAATTACAATACTATTAACAGATCGTAATTTTAA
TACTTCTTTTTTTGTACCAGCAGGGGGTGGTGATCTTATTTTATTTCAACATTTATTT
>CROPS009-21|Protoneobisium biocovense|CROBD393|Protoneobisium biocovense|
AACCCTATATTTAATTTTTGGAGTTTGGGCAGGAATTTTAGGCATAAGTTTTAGAATAAT
TATTCGAATACAGATAATAATTCCAGGAATGTTAATC---TCAGATCACAATTATAATGT
TATAGTGACAATTCACGCTTTCATTATAATTTTTTTTATAATTATACCTATAATAATTGG
AGGTTTTGGAAATTGATTAGTACCATTAATGATTGGTTCTCCTGATATAGCATTCCCTCG
AATAAATAATTTAAGTTTTTGGCTTTTACCCCCTTCATTAATATTATTGATACTATCTTC
TATACTAGAGATGGGGGCGGGTACTGGATGAACAATTTACCCACCATTAGCGGGAAATAT
ATTTCATATGAGAAAATCTATAGATTTATTAATTTTTTCTTTACATTTGGCAGGAATTTC
TTCTATTTTGGGGGCTGTTAATTTTATTTCCACAATTTTTAATATGCGTATACCCCTATT
AAAGTTAAAAATAATACCGTTATTTGTTTGATCAATTTTTTTTACTACTTTATTATTATT
ATTAGCTATCCCTGTGTTAGCTGGGGCAATTACAATACTATTAACAGATCGTAATTTTAA
TACTTCTTTTTTTGTGCCAGCAGGAGGTGGAGATCTTATTTTATTTCAACATTTATTT
>CROPS010-21|Chthoniidae|CROBD396||Globochthonius | Globochthonius sp. n. B
AACTATATATTTATTATTAGGTGTATGATCAGGCTGTATAGGATTAAGAATAAGAATAAT
TATTCGAATAGAATTATCTCAAATAGGTAGAATTATAGGAAGAGATCAATTATTTAATAT
TACTGTAACAGCACATGCTTTTATTATAATTTTTTTCATAGTTATACCTATAATAATTGG
AGGATTTGGTAATTGACTAGTACCTTTAATAATTGGAGCACCTGATATAGCATTTCCACG
TATAAATAATATAAGTTTTTGATTATTACCACCTTCACTTTTATTACTTTTATTATCATC
ATCAATTGAAATAGGTTGTGGAACAGGATGAACAATATATCCACCATTAGCAAGAAATTT
AGCCCATAATGGAGGTGCTGTAGATTTAGCAATTTTTTCATTACATTTAGCAGGAGCATC
ATCAATTCTTGGAGCAGTAAATTTTATTTCAACAATTTTTAATATACGTTCAAACAATTT
TTCCTTTGGGGAAATACCTTTATTTGTATGATCAATTTTAATTACTACTGTATTATTATT
ATTAGCTTTACCTGTATTAGCTGGTGCTATCACTATACTATTAACAGATCGAAATTTTAA
TACATCATTCTTCGACCCAGTAGGTGGAGGAGATCCAATTTTATTCCAACATTTATTT
>CROPS011-21|Neobisium gentile alternum|CROBD397|Neobisium gentile|Subgenus: Neobisium
AACATTATATTTAATTTTTGGGGTTTGGGCAGGTATTGTTGGAATAAGATTTAGTATAAT
TATTCGATTGCAGTTAATAATTCCCGGAATATTAATT---TCTGATCATAATTACAACGT
AGTTGTTACTACCCATGCTTTTATTATAATTTTTTTTATAATCATACCTATAATAATTGG
GGGGTTTGGTAATTGATTAGTACCAATAATAATTGGTTCCCCTGATATAGCATTTCCTCG
AATGAATAATTTAAGATTTTGATTACTTCCTCCTTCATTTGGTTTATTGCTTTTATCTTC
ATGAAGTGAAATAGGAGTAGGAGCAGGTTGAACCATTTATCCACCTTTAGCTGGAAATAT
ATTCCATTCTAGAAAATCTGTAGATTTATTAATTTTTTCACTCCATTTGGCAGGTATTTC
CTCTATTTTAGGGGCGGTAAATTTTATTACTACAATTATTAATATACGTATACCTGCCCT
TAAGTTAAAAGTGGTGCCTTTATTTGTATGATCTATTTTTTTTACTACCCTTTTGCTACT
ATTAGCAATTCCTGTGTTGGCAGGGGCAATTACAATACTTTTAACAGATCGTAATTTTAA
TACTTCTTTTTTTGTTCCGGCAGGTGGTGGGGATCCTATTCTTTTTCAACATTTATTT
>CROPS012-21|Chthonius aff. occultus|CROBD398|Chthonius aff. occultus|
AACCTTATACTTATTATTAGGAATTTGATCCGGATGTCTAGGTTTAAGATTAAGAATAAT
TATTCGATCAGAATTATCTCATTCCGGATTAATTATAGGAAGAGATCAACTATTTAATGT
AATAGTAACAACACATGCTTTTATTATAATTTTTTTTATAGTGATACCTATCATAATCGG
AGGATTTGGAAACTGATTAATTCCTTTAATAATCGGAGCACCTGATATAGCTTTCCCACG
TATAAATAATATAAGTTTTTGATTATTACCACCTTCTATACTTCTTCTTTTAATATCTTC
TTTTATTGAAATAGGTTGTGGTACGGGATGAACAATATACCCTCCCTTAGCTAGAAACAT
TAGTCATAATGGAGGAGCAGTAGATATAGCTATTTTTTCTCTACATTTAGCAGGAGCTTC
ATCAATTTTAGGAGCTGTAAATTTTATTTCTACTATTTTTAATATACGATCAAACAATAT
TTTATTTTCAAAAACATCTCTATTTGTATGATCTATTTTAATTACAACAATCCTTTTATT
ATTAGCACTACCTGTATTAGCCGGAGCTATTACAATACTATTAACTGATCGAAATTTTAA
TACATCTTTTTTTGACCCGTCTGGAGGAGGAGATCCTATTTTATTCCAACATCTATTT
>CROPS013-21|Neobisium tantaleum|CROBD399|Neobisium tantaleum|Subgenus: Blothrus
AACCCTATACTTAATTTTTGGTGTTTGGGCGGGAATTCTAGGAATAAGATTTAGAATAAT
TATTCGTATACAAATAATAATTCCTGGAATATTAATC---TCAGATCACAACTATAATGT
TATAGTAACAATTCACGCTTCTATTATAATTTTTTTTATAATTATACCTCTAATAATTGG
GGGCTTTGGAAACTGATTAGTACCATTAATAATTGGTTCACCTGATATGGCTTTCCCCCG
AATAAATAATTTAAGCTTTTGACTTCTCCCCCCCTCATTAATATTATTAATAATATCATC
TATACTAGAGATAGGGGCGGGTACTGGGTGAACAATTTATCCTCCCCTAGCTGGTAATAT
ATTTCATACTAGTAAATCTATAGATTTATTAATTTTTTCTTTACATTTAGCTGGGATTTC
TTCTATTTTAGGGGCCGTAAATTTTATTTCTACAATTTTTAATATACGTATACCATCATT
AAAATTAAAAATAATACCGTTATTTGTGTGATCTATTTTTTTTACCACACTATTATTATT
ATTAGCTATTCCAGTATTAGCTGGGGCTATTACAATACTATTAACTGATCGTAACTTTAA
TACTTCTTTTTTTGTACCCGCGGGGGGCGGGGATCTTATTTTATTCCAACACTTATTT
>CROPS014-21|Chthonius aff. occultus|CROBD400|Chthonius aff. occultus|
AACCTTATACTTATTATTAGGAATTTGATCCGGATGTCTAGGTTTAAGATTGAGAATAAT
TATCCGATCAGAATTATCTCATTCCGGATTAATTATAGGAAGAGATCAACTATTTAATGT
GATAGTAACAACACATGCTTTTATTATAATTTTTTTTATAGTAATACCTATCATAATCGG
AGGATTTGGAAACTGATTAATTCCTTTAATAATCGGAGCACCTGATATAGCTTTCCCACG
TATAAATAATATAAGTTTTTGATTATTACCACCTTCTATACTTCTTCTTTTAATATCTTC
TTTTATTGAAATAGGTTGTGGTACAGGATGAACAATATATCCTCCTTTAGCTAGAAATAT
TAGCCATAATGGAGGAGCAGTAGATATAGCTATTTTTTCTCTACATTTAGCCGGAGCTTC
ATCAATTTTAGGAGCTGTAAATTTTATTTCTACTATTTTTAATATACGATCAAGTAATAT
TTTATTTTCAAAAACATCTCTATTTGTATGATCTATTCTAATTACAACAATCCTTTTATT
ATTAGCATTACCTGTATTAGCCGGAGCTATTACAATACTATTAACTGATCGAAATTTTAA
TACATCTTTTTTGGACCCGTCTGGAGGAGGAGATCCTATTTTATTCCAACATCTATTT
>CROPS015-21|Neobisium gentile alternum|CROBD401|Neobisium gentile|Subgenus: Neobisium
AACATTATATTTAATTTTTGGGGTTTGGGCAGGTATCGTTGGGATGAGATTTAGTATAAT
TATTCGATTGCAGTTAATAATCCCCGGAATATTAATT---TCTGATCATAATTATAATGT
AGTTGTTACTACTCATGCTTTTATTATAATTTTTTTTATAATTATACCTATAATAATTGG
GGGGTTTGGTAATTGATTAGTACCAATAATAATTGGCTCCCCTGATATAGCATTCCCTCG
AATGAATAATTTAAGATTTTGATTACTTCCCCCTTCATTTGGTTTACTACTTTTATCCTC
ATGGAGTGAAATAGGAGTAGGTGCAGGTTGGACAATTTACCCCCCTTTAGCTGGAAATAT
ATTTCATTCTAGAAAATCTGTAGATTTATTAATTTTTTCACTTCATTTGGCAGGTATTTC
CTCTATTTTAGGGGCAGTAAATTTTATTTCTACAATTATTAATATACGAATACCTGCCCT
TAAGTTAAAGGTAGTGCCTTTATTTGTGTGGTCTATCTTTTTTACTACCCTTTTACTACT
TTTAGCAATTCCTGTATTAGCAGGGGCAATTACAATACTTTTAACAGATCGTAATTTTAA
TACTTCATTCTTTGTACCTGCAGGTGGAGGGGATCCTATTCTTTTTCAACATTTATTT
>CROPS016-21|Troglochthonius aff. mirabilis|CROBD402|Troglochthonius aff. mirabilis|
AACCTTATATTTAATTCTAGGTATCTGATCGGGATGTTTAGGTATAAGATTTAGAATATT
AATTCGATTAGAGTTATCCCAACCAGACCAACTAATCAAATCTGAACAAACTTATAACGT
TATTATCACATCACACGCATTTATTATAATTTTCTTCATAGTTATACCTATAATAATCGG
AGGTTTTGGAAATTGGTTAGTCCCTATAATAATTGGATCTCCTGACATGGCATTCCCTCG
AATAAATAATATGAGATTTTGACTTCTGCCTTTTTCATTATCCCTCCTCGTACTGTCTTC
TACTAGTAAAATAGGATGTGGTACAGGATGAACCATCTATCCTCCTCTAGCCTCTTGTAT
ATTCCACGATAGGGAGTCAGTTGATATAACTATTTTCTCCCTACATCTAGCTGGGGCCTC
CTCAATCTTAGGAGCAATTAATTTCATTACAACAATTCTAAACATACGTTCTAGAGATTT
TCCAATAAGCAAACTACCTTTATTTGTTTGATCAATTTTAGTAACAACAATTCTTCTCCT
TTTAGCTATCCCTGTACTAGCTGGGGCAATCACTATACTCTTGACTGACCGTAATTTCAA
CACAACTTTCTTTGATCCTATTGGTGGGGGAGATCCAGTACTTTTCCAACATTTATTC
>CROPS017-21|Chthoniidae|CROBD403||Globochthonius | Globochthonius sp. n. D
TACTTTATATTTATTATTAGGCATTTGATCAGGTTGTATAGGATTAAGATTAAGAATAAT
TATTCGTTCAGAACTTTCTCAAGGAGGAAATATTATTGGTAGTGATCAATTATTTAATGT
TGTTGTTACAGCACATGCTTTTATTATAATTTTTTTTATAGTTATACCAATAATAATTGG
AGGTTTTGGTAATTGATTAATTCCTTTTATAATTGGAGCTCCAGATATAGCATTTCCACG
AATAAACAATTTAAGATTTTGATTATTACCACCATCTCTTTTATTACTTATATTGTCTTC
ATATATTGAAATAGGTTGTGGAACAGGATGAACAATATATCCACCTTTGTCTAGAAATTT
ATCACACTCAAGCAGTGCTGTTGATTTAGCTATTTTTTCATTACATTTAGCAGGTGCTTC
ATCTATTTTAGGAGCTGTTAATTTTATTTCTACTATTTTTAATATACGTTCTAATAATTT
TTCATTAAATAATATATCTTTATTTACTTGATCAATTTTAATTACAACTATTTTACTTCT
TTTAGTTTTACCTGTATTAGCAGGTGCAATTACAATATTATTGACAGATCGAAATTTTAA
TACATCTTTTTTTGATCCTGTAGGAGGAGGTGATCCTATTTTATTTCAACATTTATTT
>CROPS019-21|Neobisium peruni|CROBD405|Neobisium peruni|Subgenus: Blothrus
AACTCTATATTTAATTTTTGGGGTTTGAGCAGGTATTTTAGGAATAAGATTTAGAATAAT
TATTCGAATACAAATAATAATTCCTGGGATGTTAATC---TCAGATCATAACTATAATGT
TATAGTAACTATTCATGCTTTTATTATAATTTTTTTTATAATCATACCTATAATAATTGG
GGGTTTTGGGAACTGACTAGTGCCATTAATAATCGGTTCTCCAGATATAGCATTCCCTCG
AATAAATAATTTAAGTTTTTGACTCTTACCCCCATCATTAATATTATTGATATTATCCTC
CACTTTAGAGATGGGGGCGGGTACCGGATGAACAATCTACCCACCATTAGCAGGAAATAT
ATTCCATATAAGAAAGTCTATGGATTTATTAATTTTTTCGTTACATTTAGCAGGAATTTC
TTCTATTTTAGGGGCAGTAAATTTTATTTCAACAATTTTTAATATGCGTATACCTCTTTT
AAAATTAAAAATAATGCCGTTATTTGTTTGATCTATTTTTTTTACTACTTTATTATTATT
ATTGGCTATTCCGGTGTTAGCTGGGGCAATTACAATACTATTAACAGATCGTAATTTTAA
TACTTCTTTTTTTGTACCAGCAGGGGGGGGGGATCTTATTTTATTCCAACACTTGTTT
>CROPS020-21|Neobisium insulare|CROBD408|Neobisium insulare|Subgenus: Blothrus
AACCTTATATTTAATTTTTGGGGTTTGGGCAGGAATCTTAGGGATAAGATTTAGAATAAT
TATTCGAATGCAAATAATAATTCCTGGGATGTTAATC---TCAGATCACAACTATAATGT
TATAGTAACAATTCATGCTTTTATTATAATTTTCTTTATAATTATACCTATAATAATCGG
GGGTTTTGGAAACTGATTAGTACCATTAATAATCGGTTCCCCTGATATAGCATTCCCACG
AATAAATAATTTAAGTTTTTGGCTTCTCCCTCCCTCATTAATACTATTAATATTATCTTC
CATGCTAGAGATGGGGGCGGGTACTGGATGAACCATCTATCCCCCATTAGCTGGTAATAT
ATTTCACATAAGAAAATCTATAGATTTATTAATTTTTTCCCTACATTTAGCAGGGATTTC
TTCTATTTTGGGGGCAGTAAATTTTATTTCTACAATTTTTAATATACGTATACCGTCATT
AAAATTAAAAATAATACCACTGTTTGTTTGATCTATCTTTTTTACCACCCTATTACTATT
GTTGGCTATCCCAGTGTTAGCTGGGGCAATTACAATACTATTAACAGATCGTAATTTTAA
TACTTCATTTTTTGTACCTGCCGGGGGCGGGGATCTTATTTTATTTCAACACTTATTT
>CROPS021-21|Roncus ragusae|CROBD410|Roncus ragusae|
AACTTTATATTTAATTTTTGGTGTATGGGCAGGTATTATTGGATTAAGTTTCAGTATAAT
TATTCGAATACAAATAATATTTCCTAATATAATAATT---CTTGATCATAGTTATAATGT
AATTGTTACTACACATGCTTTTATCATAATTTTTTTTATAATTATACCTATTATAATTGG
AGGCTTTGGAAACTGACTTGTTCCTTTAATAATTGGTTCTCCAGATATAGCTTTCCCTCG
AATAAATAATCTTAGATTTTGGCTACTCCCACCTTCTTTGGGTTTATTAATTATATCTTC
ATTTTTAGAAATAGGGGCAGGAACAGGTTGAACAATCTATCCCCCCCTTACAAATAATAT
TTTTTATCCAGGAAAATCTCTAGATTTACTAATTTTTTCGTTACATTTAGCAGGAATTTC
TTCTATTTTAGGGGCGGTAAATTTTATTTCTACTATTCTTAATATACGAATACCATCATT
AAAAATAAAATTAATATCTTTATTTGTTTGATCAATTTTTCTTACTACTATTTTACTTTT
ATTGGCTATTCCAGTTTTAGCTGGGGCTATTACCATACTTTTAACAGACCGTAACTTTAA
TACTTCATTTTTTATCCCTGCTGGAGGGGGAGATCCTATTTTATTTCAACATTTATTT
>CROPS022-21|Troglochthonius mirabilis|CROBD411|Troglochthonius mirabilis|
AACTTTATATTTTATTCTAGGTATTTGATCAGGGTGTTTAGGTATAAGATTTAGAATACT
AATCCGATTAGAGCTATCACAGTCTGAACAACTAATTAAATCTGAACAAACATACAATGT
AATCATTACATCACATGCTTTCATCATAATCTTCTTTATAGTAATACCAATAATAATTGG
TGGTTTCGGTAATTGACTAGTTCCTATAATAATTGGATCACCTGATATGGCATTCCCACG
AATAAATAATATGAGATTCTGACTTCTACCTTTCTCGTTATCTCTTCTGATCCTCTCATC
AACTAGTAAAATAGGATGCGGAACAGGATGAACCATCTACCCTCCATTAGCATCTTGTAT
ATTTCATGATAGAGAATCAGTGGATATAACTATTTTTTCCTTACATCTAGCTGGAGCCTC
ATCAATCTTAGGAGCAATTAATTTCATTACAACAATTTTAAATATACGTTCTAGTGACTT
TCCCATAAGAAAATTACCTTTATTTGTATGATCCATCTTAGTAACAACAATTCTATTACT
TTTAGCTATTCCAGTATTAGCAGGTGCAATTACAATATTATTAACGGACCGTAATTTTAA
TACAACTTTCTTTGACCCTATTGGTGGAGGGGATCCTGTACTTTTTCAACATTTATTC
>CROPS023-21|Chthonius magnificus|CROBD412|Chthonius magnificus|
TACAATATATTTACTTTTAGGTATTTGATCAGGGTGTATAGGAATAAGTTTAAGAATAAT
TATTCGAATAGAATTATCTCATCCTGGAGATATTATAGGAAGAGATCAGCTATTTAATGT
TGTAGTTACAGCACATGCTTTCATTATAATTTTTTTTATAGTTATACCTATAATAATTGG
AGGATTTGGAAATTGATTAGTACCATTAATAATTGGAGCCCCTGATATGGCTTTTCCACG
AATAAATAATATAAGATTTTGATTACTCCCACCATCATTAACACTTCTATTAATTTCTTC
TTTTATACAAATAGGTTGTGGAACAGGATGAACAATATATCCCCCATTAGCCCATAATAC
TTCCCATCAAGGAAGAGCTGTTGATTTAGCCATTTTTTCTTTACATTTAGCCGGAGCTTC
ATCAATCTTAGGTGCTGTAAATTTCATTTCAACTATCTTTAATATACGTTCTAATAACCT
TAATACAAAAAATTTACCTCTATTTGTTTGATCTATTTTAATTACAACAATCTTACTATT
ATTAGCATTACCTGTTCTTGCTGGAGCTATTACTATATTATTAACAGATCGAAATTTTAA
CACATCCTTTTTTGATCCTTTAGGTGGGGGGGATCCTATTTTATTTCAACACTTATTT
>CROPS024-21|Chthonius occultus|CROBD416|Chthonius occultus|
TACAATATATTTATTACTAGGTATTTGATCTGGTTGTATAGGATTAAGCCTTAGAATAAT
TATCCGTATAGAATTATCTCACTCTGGAGGAATTACAGGAAGTGATCAATTATTTAATGT
AATAGTAACAGCACACGCCTTTATTATAATTTTTTTTATAGTCATACCTATAATAATCGG
AGGATTTGGAAATTGATTAGTCCCAATTATAATTGGAGCTCCTGATATAGCTTTTCCTCG
TATAAATAACATAAGTTTTTGATTATTACCACCTTCTTTAATATTATTATTATTTTCATC
TTCTGTTGAAATAGGATGTGGAACAGGATGAACAATATACCCCCCTTTAGCTAGTAATAT
ATCCCATTATGGAGGAGCTGTGGATTTAGCTATTTTTTCTTTACATTTAGCTGGTGCTTC
TTCTATTTTAGGAGCTGTAAATTTTATCTCAACTATTCTCAATATACGAACTAGAGACTT
CTCAATAACAAAAACACCTTTATTTGTATGATCTATTTTAATTACAACAATTCTTCTACT
ACTTGCATTACCTGTATTAGCCGGTGCAATTACAATATTATTAACCGATCGAAATTTTAA
TACTTCTTTTTTTGACCCTATAGGAGGAGGAGATCCTATTTTATTTCAACATTTATTT
>CROPS025-21|Chthonius subterraneus subterraneus|CROBD417|Chthonius subterraneus|
TACTTTATATTTACTATTGGGAATTTGATCAGGTTGTATAGGATTAAGATTTAGTATAAT
TATTCGAATAGAATTATCTCAAACTGGTAGAATTATAGGAAGAGATCAAGTATTTAATGT
AATAGTTACAGCACATGCTTTTATTATAATTTTTTTTATAGTTATACCAATAATAATTGG
AGGTTTTGGAAACTGATTAGTTCCATTTATAATTGGAGCTCCTGATATAGCTTTTCCACG
TATAAATAATATAAGTTTTTGACTTCTTCCACCTTCTCTATTACTATTATTAACATCATC
TTTCGTAGAAATAGGTTGTGGTACTGGATGAACAATATATCCCCCTTTATCTAGAAATAT
AGCACATAACGGAGGAGCAGTAGATTTTGCTATTTTTTCTTTACATCTTGCTGGAGCTTC
CTCAATTCTAGGAGCAGTAAATTTCATCTCAACTATTTTTAATATACGTTCAAGAAACTT
TAGTTTAAGAAAATTACCTTTATTTGTTTGATCTATTTTAATCACTACTGTATTACTTTT
ACTAGCGTTACCTGTATTAGCTGGAGCAATTACAATACTATTAACAGATCGAAATTTTAA
TACATCTTTTTTTGATCCTGTTGGAGGAGGAGATCCTATTTTATTTCAACATTTATTT
>CROPS026-21|Chthonius subterraneus subterraneus|CROBD418|Chthonius subterraneus|
TACTTTATATTTACTATTGGGAATTTGATCAGGTTGTATAGGATTAAGATTTAGTATAAT
TATTCGAATAGAATTATCTCAAACTGGTAGAATTATAGGAAGAGATCAAGTATTTAATGT
AATAGTTACAGCACATGCTTTTATTATAATTTTTTTTATAGTTATACCAATAATAATTGG
AGGTTTTGGAAACTGATTAGTTCCATTTATAATTGGAGCTCCTGATATAGCTTTTCCACG
TATAAATAATATAAGTTTTTGACTTCTTCCACCTTCTCTATTACTATTATTAACATCATC
TTTCGTAGAAATAGGTTGTGGTACTGGATGAACAATATATCCCCCTTTATCTAGAAATAT
AGCACATAACGGAGGAGCAGTAGATTTTGCTATTTTTTCTTTACATCTTGCTGGAGCTTC
CTCAATTCTAGGAGCAGTAAATTTCATCTCAACTATTTTTAATATACGTTCAAGAAACTT
TAGTTTAAGAAAATTACCTTTATTTGTTTGATCTATTTTAATCACTACTGTATTACTTTT
ACTAGCGTTACCTGTATTAGCTGGAGCAATTACAATACTATTAACAGATCGAAATTTTAA
TACATCTTTTTTTGATCCTGTTGGAGGAGGAGATCCTATTTTATTTCAACATTTATTT
>CROPS027-21|Neobisium heros|CROBD419|Neobisium heros|Subgenus: Blothrus
AACCTTATATTTAATTTTTGGTGTTTGGGCAGGTATTATAGGAATAAGATTTAGAATAAT
TATTCGATTACAGATAATAATTCCTGGAATATTAATT---TCTGACCATAATTATAATGT
TGTAGTAACAACTCATGCCTTTGTTATAATTTTTTTCATAATTATACCAATAATAATTGG
AGGATTTGGAAATTGATTAGTACCAATAATAATTGGTTCCCCTGATATAGCCTTTCCCCG
ATTAAATAATTTAAGATTTTGATTACTCCCTCCCTCATTTATACTTTTAATTTTATCCTC
TAGTCTTGAAATAGGGGCAGGTACTGGATGGACAATTTACCCTCCTTTAGCAGGGAATAT
ATTTCATTCTAGAAAATCTGTAGATTTATTAATCTTTTCTTTACATTTAGCTGGTATTTC
ATCCATTTTAAGAGCAGTAAATTTTATTTCCACAATTTTAAATATACGTATACCGGCTAT
AAAATTAAAAATAATGCCTTTATTTGTTTGATCTATTTTTTTTACGACTTTATTACTCCT
TTTTGCTATTCCAGTATTAGCAGGGGCTATTACAATATTACTAACTGATCGTAATTTTAA
TACATCATTTTTTGTGCCAGCTGGGGGGGGAGATCCTATTTTATTTCAACACTTATTT
>CROPS028-21|Chthonius occultus|CROBD420|Chthonius occultus|
CACTATATATTTATTATTGGGTATTTGATCTGGTTGCATAGGACTAAGTCTTAGAATAAT
TATCCGTATAGAATTATCTCACTCTGGGGGAATTACAGGAAGTGATCAATTATTCAATGT
AATAGTAACAGCACACGCCTTTATTATAATTTTTTTTATAGTTATACCTATAATAATTGG
AGGATTTGGAAATTGATTAGTACCAATTATAATTGGAGCTCCTGATATAGCTTTCCCTCG
TATAAATAACATAAGTTTTTGATTACTACCACCTTCTTTAATATTATTATTATTTTCATC
TTCTGTTGAAATAGGATGTGGAACAGGATGAACAATATACCCCCCCCTAGCTAGCAATAT
ATCACATTATGGAGGAGCTGTAGATTTAGCTATTTTTTCTTTACATTTAGCTGGTGCTTC
TTCTATTTTAGGAGCTGTAAATTTTATTTCAACTATTCTTAATATACGAACTAGAGACTT
CTCAATAACAAAAACACCTTTATTTGTGTGATCTATTTTAATTACAACAATTCTTCTACT
CCTTGCATTACCTGTGTTAGCTGGTGCAATCACAATATTATTAACCGATCGAAATTTTAA
TACTTCTTTTTTTGACCCTATAGGAGGAGGAGATCCTATTTTATTTCAACATTTATTT
>CROPS029-21|Chthoniidae|CROBD423||Ephippiochthonius | Ephippiochthonius insularis
AACAATATACCTATTACTTGGTATCTGATCAGGGTGTACAGGATTAAGACTTAGCATATT
AATTCGAATGGAATTATCTCAAATTGATTGTGTAGTTGGAAGAGATCAACTATTTAACGT
TATTGTAACAGCACATGCCTTTATTATAATCTTTTTTATAGTAATACCTATAATAATCGG
AGGATTTGGAAACTGATTAGTACCATTAATAATTAGTGCTCCAGATATAGCATTCCCACG
AATAAATAATATAAGATTTTGATTATTACCACCATCTCTTATATTGCTTCTATTATCTTC
ATTTATTGAAATAGGATGTGGTACAGGTTGAACAATATATCCTCCTTTAGCAAGAAATAT
ATCACACAATGGCGGTGCAGTTGATTTAGCAATTTTTTCTTTACATTTAGCAGGTGCTTC
ATCAATTCTTGGAGCTGTAAACTTTATTTCTACTATCTTTAATATACGTTCAAACGATTT
TTCGTGGGGTAAAATTCCTTTATTTGTATGATCTATTTTAATTACTACTATTTTATTATT
ATTAGCCTTACCTGTTTTAGCAGGTGCTATTACTATGTTATTAACTGATCGAAATTTTAA
TACTTCTTTTTTTGATCCTTTAGGTGGAGGAGATCCAATTTTATTTCAACACTTATTT
>CROPS030-21|Insulocreagris sp. n. M|CROBD424|Insulocreagris sp. n. M|
AACTTTATATTTAATTTTCGGAGTTTGATCTGGAATTTTAGGAATAAGATTTAGTATAAT
TATTCGTCTTCAAATAATAAACCCAGGGATATTAATT---TCTGATCATAATTATAACAC
CATTATTACAGTTCATGCTTTTATCATAATTTTCTTTATAATTATACCAATAATGATTGG
TGGCTTTGGTAATTGATTAATTCCTTTAATAATTGGTTCTACAGATATGGCTTTTCCACG
AATAAATAATTTAAGATTTTGATTATTACCTCCTTCTCTTATATTATTAATTTTATCATC
GATTTTAGGGTCAGGAGTAGGTGCTGGATGGACTATTTATCCTCCTCTTACTAGAGAGGT
TTTCCATCCTGAAAAATCAATAGACTTGATAATTTTTAGTTTACATTTAGCAGGAGCTTC
TTCTATCTTAAGAGCTGTAAATTTTATTGCAACAATTATAAATATACGAAGACCGGGAAT
AAAATTTAGAATAATACCTTTATTTGTATGATCAATTTATTTTACAACAATTCTTCTTCT
AATTGCTATTCCCGTTCTAGCAGGAGCAATTACCATACTATTAACTGATCGTAATTTTAA
TACTTCATTTTTCTCCCCAATTGGTGGAGGAGATCCTATTTTATTTCAACATTTATTT
>CROPS031-21|Roncus sp. n. P|CROBD426|Roncus sp. n. P|
AACTCTCTATTTAATTTTCGGAATTTGATCAGGAATTTTGGGATTCAGCCTTAGAATAAT
TATTCGACTTCAACTGATAGTCCCTGGTATGCTGCTT---ACGGACCATAATTATAATGT
CATTGTAACTGCACATGCTTTTGTTATAATTTTTTTTATAATCATACCTATAATAATTGG
AGGTTTTGGAAACTGACTAGTTCCTTTAATGATCGGTTCTCCAGATATGGCTTTTCCTCG
AATGAATAATTTAAGATTTTGATTATTGCCTCCATCCTTAGGTCTTTTAATTCTTTCCAT
AACCTTAGAAATGGGAACAGGAACTGGTTGAACAATTTACCCCCCTCTGGCTGGAAGAAG
CTTCCACATAAGAAAATCTACTGATTTGTTAATTTTCTCCTTACATTTAGCAGGTATTTC
TTCAATTCTGGGGGCAGTAAACTTTATTTCTACAATTATAAATATGCGAATACCCTCTTT
ACTATTTAAAATAATGCCCTTATTCGTTTGATCAATTCTATTTACTACCATTCTTCTTTT
ATTCGCTATTCCTGTATTAGCAGGGGCTATCACCATATTACTAACTGATCGAAATTTTAA
TACTTCTTTCTTTGTTCCCGCTGGTGGGGGGGATCCAATTTTATTTCAACATTTATAT
>CROPS032-21|Roncus sp. n. P|CROBD427|Roncus sp. n. P|
AACTCTCTATTTAATTTTCGGAATTTGATCAGGAATTTTGGGATTCAGCCTTAGAATAAT
TATTCGACTTCAACTGATAGTCCCTGGTATGCTGCTT---ACGGACCATAATTATAATGT
CATTGTAACTGCACATGCTTTTGTTATAATTTTTTTTATAATCATACCTATAATAATTGG
AGGTTTTGGAAACTGACTAGTTCCTTTAATGATCGGTTCTCCAGATATGGCTTTTCCTCG
AATGAATAATTTAAGATTTTGATTATTGCCTCCATCCTTAGGTCTTTTAATTCTTTCCAT
AACCTTAGAAATGGGAACAGGAACTGGTTGAACAATTTACCCCCCTCTGGCTGGAAGAAG
CTTCCACATAAGAAAATCTACTGATTTGTTAATTTTCTCCTTACATTTAGCAGGTATTTC
TTCAATTCTGGGGGCAGTAAACTTTATTTCTACAATTATAAATATGCGAATACCCTCTTT
ACTATTTAAAATAATGCCCTTATTCGTTTGATCAATTCTATTTACTACCATTCTTCTTTT
ATTCGCTATTCCTGTATTAGCAGGGGCTATCACCATATTACTAACTGATCGAAATTTTAA
TACTTCTTTCTTTGTTCCCGCTGGTGGGGGGGATCCAATTTTATTTCAACATTTATTT
>CROPS033-21|Chthonius magnificus|CROBD432|Chthonius magnificus|
TACAATATATTTACTTTTAGGAATTTGATCAGGATGTATAGGAATAAGTCTGAGAATAAT
TATTCGAATAGAATTATCCCATCCTGGAGACATTATAGGAAGAGATCAATTATTTAATGT
TGTAGTTACAGCACATGCTTTTATTATAATTTTCTTTATAGTTATACCTATAATAATTGG
AGGATTTGGAAACTGGTTAGTACCATTAATAATTGGAGCCCCAGACATAGCTTTTCCACG
AATAAACAATATAAGCTTTTGACTTCTACCACCATCACTAACACTTCTATTAATTTCTTC
TTTCATACAAATAGGTTGTGGAACAGGATGAACAATATATCCTCCATTGGCTCATAATAC
CTCTCATCAAGGAAGAGCTGTTGATTTAGCCATTTTTTCTTTACATTTAGCCGGAGCTTC
ATCAATTCTAGGTGCTGTAAATTTTATTTCAACCATCCTCAATATACGTTCTAATAACTT
AAATACAAAAAATTTACCTTTATTTGTTTGATCTATTTTAATTACAACTATTTTACTATT
ACTAGCACTACCTGTTCTTGCTGGAGCTATTACTATATTATTAACAGATCGGAATTTTAA
TACGTCTTTTTTTGATCCTTTAGGAGGAGGAGACCCTATTTTATTTCAACATTTATTT
>CROPS034-21|Chthonius trebinjensis|CROBD435|Chthonius trebinjensis|
AACAATATACTTACTTCTTGGTATTTGATCTGGATGTATAGGTATAAGATTAAGAATAAT
TATTCGAATAGAACTTTCTCACCCAGGTGATATTATAGGAAGAGATCAATTATTTAATGT
AGTTGTAACAGCACATGCCTTTATTATAATTTTCTTTATAGTTATACCAATAATAATTGG
AGGATTTGGAAATTGATTAGTACCCTTGATAATTGGAGCCCCGGATATAGCATTTCCACG
AATAAATAATTTAAGATTTTGACTTTTACCTCCTTCATTAATATTACTATTAATCTCTTC
TTTTATAGAAATAGGATGTGGAACAGGTTGAACTTTATACCCGCCCTTAGCTCATAATAT
TTCTCACCAAGGAAGAGCTGTAGATTTAGCTATTTTTTCTTTACATTTAGCTGGAGCATC
ATCTATTTTAGGTGCAGTTAATTTCATTTCAACTATTTTTAACATACGATCAAATAATTT
TTTAACAAAGAATATTCCACTATTTGTTTGATCTATTTTAATCACAACTATTTTGTTATT
ACTAGCATTACCTGTTCTTGCTGGAGCAATTACTATATTATTAACAGATCGAAATTTTAA
TACATCTTTCTTTGACCCTTTAGGCGGAGGAGATCCTATCTTATTTCAACATTTATTT
>CROPS035-21|Chthonius occultus|CROBD436|Chthonius occultus|
CACTATATATTTATTATTAGGTATTTGATCTGGTTGTATAGGACTAAGTCTTAGAATAAT
TATCCGTATAGAATTATCTCACTCTGGGGGAATTACAGGAAGTGATCAATTATTCAATGT
AATAGTAACAGCACACGCCTTTATTATAATTTTTTTGATAGTTATACCTATAATAATTGG
AGGATTTGGAAATTGATTAGTACCAATTATAATTGGAGCTCCTGATATAGCTTTCCCTCG
TATAAATAACATAAGTTTTTGATTACTACCACCTTCTTTAATATTATTATTATTTTCATC
TTCTGTTGAAATAGGATGTGGAACAGGATGAACAATATACCCCCCCTTAGCTAGCAATAT
ATCACATTATGGAGGAGCTGTAGATTTAGCTATTTTTTCTTTACATTTAGCTGGTGCTTC
TTCTATTTTAGGAGCTGTAAATTTTATTTCAACTATTCTTAATATACGAACTAGAGACTT
CTCAATAACAAAAACACCTTTATTTGTATGATCTATTTTAATTACAACAATTCTTCTACT
CCTTGCATTACCTGTATTAGCTGGTGCAATCACAATATTATTAACCGATCGAAATTTTAA
TACTTCTTTTTTTGACCCTATAGGAGGAGGAGATCCTATTTTATTTCAACATTTATTT
>CROPS036-21|Chthoniidae|CROBD437||Globochthonius | Globochthonius caligatus
AACTATATATCTTTTACTTGGTGTTTGATCTGGTTGTATGGGACTAAGCTTAAGAATAAT
TATTCGAATAGAATTATCACATAGAGGTGTAGTAATAGGAAGTGATCAATTATTCAATGT
TATAGTTACTGCACATGCTTTTATTATAATTTTTTTTATAGTAATACCAATAATAATTGG
AGGTTTTGGAAATTGACTAGTGCCTATTATAATTGGGGCCCCAGATATAGCCTTTCCTCG
TATAAATAATATAAGTTTTTGATTACTTCCTCCTTCTTTAATGTTATTACTAATATCATC
TTCTTTAGAAATAGGATGTGGTACAGGATGAACAATATATCCTCCTTTAGCAGGAAACAT
ATCACACAATGGAGGAGCCGTAGATTTAGCTATTTTTTCTTTACATTTAGCAGGAGCTTC
CTCTATTTTAGGGGCTGTAAATTTTATTTCTACTATTTTTAACATACGCTCAAATAATTT
TTTTTTAAATAAAATATCATTATTTGTATGGTCTATTTTAATTACTACTGTATTATTACT
ACTAGCATTACCAGTATTAGCAGGAGCTATTACAATATTATTAACAGATCGAAATTTTAA
TACTTCTTTTTTTGATCCTGTTGGAGGAGGGGACCCTATTTTATTTCAACACTTATTT
>CROPS037-21|Neobisium aff. heros|CROBD439|Neobisium aff. heros|
AACTTTATATTTAATTTTTGGTGTATGAGCTGGGATTATGGGAATAAGATTTAGTATAAT
TATTCGATTACAAATAATAATTCCTGGAATATTAATT---TCTGATCATAATTATAATGT
TGTTGTAACAACTCATGCGTTTATTATAATTTTTTTTATAATTATACCAATAATAATTGG
AGGTTTTGGTAATTGATTAGTTCCCATAATAATTGGTTCGCCAGATATGGCTTTTCCACG
GTTAAATAATTTAAGTTTTTGATTATTACCTCCTTCATTTATACTCTTGATTTTATCTTC
CAGACTTGAAATAGGTGCTGGTACAGGATGAACTATCTATCCACCATTAGCTGGAAATAT
ATTTCATTCTAGAAAATCAATAGATTTATTAATTTTTTCTTTACACCTAGCTGGGATTTC
ATCTATTTTAAGAGCTGTAAATTTTATTTCTACAATTTTAAATATACGAATACCAGCAAT
AAAATTAAAGATAATACCTTTATTTGTTTGATCTATTTTATTTACAACTTTATTACTTCT
TTTTGCTATTCCTGTATTAGCAGGGGCAATTACAATACTATTAACAGATCGTAATTTTAA
TACATCATTTTTTGTACCAGCAGGTGGAGGAGATCCTATTTTATTTCAACACTTATTT
>CROPS038-21|Occidenchthonius sp. PEL|CROBD442|Occidenchthonius sp. PEL|
TACTATATATTTTTTAATTGGTGTTTGATCTGGTTGTATAGGTCTAAGAATAAGAATAAT
TATTCGTATAGAGTTATCACAAATTACAAAAATTGTAGGAAGTGATCAACTATTTAATGT
TATTGTAACAGCTCATGCTTTTGTTATAATTTTTTTTATAGTCATACCTATAATAATTGG
AGGTTTTGGAAACTGATTAGTACCAATCATAATTGGTGCTCCTGATATAGCTTTCCCACG
AATAAATAATATAAGTTTTTGGTTATTGCCGCCATCTCTTATACTTCTATTAATGTCTTC
TATAATAAGAATAGGTTGTGGAACCGGTTGAACAATATATCCACCACTAGCTAGAAATAT
AGCACATAATGGTAGTGCTGTAGATTTAGCCATTTTCTCACTACATTTAGCTGGAGCATC
TTCTATTCTAGGAGCTGTAAATTTTATTTCTACTATTATAAATATACGTTCAAATAATTT
TTATTTTAAAAATTTAACTTTATTTGTATGATCAATTTTAATTACAGTTGTTTTATTACT
TTTAGCCCTTCCTGTTCTTGCAGGTGCAATTACAATATTATTAACAGATCGAAACTTTAA
CACATCCTTTTTTGACCCTTTAGGTGGCGGTGATCCAATTTTATTTCAACATTTATTT
>CROPS039-21|Roncus anophthalmus|CROBD443|Roncus anophthalmus|
AACTTTATATTTAATTTTAGGGGTTTGATCGGGGATCCTTGGATTCAGCCTCAGATTAGT
AATTCGTTTGCAGCTAATAACCCCCGGAATGTTAATT---TCTGACCACAACTACAATGT
TACTGTTACCAGACATGCCTTTATTATAATCTTCTTTATAATTATGCCTATAATAATTGG
AGGTTTCGGGAATTGATTAGTTCCTTTAATAATTGGCTCCCCTGATATAGCCTTTCCTCG
AATAAATAATTTAAGTTTTTGACTCCTCCCCCCCTCTTTAAGTTTATTAATCCTTTCTAT
GACTTTAGAGGCCGGAGCGGGGACTGGTTGAACTATTTACCCCCCTCTTGCTGGGAGAAA
TTTTCATTTGGGGAAATCAATTGATTTATTAATTTTTTCTCTACATTTAGCGGGAATTTC
TTCAATTTTAGGGGCAGTAAATTTTATTTCTACAATTATTAACATACGGATACCTTCTCT
TTTATTAAAAATAATACCACTATTTGTGTGGTCAATTTTATTTACTACAATTCTTCTTTT
ATTCGCAATCCCGGTGCTAGCTGGAGCTATTACTATACTTCTAACAGACCGTAATTTTAA
TACCTCTTTTTTCACCCCAGCGGGGGGGGGCGATCCTATTTTATTTCAACATTTATTT
>CROPS040-21|Chthonius trebinjensis|CROBD444|Chthonius trebinjensis|
AACAATATATTTGCTTTTAGGTATTTGATCTGGATGTATAGGTATAAGATTAAGAATAAT
TATTCGAATAGAACTTTCTCACCCAGGTGATATTATAGGAAGAGATCAATTATTTAATGT
AGTTGTAACAGCACATGCCTTTATTATAATTTTCTTTATAGTTATACCGATAATAATCGG
AGGATTTGGAAATTGATTAGTACCCTTGATAATCGGAGCCCCGGATATAGCATTTCCACG
AATAAATAATTTAAGATTTTGACTTTTACCTCCTTCATTAATATTACTATTAATCTCTTC
TTTTATAGAAATAGGATGTGGAACAGGTTGAACTTTGTATCCCCCCTTAGCTCATAATAT
TTCTCACCAGGGAAGAGCTGTAGATTTAGCTATTTTTTCTTTACATTTAGCTGGAGCATC
ATCTATTTTAGGTGCAGTTAATTTTATTTCAACTATTTTTAACATACGATCAAATAATTT
TTTAACAAAGAATATTCCACTATTTGTTTGATCCATTTTAATCACAACTATTTTATTATT
ACTAGCATTACCTGTTCTTGCTGGAGCAATTACTATATTATTAACAGATCGAAATTTTAA
TACATCTTTCTTTGACCCTTTAGGTGGAGGAGATCCTATTTTATTTCAACATTTATTT
>CROPS041-21|Roncus sp. 3DH|CROBD554|Roncus sp. 3DH|
AACTTTATACCTAATTTTTGGGGTTTGAGCTGGAATTTTAGGATTCAGATTTAGTATAAT
TATTCGACTGCAACTAATTACACCTGGCGGTTTAATT---TCTGATTTCAATTATAATGT
TGTTGTTACTACTCACGCGTTTATCATAATTTTTTTCATAATTATACCTATAATAATTGG
AGGTTTTGGAAACTGACTTGTTCCTTTAATAATCGGTTCTCCAGATATAGCTTTCCCACG
TATAAATAACCTAAGATTTTGATTATTGCCCTCCTCCCTAAGTTTAATAATTTTTTCTTC
CTCCCTAGAAATAGGTACTGGCACTGGCTGGACCATCTACCCCCCTTTAGCAAATAATAA
TTTTCACTCGAGAAAATCTACGGATTTATTAATTTTTTCTCTTCACTTAGCTGGAATCTC
TTCAATTTTAGGGGCAGTAAATTTTATTTCAACAATTATAAATATGCGTATACCTTCTCT
TTTTTTTAAGTTGGTTCCTTTATTTGTTTGGTCTATTTTATTTACTACAATTCTTCTCTT
ATTTGCCATTCCTGTTTTAGCGGGGGCTATTACCATACTTCTTACAGATCGTAATTTTAA
TACTTCCTTTTTTTCACCTACAGGAGGGGGGGATCCAATTTTATTTCAACATTTATTT
>CROPS042-21|Chthoniidae|CROBD555||Ephippiochthonius | Ephippiochthonius sp. 1DH
TACAATATATTTAATTCTAGGTATTTGATCAGGTTGCATAGGTTTAAGATTAAGAATATT
AATTCGTATAGAATTATCTCAAATTGGATTAGTAATTGGAAGAGATCAATTATTTAATGT
AGTAGTAACTGCACATGCTTTTATTATAATTTTTTTTATAGTAATACCAATAATAATTGG
AGGATTTGGAAATTGATTAGTTCCACTAATAATTGGAGCACCTGATATAGCATTTCCACG
AATAAATAATATAAGTTTTTGACTTTTACCACCATCTCTAATATTATTATTATTATCTTC
TTTTATTGAAATAGGTTGTGGTACAGGATGAACAATATATCCTCCACTATCTAGAAATAT
AGCTCACAGAGGTGGAGCCGTTGATATAGCTATTTTTTCTTTACTCTTAGCTGGTGCCTC
ATCAATTCTAGGTGCAGTAAATTTTATTTCAACTATTTTCAATATACGTTCAAACAACTT
TTCTTTGGGGAAGATCCCTCTATTTGTATGATCAATTTTAATTACTACCGTACTATTATT
ATTAGCTTTACCAGTATTAGCTGGTGCTATTACTATATTATTAACAGATCGAAACTTTAA
TACATCTTTTTTTGATCCGGTAGGAGGAGGAGACCCTATTCTTTTTCAACATCTATTT
>CROPS043-21|Chthoniidae|CROBD557||Ephippiochthonius | Ephippiochthonius insularis
AACAATATATCTTATATTAGGTATTTGATCGGGATGTACTGGACTAAGATTAAGAATACT
AATTCGAATAGAGTTATCTCAAGTTGATTGTGTTGTAGGAAGAGATCAACTATTTAACGT
AATTGTAACAGCACATGCTTTTATTATAATTTTTTTTATAGTTATACCTATAATAATTGG
AGGGTTTGGAAACTGATTAGTACCATTAATAATTAGTGCTCCTGATATAGCCTTTCCACG
AATAAATAATATAAGATTTTGATTACTTCCACCATCTCTTATATTACTTTTATTATCTTC
ATTTATTGAAATAGGATGTGGTACAGGTTGAACTATATATCCTCCTTTAGCAAGAAACAT
ATCACACAATGGTGGGGCAGTTGATTTAGCAATTTTTTCTTTACATTTAGCAGGTGCCTC
ATCAATTCTAGGAGCTGTAAACTTTATTTCTACTATTTTCAATATACGTTCAAACGATTT
TAGTTGGGGAAAGATTCCTTTATTTGTATGGTCAATCCTGATTACAACTATTTTATTACT
ATTAGCCTTACCTGTTTTAGCAGGTGCTATTACTATATTATTAACAGATCGAAATTTTAA
TACTTCTTTTTTTGACCCATTAGGTGGAGGAGATCCAATTCTTTTTCAACATTTATTT
>CROPS044-21|Chthonius exarmatus|CROBD558|Chthonius exarmatus|
TACTATATATTTACTTCTTGGTATTTGATCTGGTTGTATAGGTATAAGATTAAGAATAAT
TATTCGAATAGAATTATCTCACCCTGGTGATATTATAGGTAGAGATCAATTATTCAACGT
AGTTGTAACAGCACATGCTTTTGTAATAATTTTTTTTATAGTAATACCAATAATAATCGG
AGGATTTGGAAATTGATTAATTCCAATAATAATTGGTTCTCCAGATATAGCTTTCCCACG
AATAAATAATTTAAGTTTTTGATTATTACCTCCTTCATTAATATTATTATTATCGTCATC
ATTTATACAAATAGGATGTGGTACTGGATGAACTATATACCCACCTTTAGCTCATAATAC
ATCACACCAAGGAAGAGCTGTTGACTTAGCAATTTTTTCTTTACATTTAGCTGGAGCTTC
CTCAATTTTAGGAGCTGTAAATTTTATTTCAACTATTATTAATATACGTTCTAATAATTT
CAGAACAAAAAATATTTCACTATTTATTTGATCAATTTTCATTACAACAGTTCTTTTATT
ATTAGCATTACCTATTTTAGCTGGTGCTATTACTATATTATTAACAGATCGAAATTTTAA
TACGTCTTTTTTTGATCCTTTAGGAGGAGGAGATCCTATCTTGTTTCAACACTTATTC
>CROPS045-21|Chthonius exarmatus|CROBD559|Chthonius exarmatus|
TACTATATATTTACTTCTTGGTATTTGATCTGGTTGTATAGGTATAAGATTAAGAATAAT
TATTCGAATAGAATTATCTCACCCTGGTGATATTATAGGTAGAGATCAATTATTCAACGT
AGTTGTAACAGCACATGCTTTTGTAATAATTTTTTTTATAGTAATACCAATAATAATCGG
AGGATTTGGAAATTGATTAATTCCAATAATAATTGGTTCTCCAGATATAGCTTTCCCACG
AATAAATAATTTAAGTTTTTGATTATTACCTCCTTCATTAATATTATTATTATCGTCATC
ATTTATACAAATAGGATGTGGTACTGGATGAACTATATACCCACCTTTAGCTCATAATAC
ATCACACCAAGGAAGAGCTGTTGACTTAGCAATTTTTTCTTTACATTTAGCTGGAGCTTC
CTCAATTTTAGGAGCTGTAAATTTTATTTCAACTATTATTAATATACGTTCTAATAATTT
CAGAACAAAAAATATTTCACTATTTATTTGATCAATTTTCATTACAACAGTTCTTTTATT
ATTAGCATTACCTATTTTAGCTGGTGCTATTACTATATTATTAACAGATCGAAATTTTAA
TACGTCTTTTTTTGATCCTTTAGGAGGAGGAGATCCTATCTTGTTTCAACACTTATTC
>CROPS046-21|Neobisium aff. svetovidi|CROBD560|Neobisium aff. svetovidi|Subgenus: Blothrus
AACCCTATATTTAATTTTAGGTGTGTGGGCAGGAATTATGGGAATAAGATTTAGAATAAT
TATTCGTTTACAAATAATAATTCCAGGAATATTAATC---TCAGATCACAACTATAATGT
AGTAGTTACTACTCATGCTCTCATTATAATTTTTTTCATGATTATACCTATAATAATTGG
GGGGTTTGGAAATTGATTAATTCCAATAATAATTGGCTCTCCTGATATAGCTTTTCCTCG
AATAAATAATTTAAGTTTCTGACTCCTACCCCCATCTTTTAGTTTGTTAATCTTATCCTC
TACTTTAGAAATAGGTTCAGGGGCAGGTTGAACAATTTACCCCCCCTTAGCAGGAAATAT
GTTTCATCCTAGAAAATCAATAGATTTATTAATTTTTTCCTTACACTTAGCAGGTATTTC
TTCTATTTTAGGGGCTGTAAATTTTATTTCAACTATTTTTAATATGCGTATACCGTCTAT
AAAATTAAAAATAATACCTTTATTTGTGTGATCAATTTTTTTTACAGTATTATTATTGTT
GTTAGCAATCCCTGTTTTAGCAGGTGCAATTACCATACTCTTAACCGATCGTAATTTTAA
TACTTCATTTTTTGTACCCGCAGGAGGGGGAGATCCTATTTTATTTCAACACTTATTT
>CROPS047-21|Roncus sp. nov. P|CROBD561|Roncus sp. nov. P|
AACTTTATATTTAATTTTAGGGGTTTGGTCAGGAATTTTAGGGTTCAGCCTTAGAATAAT
CATTCGCCTTCAACTAACTTCTCCGGGGATGCTTCTT---TCTGATCACAATTATAATGT
TGTTGTCACTACCCATGCTTTTATTATAATTTTTTTTATGATTATACCAATAATAATTGG
AGGTTTCGGGAATTGATTAGTACCTTTAATAATTGGTTCTCCTGATATGGCTTTTCCTCG
GATAAATAATTTAAGATTTTGGCTTCTTCCCCCCTCCTTAAGTTTAATAATTCTCTCTTC
ATCATTGGAAATAGGTACAGGTACAGGTTGAACCATTTATCCCCCTTTAGCTAGAAGTGG
TTTTCACCCCGGTAAATCAACTGATTTATTAATTTTTTCCCTTCATTTAGCCGGAATTTC
TTCTATTTTAGGGGCAGTGAATTTTATTTCTACTATTATAAATATACGAATACCTTCTCT
TCTATTAAAAATAATACCTTTATTTGTTTGATCTATTTTGTTTACAACAATTCTTCTTTT
ATTCGCCATTCCGGTCCTAGCGGGGGCCATTACAATATTATTAACAGATCGTAATTTTAA
TACTTCATTTTTTTCTCCTGCTGGAGGGGGAGACCCAATTTTGTTTCAACATTTATTT
>CROPS048-21|Neobisium stygium|CROBD562|Neobisium stygium|Subgenus: Blothrus
AACTTTATATTTAATTCTTGGTGTATGGGCAGGTATTCTAGGGATAAGATTTAGAATAAT
TATTCGACTACAAATAACTACCCCAGGTATATTAATT---TCAGATCATAATTATAATGT
CGTAGTAACTACACATGCTCTTATTATAATTTTTTTTATAATTATACCAATAATAATTGG
GGGTTTTGGAAACTGGTTAATTCCTTTAATAATTGGTTCCCCTGATATAGCTTTTCCTCG
AATAAATAATTTTAGATTTTGATTATTACCTCCTTCTTTTAGTCTTCTTATTTTATCTTC
TACTTTAGAAATAGGAGTGGGGGCAGGATGAACAATTTACCCTCCTTTAGCTAGAAATAT
ATTTCATACTAGAAAAGCAATAGATTTTTTAATTTTTTCTTTACATTTGGCAGGTATTTC
TTCTATTTTAAGTGCTGTAAATTTTATTTCAACTATTTTTAATATACGAATACCATCAAT
AAAAATGAAAATAATACCATTATTTGTTTGATCAATTTTTTTTACAACTTTGCTTTTACT
TTTGGCAATTCCTGTTTTGGCTGGAGCTATTACTATACTGTTAACAGATCGTAATTTTAA
TACTTCTTTTTTTGTGCCAGCAGGGGGTGGGGATCCTATTTTATTTCAACATTTATTT
>CROPS049-21|Chthonius sp. nov. V|CROBD563|Chthonius sp. nov. V|
TACTATATATTTATTATTAGGTATTTGATCAGGATGTATAGGATTAAGCTTAAGAATAAT
TATTCGAATAGAATTATCTCAAGCTGGAGGAATTATTGGTAGAGACCAAATTTTTAATGT
TATTGTTACAGCTCATGCATTTATTATAATTTTTTTTATAGTAATACCTATAATAATTGG
AGGATTTGGAAATTGATTAGTACCATTAATAATCGGAGCTCCTGATATAGCATTTCCACG
AATAAATAATATAAGTTTTTGATTATTACCTCCTTCTTTAATATTATTATTAATATCATC
ATTTATTGAAATAGGTTGTGGTACAGGATGAACTATATACCCTCCATTAGCAAGAAATAT
AGCACATAATGGCGGTGCTGTAGATTTAGCTATTTTTTCATTACATTTAGCAGGTGCTTC
ATCAATTCTAGGAGCTGTAAATTTTATTTCTACTATTTTTAATATACGTTCAAACAATTT
TTCTTTGGGAAAGATACCTTTATTTGTATGATCAATTTTAATTACTACTGTATTATTATT
ATTAGCCTTACCTGTTTTAGCAGGTGCTATTACAATATTATTAACAGATCGAAATTTTAA
TACTTCTTTTTTTGATCCCGTTGGAGGAGGAGATCCAATTTTATTTCAACATTTATTT
>CROPS050-21|Chthonius aff. radjai|CROBD564|Chthonius aff. radjai|
AACCATATATCTCATTCTAGGAATTTGATCTGGTTGTATAGGATTAAGTCTTAGAATAAT
TATTCGTATTGAATTATCTCAAATTGGTGGTATTTTAAATAGAGATCATTTATTTAATGT
TATTGTTACAGCCCATGCATTTATTATAATTTTTTTTATAGTAATACCAATAATAATTGG
AGGTTTTGGAAATTGATTAGTCCCAATAATAATTGGAGCCCCAGATATAGCTTTTCCTCG
AATAAATAATATAAGATTTTGACTTTTACCCCCTTCTTTAAGATTATTATTAATATCTTC
ATTTATTGAAATAGGATGTGGAACCGGATGAACAATATACCCTCCTTTAGCAAATAATAT
AGCTCATAGAGGAGGAGCTGTAGATTTAGCTATTTTTTCTCTTCATCTAGCTGGTGCTTC
TTCAATCCTAGGAGCTGTAAATTTTATCTCAACTATTATTAATATACGCTCAAATAATTT
TTCTCTAAATAAAATACCATTATTTGTATGATCTATTTTAATTACTACAATTTTATTACT
TCTTGCTTTACCTGTTTTAGCAGGTGCTATTACGATACTATTAACTGATCGAAATTTTAA
TACTTCCTTCTTTGATCCTTTTGGAGGAGGAGATCCTATCTTATTCCAACATTTATTT
>CROPS051-21|Neobisium aff. svetovidi|CROBD565|Neobisium aff. svetovidi|Subgenus: Blothrus
AACTTTATATTTAATTCTAGGTGTGTGGGCAGGAATTCTAGGAATAAGATTTAGAATAAT
TATTCGTCTACAAATAACAATTCCTGGGATATTAATT---TCAGATCACAATTATAATGT
AGTAGTAACTACTCATGCCCTTATTATAATTTTTTTTATAATCATACCTATAATAATTGG
TGGTTTTGGAAATTGATTAGTTCCGATAATAATTGGTTCGCCTGATATGGCTTTTCCTCG
GATAAATAATTTAAGATTTTGGCTTTTGCCCCCTTCCTTCAGCTTGTTAATTTTATCTTC
TACACTAGAAATAGGTTCTGGGGCAGGATGAACAATTTACCCCCCTTTAGCTGGAAATAT
ATTCCACCCTAGTAAGTCCATAGATTTATTAATTTTTTCCCTACATTTAGCCGGTATTTC
TTCTATCTTGGGGGCAGTAAATTTTATTTCAACTATTTTTAATATGCGTATACCTTCAAT
GAAATTAAAAATAATACCTTTATTTGTTTGATCAATTTTTTTTACAACCTTACTATTATT
ACTAGCAATCCCCGTTTTAGCTGGAGCAATTACCATACTATTAACAGATCGTAATTTTAA
TACTTCATTCTTCGTACCAGCGGGTGGTGGGGATCCTATTTTATTTCAACATTTATTT
>CROPS052-21|Neobisium stygium|CROBD566|Neobisium stygium|Subgenus: Blothrus
AACTTTATATTTAATTCTTGGTGTATGGGCAGGTATTCTAGGGATAAGATTTAGAATAAT
TATTCGACTACAAATAACTACCCCAGGTATATTAATT---TCAGATCATAATTATAATGT
CGTAGTAACTACACATGCTCTTATTATAATTTTTTTTATAATTATACCAATAATAATTGG
GGGATTTGGAAACTGGTTAATTCCTTTAATAATTGGTTCCCCTGATATAGCTTTTCCTCG
AATAAACAATTTTAGATTTTGATTATTACCTCCTTCTTTTAGTCTTCTTATTTTATCTTC
TACTTTAGAAATAGGAGTGGGAGCAGGATGAACAATTTACCCTCCTTTAGCTAGAAATAT
ATTTCATACTAGAAAAGCAATAGATTTTTTAATTTTTTCTTTACATTTGGCAGGTATTTC
TTCTATTTTAAGTGCTGTAAATTTTATTTCAACTATTTTTAATATACGAATACCATCAAT
AAAAATGAAAATAATACCATTATTTGTTTGGTCAATTTTTTTTACAACTTTGCTTTTACT
TTTGGCAATTCCTGTTTTGGCTGGAGCTATTACTATACTGTTAACAGATCGTAATTTTAA
TACTTCTTTTTTTGTGCCAGCAGGGGGTGGGGATCCTATTTTATTTCAACATTTATTT
>CROPS053-21|Neobisium stygium|CROBD567|Neobisium stygium|Subgenus: Blothrus
AACTTTATATTTAATTCTTGGTGTATGGGCAGGTATTCTAGGGATAAGATTTAGAATAAT
TATTCGACTACAAATAACTACCCCAGGTATATTAATT---TCAGATCATAATTATAATGT
CGTAGTAACTACACATGCTCTTATTATAATTTTTTTTATAATTATACCAATAATAATTGG
GGGGTTTGGAAACTGGTTAATTCCTTTAATAATTGGTTCCCCTGATATAGCTTTTCCTCG
AATAAATAATTTTAGATTTTGATTATTACCTCCTTCTTTTAGTCTTCTTATTTTATCTTC
TACTTTAGAAATAGGAGTGGGGGCAGGATGAACAATTTACCCTCCTTTAGCTAGAAATAT
ATTTCATACTAGAAAAGCAATAGATTTTTTAATTTTTTCTTTACATTTGGCAGGTATTTC
TTCTATTTTAAGTGCTGTAAATTTTATTTCAACTATTTTTAATATACGAATACCATCAAT
AAAAATGAAAATAATACCATTATTTGTTTGATCAATTTTTTTTACAACTTTACTTTTACT
TTTGGCAATTCCTGTTTTGGCTGGAGCTATTACTATACTGTTAACAGATCGTAATTTTAA
TACTTCTTTTTTTGTGCCAGCAGGGGGTGGGGATCCTATCTTATTTCAACATTTATTT
>CROPS054-21|Chthonius aff. absoloni|CROBD568|Chthonius aff. absoloni|
AACAATATATTTAATTTTAGGTATTTGATCTGGTTGTATAGGACTAAGTCTTAGAATAAT
TATTCGTTTAGAGTTATCCCACTCCGGTGGAATTATAGGAAGAGATCAATTATTTAATGT
AATAGTAACAGCCCATGCTTTTATTATAATTTTTTTTATAGTTATACCAATAATAATTGG
TGGTTTTGGAAATTGGTTAATCCCTATTATAATTGGAGCCCCTGATATAGCATTCCCTCG
TATAAATAATATAAGTTTTTGATTATTACCTCCATCTTTAATATTATTATTATTCTCATC
TTCTGTTGAAATAGGATGTGGAACAGGATGAACTATATATCCACCCTTAGCTAGTAATAT
ATCTCATTTTGGAGGTGCTGTTGATCTAGCAATTTTTTCTTTACATTTAGCTGGTGCTTC
CTCTATTCTAGGAGCAGTAAATTTTATTTCTACCATTTTAAATATACGATCTAATGATTT
TTCAATAACTAAAATTCCTTTATTTGTATGATCTATTCTTATTACAACAGTTCTCTTATT
ATTAGCATTGCCTGTATTAGCTGGGGCAATTACTATATTACTAACAGATCGAAACTTTAA
TACTTCTTTTTTCGACCCTGTTGGAGGAGGAGATCCTATTTTATTTCAACATTTATTT
>CROPS055-21|Neobisium stygium|CROBD569|Neobisium stygium|Subgenus: Blothrus
AACTTTATATTTAATTCTTGGTGTATGGGCAGGTATTCTAGGGATAAGATTTAGAATAAT
TATTCGACTACAAATAACTACCCCAGGTATATTAATT---TCAGATCATAATTATAATGT
CGTAGTAACTACACATGCTCTTATTATAATTTTTTTTATAATTATACCAATAATAATTGG
GGGGTTTGGAAACTGGTTAATTCCTTTAATAATTGGTTCCCCTGATATAGCTTTTCCTCG
AATAAATAATTTTAGATTTTGATTATTACCTCCTTCTTTTAGTCTTCTTATTTTATCTTC
TACTTTAGAAATAGGAGTGGGGGCAGGATGAACAATTTACCCTCCTTTAGCTAGAAATAT
ATTTCATACTAGAAAAGCAATAGATTTTTTAATTTTTTCTTTACATTTGGCAGGTATTTC
TTCTATTTTAAGTGCTGTAAATTTTATTTCAACTATTTTTAATATACGAATACCATCAAT
AAAAATGAAAATAATACCATTATTTGTTTGATCAATTTTTTTTACAACTTTACTTTTACT
TTTGGCAATTCCTGTTTTGGCTGGAGCTATTACTATACTGTTAACAGATCGTAATTTTAA
TACTTCTTTTTTTGTGCCAGCAGGGGGTGGGGATCCTATCTTATTTCAACATTTATTT
>CROPS056-21|Chthonius aff. absoloni|CROBD570|Chthonius aff. absoloni|
AACAATATATTTAATTTTAGGTATTTGATCTGGTTGTATAGGACTAAGTCTTAGAATAAT
TATTCGTTTAGAGTTATCCCACTCCGGTGGAATTATAGGAAGAGATCAATTATTTAATGT
AATAGTAACAGCCCATGCTTTTATTATAATTTTTTTTATAGTTATACCAATAATAATTGG
TGGTTTTGGAAATTGGTTAATCCCTATTATAATTGGAGCCCCTGATATGGCATTCCCTCG
TATAAATAATATAAGTTTTTGATTATTACCTCCATCTTTAATATTATTATTATTCTCATC
TTCTGTTGAAATAGGGTGTGGAACAGGATGAACAATATATCCACCCTTAGCTAGTAATAT
ATCTCATTTTGGAGGTGCTGTTGATCTAGCAATTTTTTCTTTACATTTAGCTGGTGCTTC
CTCTATTCTAGGAGCAGTAAATTTTATTTCTACCATTTTAAATATACGATCTAATGATTT
TTCAATAACTAAAATTCCTTTATTTGTATGATCTATTCTTATTACAACAGTTCTCTTATT
ATTAGCATTGCCTGTATTAGCTGGGGCAATTACAATATTATTAACAGATCGAAACTTTAA
TACTTCTTTTTTCGACCCTGTTGGAGGAGGAGATCCTATTTTATTTCAACATTTATTT
>CROPS057-21|Neobisium aff. svetovidi|CROBD571|Neobisium aff. svetovidi|Subgenus: Blothrus
AACCCTATATTTAATTTTAGGTGTGTGGGCAGGAATTATGGGAATAAGATTTAGAATAAT
TATTCGTTTACAAATAATAATTCCAGGAATATTAATC---TCAGATCACAACTATAATGT
AGTAGTTACTACTCATGCTCTCATTATAATTTTTTTCATGATTATACCTATAATAATTGG
GGGGTTTGGAAATTGATTAATTCCAATAATAATTGGCTCTCCTGATATAGCTTTTCCTCG
AATAAATAATTTAAGTTTCTGACTTCTACCCCCATCTTTTAGTTTGTTAGTCTTATCCTC
TACTTTAGAAATAGGTTCAGGGGCAGGTTGAACAATTTACCCTCCCTTAGCAGGAAATAT
GTTTCATCCTAGAAAATCAATAGATTTATTAATTTTTTCCTTACACTTAGCAGGCATTTC
TTCTATTTTAGGGGCTGTAAATTTTATTTCAACTATTTTTAATATGCGTATACCGTCTAT
AAAATTAAAAATAATACCTTTATTTGTGTGATCAATTTTTTTTACAGTATTATTATTGTT
GTTAGCAATCCCTGTTTTAGCAGGTGCAATTACCATACTCTTAACCGATCGTAATTTTAA
TACTTCATTTTTTGTACCCGCAGGAGGGGGAGATCCTATTTTATTTCAACACTTATTT
>CROPS058-21|Insulocreagris sp. nov. P1|CROBD573|Insulocreagris sp. nov. P1|
AACTTTGTATTTAATTTTGGGAATTTGATCTGGTATCCTAGGAATAAGTTTAAGAATAAT
TATTCGTTTACAAATAATAAACCCAGGAATATTAATT---TCAAGTCATAATTATAATGT
AATTGTTACCACCCATGCTTTTATTATAATTTTTTTTATAATTATACCTATAATAATTGG
AGGATACGGAAATTGATTAATTCCTTTAATAATTGGCTCCCCTGATATAGCCTTTCCTCG
TATAAATAACTTAAGATTTTGACTTTTACCTCCCTCTCTACTCTTACTAATTTTATCTTC
CACTTTAGAGTTAGGGGCTGGAACTGGATGAACAATTTACCCTCCATTAGCAAATGAAGT
TTTCCATCCTAGTAAATCCGTTGATTTATTAATTTTTAGTCTTCACTTAGCTGGGATTTC
TTCCATTTTAGGGGCAGTAAATTTTATTACTACAATTATAAATATACGAAGACCCGGTCT
TAAATATATAATAATACCTTTATTTGTTTGATCAATTTATTTTACTACAATTCTTCTGCT
CTTAGCAATTCCTGTTCTTGCGGGAGCAATTACTATATTATTAGTAGATCGGAATTTTAA
TTCATCATTTTTTGTCCCTGCAGGAGGGGGAGATCCTATTTTATTTCAACATTTATTT
>CROPS059-21|Neobisium aff. svetovidi|CROBD574|Neobisium aff. svetovidi|Subgenus: Blothrus
AACCCTATATTTAATTTTAGGAGTGTGGGCAGGAATTATGGGAATAAGATTTAGAATAAT
TATTCGTTTACAAATAATAATTCCAGGAATGTTAATC---TCAGATCACAACTATAATGT
AGTAGTTACTACTCACGCTCTCATTATAATTTTTTTCATGATTATACCTATAATAATTGG
GGGTTTTGGAAATTGATTAATTCCAATAATAATTGGTTCTCCTGATATAGCTTTTCCCCG
AATAAATAATTTAAGTTTCTGACTTCTTCCCCCATCTTTTAGTTTGTTAATCTTATCCTC
TACTTTAGAAATAGGTTCAGGGGCAGGTTGAACAATTTACCCCCCTTTAGCGGGAAATAT
GTTTCATCCTAGAAAATCAATAGATTTATTAATTTTTTCCTTACATTTAGCAGGTATTTC
TTCTATTTTAGGGGCTGTAAATTTTATTTCAACTATTTTTAATATGCGTATACCATCTAT
AAAATTAAAAATAATACCTTTATTTGTATGATCAATTTTTTTTACAGTGTTATTATTGTT
GTTAGCTATCCCTGTTTTAGCAGGTGCAATTACCATACTCTTAACCGATCGTAATTTTAA
TACTTCATTTTTTGTACCTGCAGGAGGGGGGGATCCTATTTTATTTCAACACTTATTT
>CROPS060-21|Insulocreagris sp. 3DH|CROBD575|Insulocreagris sp. 3DH|
AACTTTATATTTAATTTTAGGGGTTTGATCTGGTATCCTAGGAATAAGTTTTAGAATAAT
TATTCGTCTTCAAATAATAAACCCAGGGGTATTAATT---TCTGATCATAATTATAATGT
TATTGTAACAAGCCATGCTTTTATTATAATTTTTTTTATAATTATACCTACAATAATTGG
AGGTTTTGGAAATTGACTTATTCCTATAATAATCGGCTCTCCAGATATAGCATTTCCTCG
AATAAATAATATAAGATTTTGACTTTTACCTCCTTCTCTTTTACTGATAATTTTATCATC
AACTTTAGAATTAGGAGCTGGAACAGGATGGACTATTTACCCTCCATTATCCAGAGAAAT
TTTTCACCCTAGAAAATCAATAGATTTATTAATTTTTAGTTTACATCTTGCCGGAATTTC
ATCAATTTTAGGTGCAGTAAATTTTATTTCAACAATTATAAATATACGAAGACCTGGATT
AAAGTATATAATAATGCCATTGTTTGTTTGATCTGTATATTTTACTGTTATTCTCTTACT
ATTGGCTATCCCTGTTTTAGCCGGAGCTATTACCATGCTTTTAACCGATCGAAATTTTAA
TACATCTTTTTTCTTACCTGCAGGGGGTGGGGATCCTATCTTATTCCAACATTTATTT
>CROPS061-21|Neobisium elegans|CROBD576|Neobisium elegans|Subgenus: Neobisium
AACTTTATATTTAATTTTTGGAGTATGAGCAGGTATTTTAGGTATAAGCTTTAGAATGAT
TATTCGACTTCAAATAATAATTCCTGGGATGTTAATC---TCTGATCATAATTATAATGT
AGTAGTTACAACTCACGCTTTTATTATAATTTTCTTTATAATTATACCAATAATAATTGG
GGGTTTTGGCAATTGACTAACTCCAATAATAATTGGTGCACCTGATATAGCCTTCCCTCG
AATAAATAATCTAAGATTTTGATTACTTCCTCCTTCATTTGCTTTGTTAATTTTTTCAGC
TACTTTAGAAATGGGGGCAGGTACTGGATGAACTATTTACCCACCCCTAGCTGGTAATAT
ATTTCATTCTAGAAAATCAATAGATTTATTAATTTTCTCTTTACATTTGGCAGGTGTTTC
CTCTATTTTAGGGGCAGTAAATTTTATTTCAACTATTATTAATATGCGAATACCAGCTTT
AAAACTTAAAATAATACCTTTATTTGTTTGATCAATTTTTTTTACTACAGTTTTGTTATT
ACTAGCAATTCCTGTATTAGCAGGGGCAATTACAATATTATTAACTGATCGTAATTTTAA
TACTTCGTTTTTTGTGCCAGCTGGGGGAGGAGATCCTATTTTATTTCAACACTTATTT
>CROPS062-21|Chthonius sp. nov. PLJ|CROBD577|Chthonius sp. nov. PLJ|
AACAATATATTTAATTTTAGGTGTTTGATCAGGTTGTATAGGTTTAAGAATAAGAATAAT
TATTCGAATAGAATTAACAGAAATAAAAAGAATACTAAATAGTGAACAAATATTTAATGT
AGTTGTAACAGCTCATGCCTTTATTATAATTTTTTTTATAGTTATACCTATAATAATCGG
AGGTTTTGGTAATTGATTAGTACCATTGATAATTGGAGCTCCTGATATAGCTTTTCCACG
AATAAACAATATAAGTTTTTGATTATTACCCCCATCACTAATATTATTATTATTATCTTC
AACTATTGAAATAGGATGTGGTACAGGATGAACAATATACCCACCCCTTGCAAGAAATAT
AGCACATAATGGAGGAGCTGTAGATCTAGCTATTTTTTCTTTACATTTAGCAGGTGCTAG
ATCAATTCTAGGTGCAGTAAACTTTATTTCAACTATTTTTAATATACGTTCAAACAATTT
TTCTTTGGGAAAAATACCTTTATTTGTTTGATCTATTTTAATTACTACTGTATTATTATT
ACTAGCACTACCTGTATTAGCTGGTGCAATTACTATATTACTAACAGATCGAAACTTCAA
TACATCATTTTTTGATCCTGTTGGAGGAGGAGATCCTATTTTATTCCAACATTTATTT
>CROPS063-21|Neobisium stygium|CROBD578|Neobisium stygium|Subgenus: Blothrus
AACTTTATATTTAATTCTTGGTGTATGGGCAGGTATTCTAGGGATAAGATTTAGAATAAT
TATTCGACTACAAATAACTACCCCAGGTATATTAATT---TCAGATCATAATTATAATGT
CGTAGTAACTACACATGCTCTTATTATAATTTTTTTTATAATTATACCAATAATAATTGG
GGGATTTGGAAACTGGTTAATTCCTTTAATAATTGGTTCCCCTGATATAGCTTTTCCTCG
AATAAACAATTTTAGATTTTGATTATTACCTCCTTCTTTTAGTCTTCTTATTTTATCTTC
TACTTTAGAAATAGGAGTGGGAGCAGGATGAACAATTTACCCTCCTTTAGCTAGAAATAT
ATTTCATACTAGAAAAGCAATAGATTTTTTAATTTTTTCTTTACATTTGGCAGGTATTTC
TTCTATTTTAAGTGCTGTAAATTTTATTTCAACTATTTTTAATATACGAATACCATCAAT
AAAAATGAAAATAATACCATTATTTGTTTGGTCAATTTTTTTTACAACTTTGCTTTTACT
TTTGGCAATTCCTGTTTTGGCTGGAGCTATTACTATACTGTTAACAGATCGTAATTTTAA
TACTTCTTTTTTTGTGCCAGCAGGGGGCGGGGATCCTATTTTATTTCAACATTTATTT
>CROPS064-21|Neobisium stygium|CROBD580|Neobisium stygium|Subgenus: Blothrus
AACTTTATATTTAATTCTTGGTGTATGGGCAGGTATTCTAGGGATAAGATTTAGAATAAT
TATTCGACTACAAATAACTACCCCAGGTATATTAATT---TCAGATCATAATTATAATGT
CGTAGTAACTACACATGCTCTTATTATAATTTTTTTTATAATTATACCAATAATAATTGG
GGGATTTGGAAACTGGTTAATTCCTTTAATAATTGGTTCCCCTGATATAGCTTTTCCTCG
AATAAACAATTTTAGATTTTGATTATTACCTCCTTCTTTTAGTCTTCTTATTTTATCTTC
TACTTTAGAAATAGGAGTGGGAGCAGGATGAACAATTTACCCTCCTTTAGCTAGAAATAT
ATTTCATACTAGAAAAGCAATAGATTTTTTAATTTTTTCTTTACATTTGGCAGGTATTTC
TTCTATTTTAAGTGCTGTAAATTTTATTTCAACTATTTTTAATATACGAATACCATCAAT
AAAAATGAAAATAATACCATTATTTGTTTGGTCAATTTTTTTTACAACTTTGCTTTTACT
TTTGGCAATTCCTGTTTTGGCTGGAGCTATTACTATACTGTTAACAGATCGTAATTTTAA
TACTTCTTTTTTTGTGCCAGCAGGGGGCGGGGATCCTATTTTATTTCAACATTTATTT
>CROPS065-21|Neobisium stygium|CROBD581|Neobisium stygium|Subgenus: Blothrus
AACTTTATATTTAATTCTTGGTGTATGGGCAGGTATTCTAGGGATAAGATTTAGAATAAT
TATTCGACTACAAATAACTACCCCAGGTATATTAATT---TCAGATCATAATTATAATGT
CGTAGTAACTACACATGCTCTTATTATAATTTTTTTTATAATTATACCAATAATAATTGG
GGGATTTGGAAACTGGTTAATTCCTTTAATAATTGGTTCCCCTGATATAGCTTTTCCTCG
AATAAACAATTTTAGATTTTGATTATTACCTCCTTCTTTTAGTCTTCTTATTTTATCTTC
TACTTTAGAAATAGGAGTGGGAGCAGGATGAACAATTTACCCTCCTTTAGCTAGAAATAT
ATTTCATACTAGAAAAGCAATAGATTTTTTAATTTTTTCTTTACATTTGGCAGGTATTTC
TTCTATTTTAAGTGCTGTAAATTTTATTTCAACTATTTTTAATATACGAATACCATCAAT
AAAAATGAAAATAATACCATTATTTGTTTGGTCAATTTTTTTTACAACTTTGCTTTTACT
TTTGGCAATTCCTGTTTTGGCTGGAGCTGTTACTATACTGTTAACAGATCGTAATTTTAA
TACTTCTTTTTTTGTGCCAGCAGGGGGTGGGGATCCTATTTTATTTCAACATTTATTT
>CROPS066-21|Insulocreagris sp. nov. PI|CROBD582|Insulocreagris sp. nov. PI|
AACTTTATATTTAATTTTGGGAGTTTGATCAGGTATCTTAGGAATAAGCTTAAGAATAAT
TATTCGTTTACAAATAATAAACCCAGGAATATTAATT---TCAAGCCATAATTATAATGT
AATTGTCACTACTCACGCTTTTATTATAATTTTTTTTATAATTATACCTATAATAATCGG
AGGTTATGGGAATTGATTAATTCCTTTAATAATTGGTTCTCCTGATATAGCTTTTCCTCG
AATAAATAATTTAAGATTTTGACTTCTCCCTCCTTCCCTACTATTATTAATTTTATCTTC
AACTTTGGAATTAGGGGCTGGAACTGGATGAACAATTTACCCCCCATTAGCAAATGAAAT
TTTCCACCCCAGCAAATCTGTAGACTTGTTAATTTTTAGTCTTCATTTAGCAGGAATCTC
TTCTATTTTAGGAGCAGTAAATTTTATTACCACAATTATAAATATACGAAGACCCGGTAT
AAAATACATAATAATACCTTTATTTGTTTGATCAATTTATTTTACTACAATCCTTCTGCT
TTTAGCTATTCCTGTACTTGCAGGGGCAATTACTATATTATTGGTAGATCGAAATTTTAA
TTCATCATTTTTTGTTCCTGCAGGGGGAGGGGATCCTATTTTATTTCAACATTTATTT
>CROPS067-21|Chernetidae|CROBD583||sp. 3DH
AACTATGTATTTAATTTTTGGGGGTTTATCAGGATTTATTGGTATATTTTATAGAATAAT
AATCCGAATACAATTATTTTTCCCTGGGGGGTACATT---ACAGACTCTTCTTATAATAT
TGTTATTACAACTCATGCTCTTGTTATAATCTTTTTTATAGTTATACCAATAATAATTGG
AGGATTTGGGAATTGATTAATCCCCTTAATAATTGGTTCTCCTGACATAGCTTTTCCACG
AATAAATAATTTAAGATTTTGACTTCTCCCTCCTTCATTTTCTATATTAATTTTATCCTC
AACTTTAGAGATAGGGTGTGGGGCTGGGTGAACTATCTATCCACCATTAACATCAATTTT
TGCTCACCCAGATAGAGCTATTGATATGGTAATTTTTTCTCTTCATCTAGCTGGGATTTC
ATCTATTTTAGGGGGTGTAAATTTTATTTCAACAGTTTTAAATATACGAGATTCTTCAGT
TTCTTATAAAGAAATACCTTTATTTGTGTGAGCTACATTTATTACGGTAGTATTAGTTCT
TCTCGCTATACCAGTTTTAGCTGGAGCTATTACTATACTATTAACTGATCGAAATTTTAG
CACTTCTTTTTTTAACCCTAGAGGGGGGGGTGATCCAATTTTATTTCAACATTTATTT
>CROPS068-21|Insulocreagris sp. nov. PI|CROBD584|Insulocreagris sp. nov. PI|
AACTTTATATTTAATTTTGGGAGTTTGATCAGGTATCTTAGGAATAAGTTTAAGAATAAT
TATTCGTTTACAAATAATAAACCCAGGAATATTAATT---TCAAGCCATAATTATAATGT
AATTGTCACTACTCACGCTTTTATAATAATTTTTTTTATAATTATACCTATAATAATCGG
AGGTTATGGGAATTGATTAATTCCTTTAATAATTGGTTCTCCTGATATAGCTTTTCCTCG
AATGAATAATTTAAGATTTTGACTTCTCCCTCCTTCCCTACTATTATTAATTTTATCTTC
AACTTTGGAATTAGGGGCTGGAACTGGATGAACAATTTACCCCCCATTAGCAAATGAAAT
TTTCCACCCCAGCAAATCTGTAGACTTATTAATTTTTAGTCTTCATTTAGCAGGAATCTC
TTCTATTTTAGGAGCAGTAAATTTTATTACCACAATTATAAATATACGAAGACCCGGTAT
AAAATACATAATAATACCTTTATTTGTTTGATCAATTTATTTTACTACAATCCTTCTGCT
TTTAGCTATTCCTGTACTTGCAGGGGCAATTACTATATTATTGGTAGATCGAAATTTTAA
TTCATCATTTTTTGTTCCTGCAGGGGGAGGAGATCCTATTTTATTTCAACATTTATTT
>CROPS069-21|Neobisium stygium|CROBD585|Neobisium stygium|Subgenus: Blothrus
AACTTTATATTTAATTCTTGGTGTATGGGCAGGTATTCTAGGGATAAGATTTAGAATAAT
TATTCGACTACAAATAACTACCCCAGGTATATTAATT---TCAGATCATAATTATAATGT
CGTAGTAACTACACATGCTCTTATTATAATTTTTTTTATAATTATACCAATAATAATTGG
GGGATTTGGAAACTGGTTAATTCCTTTAATAATTGGTTCCCCTGATATAGCTTTTCCTCG
AATAAACAATTTTAGATTTTGATTATTACCTCCTTCTTTTAGTCTTCTTATTTTATCTTC
TACTTTAGAAATAGGAGTGGGAGCAGGATGAACAATTTACCCTCCTTTAGCTAGAAATAT
ATTTCATACTAGAAAAGCAATAGATTTTTTAATTTTTTCTTTACATTTGGCAGGTATTTC
TTCTATTTTAAGTGCTGTAAATTTTATTTCAACTATTTTTAATATACGAATACCATCAAT
AAAAATGAAAATAATACCATTATTTGTTTGGTCAATTTTTTTTACAACTTTGCTTTTACT
TTTGGCAATTCCTGTTTTGGCTGGAGCTATTACTATACTGTTAACAGATCGTAATTTTAA
TACTTCTTTTTTTGTGCCAGCAGGGGGTGGGGATCCTATTTTATTTCAACATTTATTT
>CROPS070-21|Chernetidae|CROBD586||sp. 3DH
AACTATGTATTTAATTTTTGGGGGTTTATCAGGATTTATTGGTATATTTTATAGAATAAT
AATCCGAATACAATTATTTTTCCCTGGGGGGTACATT---ACAGATTCTTCTTATAATAT
TGTTATTACAACTCATGCTCTTGTTATAATCTTTTTTATAGTTATACCAATAATAATTGG
AGGATTTGGGAATTGATTAATCCCCTTAATAATTGGTTCTCCTGACATAGCTTTTCCACG
AATAAATAATTTAAGATTTTGACTTCTCCCTCCTTCATTTTCTATATTAATTTTATCCTC
AACTTTAGAGATAGGGTGTGGGGCTGGGTGAACTATCTATCCACCATTAACATCAATTTT
TGCTCACCCAGATAGAGCTATTGATATGGTAATTTTTTCTCTTCATCTAGCTGGGATTTC
ATCTATTTTAGGGGGTGTAAATTTTATTTCAACAGTTTTAAATATACGAGATTCTTCAGT
TTCTTATAAAGAAATACCTTTATTTGTGTGAGCTACATTTATTACGGTAGTATTAGTTCT
TCTCGCTATACCAGTTTTAGCTGGAGCTATTACTATACTATTAACTGATCGAAATTTTAG
CACTTCTTTTTTTAACCCTAGAGGGGGGGGTGATCCAATTTTATTTCAACATTTATTT
>CROPS071-21|Chthonius aff. absoloni|CROBD587|Chthonius aff. absoloni|
AACAATATATTTAATTTTAGGTATTTGATCTGGTTGTATAGGACTAAGTCTTAGAATAAT
TATTCGTTTAGAGTTATCCCACTCCGGTGGAATTATAGGAAGAGATCAATTATTTAATGT
AATAGTAACAGCCCATGCTTTTATTATAATTTTTTTTATAGTTATACCAATAATAATTGG
TGGCTTTGGAAATTGGTTAATTCCTATTATAATTGGAGCCCCTGATATGGCATTCCCTCG
TATAAATAATATAAGTTTTTGATTATTACCTCCATCTTTAATATTACTATTATTCTCATC
TTCTGTTGAAATAGGGTGTGGAACAGGATGAACAATATATCCACCCTTAGCTAGTAATAT
ATCTCATTTTGGGGGTGCTGTTGATCTAGCAATTTTTTCTTTGCATTTAGCCGGTGCTTC
CTCTATTCTAGGGGCAGTAAACTTTATTTCTACTATTTTAAATATACGATCTAATGATTT
TTCAATAACAAAAATTCCTTTATTTGTGTGATCTATTCTTATTACAACAGTTCTCTTATT
ATTAGCATTGCCTGTATTAGCTGGAGCAATTACAATATTACTAACAGATCGAAACTTTAA
TACTTCTTTTTTCGACCCTGTTGGAGGAGGAGATCCTATTTTATTTCAACACTTATTT
>CROPS072-21|Chernetidae|CROBD588||sp. 3DH
AACTATGTATTTAATTTTTGGGGGTTTATCAGGATTTATTGGTATATTTTATAGAATAAT
AATCCGAATACAATTATTTTTCCCTGGGGGGTACATT---ACAAATTCTTCTTATAATAT
TGTTATTACAACTCATGCTCTTGTTATAATCTTTTTTATAGTTATACCAATAATAATTGG
AGGATTTGGGAATTGATTAATCCCCTTAATAATTGGTTCTCCTGACATAGCTTTTCCACG
AATAAATAATTTAAGATTTTGACTTCTCCCTCCTTCATTTTCTATATTAATTTTATCCTC
AACTTTAGAGATAGGGTGTGGGGCTGGGTGAACTATCTATCCACCATTAACATCAATTTT
TGCTCACCCAGATAGAGCTATTGATATGGTAATTTTTTCTCTTCATCTAGCTGGGATTTC
ATCTATTTTAGGGGGTGTAAATTTTATTTCAACAGTTTTAAATATACGAGATTCTTCAGT
TTCTTATAAAGAAATACCTTTATTTGTGTGAGCTACATTTATTACGGTAGTATTAGTTCT
TCTCGCTATACCAGTTTTAGCTGGAGCTATTACTATACTATTAACTGATCGAAATTTTAG
CACTTCTTTTTTTAACCCTAGAGGGGGGGGTGATCCAATTTTATTTCAACATTTATTT
>CROPS073-21|Roncus lubricus|CROBD589|Roncus lubricus|
AACTTTATATTTAATTTTTGGGGTTTGATCCGGAATCCTAGGATTTAGACTTAGAATAAT
TATTCGATTACAATTGATAATCCCGGGCATACTTCTA---ACTGACCATAATTATAATGT
TGTGGTAACAACACACGCTTTTGTAATAATTTTTTTTATAATTATACCCATAATAATTGG
AGGATTCGGAAATTGATTAGTACCCTTAATAATTGGTTCTCCAGATATAGCTTTTCCTCG
AATAAATAATTTAAGTTTTTGACTTCTACCCCCATCTTTGAGACTAATAATTCTTTCTTC
TTCTCTTGAAATAGGGACTGGAACAGGTTGAACCATTTACCCTCCTTTAGCAAGAAGAGG
ATTTCACCCTGGAAAATCAACTGATTTATTAATTTTTTCTCTTCATTTAGCCGGTGTCTC
TTCTATTCTAGGGGCAGTAAACTTTATTTCAACTATTATTAATATACGAATACCATCTTT
GTTATTAAAAATAATACCTCTATTTGTATGATCAATTTTATTTACTACAATTCTTCTTTT
ATTTGCAATTCCTGTTTTAGCGGGAGCTATTACTATACTTCTTACAGACCGAAATTTTAA
TACCTCTTTTTTTACTCCTGCAGGAGGGGGGGATCCTATTTTATTTCAACATTTATTT
>CROPS074-21|Roncus sp. nov. P|CROBD590|Roncus sp. nov. P|
AACTTTATATTTAATTTTAGGGGTTTGGTCAGGAATTTTAGGGTTCAGCCTTAGAATAAT
CATTCGCCTTCAACTAACTTCTCCGGGGATGCTTCTT---TCTGATCACAATTATAATGT
TGTTGTCACTACCCATGCTTTTATTATAATTTTTTTTATGATTATACCAATAATAATTGG
AGGTTTCGGGAATTGATTAGTACCTTTAATAATTGGTTCTCCTGATATGGCTTTTCCTCG
GATAAATAATTTAAGATTTTGGCTTCTTCCCCCCTCCTTAAGTTTAATAATTCTCTCTTC
ATCATTGGAAATAGGTACAGGTACAGGTTGAACCATTTATCCCCCTTTAGCTAGAAGTGG
TTTTCACCCCGGTAAATCAACTGATTTATTAATTTTTTCCCTTCATTTAGCCGGAATTTC
TTCTATTTTAGGGGCAGTGAATTTTATTTCTACTATTATAAATATACGAATACCTTCTCT
TCTATTAAAAATAATACCTTTATTTGTTTGATCTATTTTGTTTACAACAATTCTTCTTTT
ATTCGCCATTCCGGTCCTAGCGGGGGCCATTACAATATTATTAACAGATCGTAATTTTAA
TACTTCATTTTTTTCTCCTGCTGGAGGGGGAGACCCAATTTTGTTTCAACATTTATTT
>CROPS075-21|Neobisium aff. dalmatinum|CROBD591|Neobisium aff. dalmatinum|Subgenus: Blothrus
AACTTTATATTTAATTTTTGGTGTTTGGGCAGGAATTATAGGAATAAGCTTTAGAATAAT
TATTCGCCTACAAATAATAATTCCGGGAATATTTATT---TCTGATCATAATTATAATGT
TGTTGTAACAACTCACGCTTTTATTATAATTTTTTTTATAATTATGCCAATAATAATTGG
AGGGTTTGGTAATTGATTAGTGCCGATAATAATCGGTTCCCCTGATATAGCTTTTCCTCG
ATTAAATAATTTAAGTTTTTGACTTTTACCCCCCTCATTCAGTCTTTTAATTTTATCCTC
TAGACTGGAAATAGGTGCTGGAACAGGATGAACAATCTATCCCCCTTTAGCAGGAAATAT
ATTTCATTCTAGAAAATCTATAGATTTATTAATTTTTTCTTTACATTTAGCAGGAATCTC
ATCTATTTTAGGGGCAGTAAATTTTATTTCAACAATTTTTAATATACGTATACCTGCAAT
AAAAATAAAAATAATACCTTTATTTGTCTGATCAATTTTTTTTACAACTGTACTACTTCT
TTTGGCTATTCCTGTATTAGCGGGGGCTATTACAATATTATTAACAGATCGTAATTTTAA
TACATCATTCTTTGTGCCAGCGGGGGGAGGGGATCCTATTTTATTCCAACACTTATTT
>CROPS076-21|Insulocreagris sp. nov. P2|CROBD592|Insulocreagris sp. nov. P2|
AACATTATATTTGATTTTAGGTGTTTGATCAGGAATTCTAGGAATAAGTTTGAGAATAAT
TATTCGTATTCAAATAATAAACCCAGGAATATTAATT---TCTGATCATAATTACAATGT
TATTGTAACAACCCACGCTTTTATTATAATCTTTTTTATAATTATACCAATAATAATCGG
AGGTTTTGGAAATTGATTAATTCCTTTAATAATTGGCTCCCCAGATATAGCTTTCCCTCG
AATAAATAATTTAAGTTTTTGACTACTCCCACCCTCTCTTATCTTATTAATTCTCTCATC
TAGATTAGAAATAGGAGCAGGAACTGGATGGACTATCTACCCACCCCTCTCCAGAGAAAT
TTTTCATTCTAGTAAATCTGTAGATTTATTAATCTTTAGTCTTCATTTAGCAGGAATTTC
TTCTATTTTAGGTGCTGTTAATTTCATTTCAACAATCATTAATATGCGGAGTCCTGGGAT
ACATTATCTAATAATACCTTTATTCGTTTGATCAGTTTATTTTACAACTATTTTATTACT
TCTGGCAATTCCTGTTCTTGCTGGTGCAATTACTATACTTCTAACAGATCGAAATTTTAA
TACTTCCTTTTTTACTCCAGCTGGGGGAGGAGATCCAATTTTATTCCAACATTTATTT
>CROPS077-21|Neobisium stygium|CROBD593|Neobisium stygium|Subgenus: Blothrus
AACTTTATATTTAATTCTTGGTGTATGGGCAGGTATTCTAGGGATAAGATTTAGAATAAT
TATTCGACTACAAATAACTACCCCAGGTATATTAATT---TCAGATCATAATTATAATGT
CGTAGTAACTACACATGCTCTTATTATAATTTTTTTTATAATTATACCAATAATAATTGG
GGGATTTGGAAACTGGTTAATTCCTTTAATAATTGGTTCCCCTGATATAGCTTTTCCTCG
AATAAACAATTTTAGATTTTGATTATTACCTCCTTCTTTTAGTCTTCTTATTTTATCTTC
TACTTTAGAAATAGGAGTGGGAGCAGGATGAACAATTTACCCTCCTTTAGCTAGAAATAT
ATTTCATACTAGAAAAGCAATAGATTTTTTAATTTTTTCTTTACATTTGGCAGGTATTTC
TTCTATTTTAAGTGCTGTAAATTTTATTTCAACTATTTTTAATATACGAATACCATCAAT
AAAAATGAAAATAATACCATTATTTGTTTGGTCAATTTTTTTTACAACTTTGCTTTTACT
TTTGGCAATTCCTGTTTTGGCTGGAGCTATTACTATACTGTTAACAGATCGTAATTTTAA
TACTTCTTTTTTTGTGCCAGCAGGGGGCGGGGATCCTATTTTATTTCAACATTTATTT
>CROPS078-21|Neobisium aff. svetovidi|CROBD597|Neobisium aff. svetovidi|Subgenus: Blothrus
AACTTTATATTTAATTCTAGGTGTGTGGGCAGGAATTCTAGGAATAAGATTTAGAATAAT
TATTCGCCTACAAATAACTATTCCTGGGATATTAATT---TCAGATCACAATTATAATGT
AGTAGTAACTACTCATGCCCTTATTATAATTTTTTTTATAATCATACCTATAATAATTGG
TGGTTTTGGAAATTGATTAGTTCCAATAATAATTGGTTCGCCTGATATGGCTTTTCCTCG
GATAAATAATTTAAGATTTTGGCTTTTGCCCCCTTCCTTCAGCTTGTTAATTTTATCTTC
TACATTAGAAATAGGTTCTGGGGCAGGATGAACAATTTACCCCCCTTTAGCTGGAAATAT
ATTCCACCCTAGTAAGTCCATAGATTTATTAATTTTTTCCCTACATTTAGCCGGTATTTC
TTCTATCTTGGGGGCAGTAAATTTTATTTCAACTATTTTTAATATGCGTATACCTTCAAT
GAAATTAAAAATAATACCTTTATTTGTTTGATCAATTTTTTTTACAACCTTACTATTATT
ACTAGCAATCCCCGTTTTAGCTGGAGCAATTACCATACTATTAACAGATCGTAATTTTAA
TACTTCATTCTTCGTACCAGCGGGTGGTGGGGATCCTATTTTATTTCAACATTTATTT
>CROPS079-21|Neobisium aff. dalmatinum|CROBD598|Neobisium aff. dalmatinum|Subgenus: Blothrus
AACTTTATATTTAATTTTTGGTGTTTGAGCGGGAATTATAGGAATAAGCTTTAGAATAAT
CATTCGCTTACAAATAATAATTCCGGGAATATTTATT---TCTGATCATAATTATAATGT
TGTTGTAACAACTCATGCTTTTATTATAATTTTTTTTATAATTATGCCAATAATAATTGG
AGGGTTTGGTAATTGATTAGTACCGATAATAATCGGTTCTCCTGATATAGCTTTTCCTCG
ATTAAATAATTTAAGTTTTTGACTTTTACCCCCCTCATTTAGTCTTTTAATTTTATCCTC
TAGACTAGAAATAGGTGCTGGGACAGGATGAACAATCTATCCTCCTTTAGCAGGGAATAT
ATTTCATTCTAGAAAATCTATAGATTTATTAATTTTTTCTTTGCATTTAGCAGGAATCTC
ATCTATTTTAGGGGCAGTAAATTTTATTTCAACAATTTTTAATATACGTATACCTGCAAT
AAAAATAAAAATAATACCTTTATTTGTCTGATCAATTTTTTTTACAACTGTACTACTTCT
TTTGGCTATTCCTGTATTAGCGGGGGCTATTACTATATTATTAACAGATCGTAATTTTAA
TACATCATTCTTTGTGCCAGCGGGGGGAGGGGATCCTATTTTATTCCAACACTTATTT
>CROPS080-21|Chernetidae|CROBD599||sp. 3DH
AACTATGTATTTAATTTTTGGGGGTTTATCAGGATTTATTGGTATATTTTATAGAATAAT
AATCCGAATACAATTATTTTTCCCTGGGGGGTACATT---ACAAATTCTTCTTATAATAT
TGTTATTACAACTCATGCTCTTGTTATAATCTTTTTTATAGTTATACCAATAATAATTGG
AGGATTTGGGAATTGATTAATCCCCTTAATAATTGGTTCTCCTGACATAGCTTTTCCACG
AATAAATAATTTAAGATTTTGACTTCTCCCTCCTTCATTTTCTATATTAATTTTATCCTC
AACTTTAGAGATAGGGTGTGGGGCTGGGTGAACTATCTATCCACCATTAACATCAATTTT
TGCTCACCCAGATAGAGCTATTGATATGGTAATTTTTTCTCTTCATCTAGCTGGGATTTC
ATCTATTTTAGGGGGTGTAAATTTTATTTCAACAGTTTTAAATATACGAGATTCTTCAGT
TTCTTATAAAGAAATACCTTTATTTGTGTGAGCTACATTTATTACGGTAGTATTAGTTCT
TCTCGCTATACCAGTTTTAGCTGGAGCTATTACTATACTATTAACTGATCGAAATTTTAG
CACTTCTTTTTTTAACCCTAGAGGGGGGGGTGATCCAATTTTATTTCAACATTTATTT
>CROPS081-21|Insulocreagris sp. nov. P1|CROBD600|Insulocreagris sp. nov. P1|
AACTTTGTATTTAATTTTGGGAATTTGATCTGGTATCCTAGGAATAAGTTTAAGAATAAT
TATTCGTTTACAAATAATAAACCCAGGAATATTAATT---TCAAGTCATAATTATAATGT
AATTGTTACCACCCATGCTTTTATTATAATTTTTTTTATAATTATACCTATAATAATTGG
AGGATACGGAAATTGATTAATTCCTTTAATAATTGGCTCCCCTGATATAGCCTTTCCTCG
TATAAATAACTTAAGATTTTGACTTTTACCTCCCTCTCTACTCTTACTAATTTTATCTTC
CACTTTAGAGTTAGGGGCTGGAACTGGATGAACAATTTACCCTCCATTAGCAAATGAGGT
TTTCCATCCTAGTAAATCCGTTGATTTATTAATTTTTAGTCTTCACTTAGCTGGGATTTC
TTCCATTTTAGGGGCAGTAAATTTTATTACTACAATTATAAATATACGAAGACCCGGTCT
TAAATATATAATAATACCTTTATTTGTTTGATCAATTTATTTTACTACAATTCTTCTGCT
CTTAGCAATTCCTGTTCTTGCGGGAGCAATTACTATATTATTAGTAGATCGGAATTTTAA
TTCATCATTTTTTGTCCCTGCAGGAGGGGGAGATCCTATTTTATTTCAACATTTATTT
>CROPS082-21|Neobisium aff. dalmatinum|CROBD601|Neobisium aff. dalmatinum|Subgenus: Blothrus
AACTTTATATTTAATTTTTGGTGTTTGGGCAGGAATTATAGGAATAAGCTTTAGAATAAT
TATTCGCCTACAAATAATAATTCCGGGAATATTTATT---TCTGATCATAATTATAATGT
TGTTGTAACAACTCACGCTTTTATTATAATTTTTTTTATAATTATGCCAATAATAATTGG
AGGGTTTGGTAATTGATTAGTGCCGATAATAATCGGTTCCCCTGATATAGCTTTTCCTCG
ATTAAATAATTTAAGTTTTTGACTTTTACCCCCCTCATTCAGTCTTTTAATTTTATCCTC
TAGACTGGAAATAGGTGCTGGAACAGGATGAACAATCTATCCCCCTTTAGCAGGAAATAT
ATTTCATTCTAGAAAATCTATAGATTTATTAATTTTTTCTTTACATTTAGCAGGAATCTC
ATCTATTTTAGGGGCAGTAAATTTTATTTCAACAATTTTTAATATACGTATACCTGCAAT
AAAAATAAAAATAATACCTTTATTTGTCTGATCAATTTTTTTTACAACTGTACTACTTCT
TTTGGCTATTCCTGTATTAGCGGGGGCTATTACAATATTATTAACAGATCGTAATTTTAA
TACATCATTCTTTGTGCCAGCGGGGGGAGGGGATCCTATTTTATTCCAACACTTATTT
>CROPS083-21|Neobisium aff. svetovidi|CROBD603|Neobisium aff. svetovidi|Subgenus: Blothrus
AACCCTATATTTAATTTTAGGTGTGTGGGCAGGAATTATGGGAATAAGATTTAGAATAAT
TATTCGTTTACAAATAATAATTCCAGGAATATTAATC---TCAGATCACAACTATAATGT
AGTAGTTACTACTCATGCCCTTATTATAATTTTTTTCATGATTATACCTATAATAATTGG
GGGTTTTGGAAATTGATTAATTCCAATAATAATTGGTTCTCCTGATATAGCTTTTCCTCG
AATAAATAATTTAAGTTTCTGACTCCTACCCCCATCTTTTAGTTTGCTAATCCTATCCTC
TACTTTAGAAATAGGTTCGGGGGCAGGTTGAACAATTTATCCCCCCTTAGCAGGAAATAT
GTTTCACCCTAGAAAATCAATAGATTTATTAATTTTTTCCTTACACTTAGCAGGGATTTC
TTCTATTTTAGGGGCTGTAAACTTTATTTCAACTATTTTTAATATGCGTATGCCATCTAT
AAAATTAAAAATAATACCTTTATTTGTATGATCAATTTTTTTTACAGTATTGTTATTGTT
GTTGGCTATCCCTGTTTTAGCAGGTGCAATTACCATACTTTTAACCGATCGTAATTTTAA
TACTTCATTTTTTGTACCTGCAGGAGGGGGGGATCCTATTTTATTTCAACACTTATTT
>CROPS084-21|Chthonius sp. nov. P|CROBD604|Chthonius sp. nov. P|
AACAATATATTTAATTTTAGGTATTTGATCAGGTTGTATAGGATTAAGTCTTAGAATAAT
TATTCGTTTAGAATTATCCCACTCCGGTGGAATTATAGGAAGAGATCAATTATTTAATGT
AATAGTAACAGCCCATGCTTTTATTATAATTTTTTTTATAGTTATACCTATAATAATTGG
TGGTTTTGGAAATTGATTAATTCCTATTATAATTGGAGCCCCTGATATAGCATTTCCTCG
TATAAATAATATAAGTTTTTGATTATTACCTCCCTCTTTAATATTACTATTGTTTTCATC
TTCTGTTGAAATAGGATGTGGAACAGGATGAACAATATATCCACCCTTAGCTAGAAATAT
ATCCCATTTTGGTGGTGCTGTTGATCTAGCAATTTTTTCTTTACATTTAGCTGGTGCTTC
CTCTATTTTAGGGGCAGTAAACTTTATTTCTACTATCTTAAATATACGATCTAATGATTT
TTCAATAACAAAAATTCCTTTATTTGTATGATCTATTCTTATTACAACAGTTCTCTTATT
ATTAGCATTACCTGTGTTAGCTGGAGCAATTACAATATTACTAACAGATCGAAACTTTAA
TACTTCTTTTTTTGATCCTGTTGGAGGAGGAGATCCTATTTTATTTCAACACTTATTT
>CROPS085-21|Neobisium aff. svetovidi|CROBD605|Neobisium aff. svetovidi|Subgenus: Blothrus
AACCTTATATTTAATTTTAGGGGTGTGGGCAGGAATTATGGGAATAAGATTTAGAATAAT
TATTCGTTTACAAATAATAATTCCAGGAATGTTAATT---TCAGATCACAACTATAATGT
AGTAGTTACTACTCACGCTCTCATTATAATTTTTTTCATGATTATACCTATAATAATTGG
GGGTTTTGGAAATTGATTAATTCCAATAATAATTGGTTCTCCTGATATAGCTTTTCCTCG
AATAAATAATTTAAGTTTCTGACTTCTTCCCCCATCTTTTAGTTTGTTAATCTTATCCTC
TACTTTAGAAATAGGTTCAGGGGCAGGTTGAACAATTTACCCCCCCTTAGCGGGAAATAT
GTTTCATCCTAGAAAATCAATAGATTTATTAATTTTTTCCTTACACTTAGCAGGTATTTC
TTCTATTTTAGGGGCTGTAAATTTTATTTCAACTATTTTTAATATGCGTATACCGTCTAT
AAAATTAAAAATAATACCTTTATTTGTATGATCAATTTTTTTTACAGTGTTATTATTGTT
GTTAGCTATCCCTGTTTTAGCAGGTGCAATTACCATACTCTTAACCGATCGTAATTTTAA
TACTTCATTTTTTGTACCTGCAGGAGGGGGGGATCCTATTTTATTTCAACACTTATTT
>CROPS086-21|Chernetidae|CROBD607||sp. 3DH
AACTATGTATTTAATTTTTGGGGGTTTATCAGGATTTATTGGTATATTTTATAGAATAAT
AATCCGAATACAATTATTTTTCCCTGGGGGGTACATT---ACAAATTCTTCTTATAATAT
TGTTATTACAACTCATGCTCTTGTTATAATCTTTTTTATAGTTATACCAATAATAATTGG
AGGATTTGGGAATTGATTAATCCCCTTAATAATTGGTTCTCCTGACATAGCTTTTCCACG
AATAAATAATTTAAGATTTTGACTTCTCCCTCCTTCATTTTCTATATTAATTTTATCCTC
AACTTTAGAGATAGGGTGTGGGGCTGGGTGAACTATCTATCCACCATTAACATCAATTTT
TGCTCACCCAGATAGAGCTATTGATATGGTAATTTTTTCTCTTCATCTAGCTGGGATTTC
ATCTATTTTAGGGGGTGTAAATTTTATTTCAACAGTTTTAAATATACGAGATTCTTCAGT
TTCTTATAAAGAAATACCTTTATTTGTGTGAGCTACATTTATTACGGTAGTATTAGTTCT
TCTCGCTATACCAGTTTTAGCTGGAGCTATTACTATACTATTAACTGATCGAAATTTTAG
CACTTCTTTTTTTAACCCTAGAGGGGGGGGTGATCCAATTTTATTTCAACATTTATTT
>CROPS087-21|Neobisium stygium|CROBD608|Neobisium stygium|Subgenus: Blothrus
AACTTTATATTTAATTCTTGGTGTATGGGCGGGTATTCTAGGGATAAGATTTAGAATAAT
TATTCGACTACAAATAACTACCCCAGGTATATTAATT---TCAGATCATAATTATAATGT
CGTAGTAACTACACATGCTCTTATTATAATTTTTTTTATAATTATACCAATAATAATTGG
GGGTTTTGGAAACTGGTTAATTCCTTTAATAATTGGTTCCCCTGATATAGCTTTTCCTCG
AATAAATAATTTTAGATTTTGATTATTACCTCCTTCTTTTAGTCTTCTTATTTTATCTTC
TACTTTAGAAATAGGAGTGGGGGCAGGATGAACAATTTACCCTCCTTTAGCTAGAAATAT
ATTTCATACTAGAAAAGCAATAGATTTTTTAATTTTTTCTTTACATTTGGCAGGTATTTC
TTCTATTTTAAGTGCTGTAAATTTTATTTCAACTATTTTTAATATACGAATACCATCAAT
AAAAATGAAAATAATACCATTATTTGTTTGATCAATTTTTTTTACAACTTTGCTTTTACT
TTTGGCAATTCCTGTTTTGGCTGGAGCTATTACTATACTGTTAACAGATCGTAATTTTAA
TACTTCTTTTTTTGTGCCAGCAGGGGGTGGGGATCCTATTTTATTTCAACATTTATTT
>CROPS088-21|Neobisium stygium|CROBD609|Neobisium stygium|Subgenus: Blothrus
AACTTTATATTTAATTCTTGGTGTATGGGCAGGTATTCTAGGGATAAGATTTAGAATAAT
TATTCGACTACAAATAACTACCCCAGGTATATTAATT---TCAGATCATAATTATAATGT
CGTAGTAACTACACATGCTCTTATTATAATTTTTTTTATAATTATACCAATAATAATTGG
GGGGTTTGGAAACTGGTTAATTCCTTTAATAATTGGTTCCCCTGATATAGCTTTTCCTCG
AATAAATAATTTTAGATTTTGATTATTACCTCCTTCTTTTAGTCTTCTTATTTTATCTTC
TACTTTAGAAATAGGAGTGGGGGCAGGATGAACAATTTATCCTCCTTTAGCTAGAAATAT
ATTTCATACTAGAAAAGCAATAGATTTTTTAATTTTTTCTTTACATTTGGCAGGTATTTC
TTCTATTTTAAGTGCTGTAAATTTTATTTCAACTATTTTTAATATACGAATACCATCAAT
AAAAATGAAAATAATACCATTATTTGTTTGATCAATTTTTTTTACAACTTTACTTTTACT
TTTGGCAATTCCTGTTTTGGCTGGAGCTATTACTATACTGTTAACAGATCGTAATTTTAA
TACTTCTTTTTTTGTGCCAGCAGGGGGTGGGGATCCTATCTTATTTCAACATTTATTT
>CROPS089-21|Neobisium aff. svetovidi|CROBD610|Neobisium aff. svetovidi|Subgenus: Blothrus
AACTTTATATTTAATTCTAGGTGTGTGGGCAGGAATTCTAGGAATGAGATTTAGAATAAT
TATTCGCCTACAAATAACAATTCCTGGGATATTAATT---TCAGATCACAATTATAATGT
AGTAGTAACTACTCATGCCCTTATTATAATTTTTTTTATAATCATACCTATAATAATTGG
TGGTTTTGGAAATTGATTAGTTCCGATAATAATTGGTTCGCCTGATATGGCTTTTCCTCG
GATAAATAATTTAAGATTTTGGCTTTTGCCCCCTTCCTTCAGCTTGTTAATTTTATCTTC
TACATTAGAAATAGGTTCTGGGGCAGGATGAACAATTTACCCCCCTTTAGCTGGAAATAT
ATTCCATCCTAGTAAGTCCATAGATTTACTAATTTTTTCCCTACATTTAGCCGGTATTTC
TTCTATCTTGGGGGCAGTAAATTTTATTTCAACTATTTTTAATATGCGTATACCTTCAAT
GAAATTAAAAATAATACCTTTATTTGTTTGATCAATTTTTTTTACAACCTTACTATTATT
ACTAGCAATCCCCGTTTTAGCTGGAGCAATTACCATACTATTAACAGATCGTAATTTTAA
TACTTCATTCTTCGTACCAGCGGGTGGTGGGGATCCTATTTTATTTCAACATTTATTT
>CROPS090-21|Chthonius sp. nov. PLJ|CROBD611|Chthonius sp. nov. PLJ|
AACCATATATTTAATTTTAGGTGTTTGATCAGGTTGTATAGGTTTAAGAATAAGAATAAT
TATTCGAATAGAATTAACAGAAATAAAAAGAATACTAAATAGTGAACAAATATTTAATGT
AGTTGTAACAGCTCATGCCTTTATTATAATTTTTTTTATAGTTATACCTATAATAATCGG
AGGTTTTGGTAATTGATTAGTACCATTGATAATTGGAGCTCCTGATATAGCTTTTCCACG
AATAAACAATATAAGTTTTTGATTATTACCCCCATCACTAATATTATTATTATTATCTTC
AACTATTGAAATAGGATGTGGTACAGGATGAACAATATACCCACCCCTTGCAAGAAATAT
AGCACATAATGGAGGAGCTGTAGATCTAGCTATTTTTTCTTTACATTTAGCAGGTGCTAG
ATCAATTCTAGGTGCAGTAAACTTTATTTCAACTATTTTTAATATACGTTCAAACAATTT
TTCTTTGGGAAAAATACCTTTATTTGTTTGATCTATTTTAATTACTACTGTATTATTATT
ACTAGCACTACCTGTATTAGCTGGTGCAATTACTATATTACTAACAGATCGAAACTTCAA
TACATCATTTTTTGATCCTGTTGGAGGAGGAGATCCTATTTTATTCCAACATTTATTT
>CROPS091-21|Insulocreagris sp. nov. P1|CROBD612|Insulocreagris sp. nov. P1|
AACTTTGTATTTAATTTTGGGAATTTGATCTGGTATCCTAGGAATAAGTTTAAGAATAAT
TATTCGTTTACAAATAATAAACCCAGGAATATTAATT---TCAAGTCATAATTATAATGT
AATTGTTACCACCCATGCTTTTATTATAATTTTTTTTATAATTATACCTATAATAATTGG
AGGATACGGAAATTGATTAATTCCTTTAATAATTGGCTCCCCTGATATAGCCTTTCCTCG
TATAAATAACTTAAGATTTTGACTTTTACCTCCCTCTCTACTCTTATTAATTTTATCTTC
CACTTTAGAGTTAGGGGCTGGAACTGGATGAACAATTTACCCTCCATTAGCAAATGAGGT
TTTCCATCCTAGCAAGTCCGTTGATTTATTAATTTTTAGTCTTCACTTAGCTGGGATTTC
TTCCATTTTAGGAGCAGTAAATTTTATTACTACAATTATAAATATACGAAGACCCGGACT
TAAATATATAATAATACCTTTATTTGTTTGATCAATTTATTTTACTACAATTCTTCTGCT
CTTAGCAATTCCTGTTCTTGCAGGAGCAATTACTATATTATTAGTAGATCGGAATTTTAA
TTCATCATTTTTTGTCCCTGCAGGGGGGGGAGATCCTATTTTATTTCAACATTTATTT
>CROPS092-21|Insulocreagris sp. nov. PI|CROBD613|Insulocreagris sp. nov. PI|
AACTTTATATTTAATTTTGGGAGTTTGATCAGGTATCTTAGGAATAAGTTTAAGAATAAT
TATTCGTTTACAAATAATAAACCCAGGAATATTAATT---TCAAGCCATAATTATAATGT
AATTGTCACTACTCACGCTTTTATTATAATTTTTTTTATAATTATACCTATAATAATCGG
AGGTTATGGGAATTGATTAATTCCTTTAATAATTGGTTCTCCTGATATAGCTTTTCCTCG
AATAAATAATTTAAGATTTTGACTTCTCCCTCCTTCCCTACTATTATTAATTTTATCTTC
AACTTTGGAATTAGGGGCTGGAACTGGATGAACAATTTACCCCCCATTAGCAAATGAAAT
TTTCCACCCCAGCAAATCTGTAGACTTATTAATTTTTAGTCTTCATTTAGCAGGAATCTC
TTCTATTTTAGGAGCAGTAAATTTTATTACCACAATTATAAATATACGAAGACCCGGTAT
AAAATACATAATAATACCTTTATTTGTTTGATCAATTTATTTTACTACAATCCTTCTGCT
TTTAGCTATTCCTGTACTTGCAGGGGCAATTACTATATTATTGGTAGATCGAAATTTTAA
TTCATCATTTTTTGTTCCTGCAGGGGGAGGGGATCCTATTTTATTTCAACATTTATTT
>CROPS093-21|Insulocreagris sp. nov. PI|CROBD614|Insulocreagris sp. nov. PI|
AACTTTATATTTAATTTTGGGAGTTTGATCAGGTATCTTAGGAATAAGTTTAAGAATAAT
TATTCGTTTACAAATAATAAACCCAGGAATATTAATT---TCAAGCCATAATTATAATGT
AATTGTCACTACTCACGCTTTTATTATAATTTTTTTTATAATTATACCTATAATAATCGG
AGGTTATGGGAATTGATTAATTCCTTTAATAATTGGTTCTCCTGATATAGCTTTTCCTCG
AATAAATAATTTAAGATTTTGACTTCTCCCTCCTTCCCTACTATTATTAATTTTATCTTC
AACTTTGGAATTAGGGGCTGGAACTGGATGAACAATTTACCCCCCATTAGCAAATGAAAT
TTTCCACCCCAGCAAATCTGTAGACTTATTAATTTTTAGTCTTCATTTAGCAGGAATCTC
TTCTATTTTAGGAGCAGTAAATTTTATTACCACAATTATAAATATACGAAGACCCGGTAT
AAAATACATAATAATACCTTTATTTGTTTGATCAATTTATTTTACTACAATCCTTCTGCT
TTTAGCTATTCCTGTACTTGCAGGGGCAATTACTATATTATTGGTAGATCGAAATTTTAA
TTCATCATTTTTTGTTCCTGCAGGGGGAGGGGATCCTATTTTATTTCAACATTTATTT
>CROPS094-21|Roncus narentae|CROBD616|Roncus narentae|
AACTTTATATTTAATTTTTGGGGTTTGGGCTGGAATTTTAGGTTTCAGATTCAGAATAAT
TATTCGCTTACAGCTAATTACTCCGGGGCTTTTACTT---TCTGACTACAATTATAATGT
TATTGTTACCACCCATGCTTTCATTATAATTTTTTTTATAATTATACCTATAATAATTGG
AGGATTTGGAAACTGATTAGTTCCCTTAATAATTGGCTCCCCGGATATAGCCTTCCCACG
AATAAATAATTTAAGATTTTGACTCCTACCCTCCTCCTTAGGCCTAATAATCCTTTCTTC
GTCTTTAGAGATGGGTACTGGTACTGGTTGAACAATTTACCCCCCTCTTGCTAATAATAA
TTTTCACTCAAGAAAATCTACTGATTTACTAATTTTTTCCCTACATTTAGCAGGAATCTC
GTCGATTTTGGGGGCAGTAAATTTTATTTCAACAATTACAAATATACGTATACCTTCTCT
TATGTTTAAATTAGTCCCCTTATTTGTTTGATCTATTTTGTTTACCACCCTTCTTCTTTT
ATTTGCAATCCCTGTTTTAGCTGGAGCTATTACCATACTCTTAACTGATCGTAATTTTAA
TACTTCCTTTTTTTCCCCTGCAGGCGGTGGGGACCCAATTTTATTTCAACATTTATTT
>CROPS095-21|Chernetidae|CROBD617||sp. 3DH
AACTATGTATTTAATTTTTGGGGGTTTATCAGGATTTATTGGTATATTTTATAGAATAAT
AATCCGAATACAATTATTTTTCCCTGGGGGGTACATT---ACAGATTCTTCTTATAATAT
TGTTATTACAACTCATGCTCTTGTTATAATCTTTTTTATAGTTATACCAATAATAATTGG
AGGATTTGGGAATTGATTAATCCCCTTAATAATTGGTTCTCCTGACATAGCTTTTCCACG
AATAAATAATTTAAGATTTTGACTTCTCCCTCCTTCATTTTCTATATTAATTTTATCCTC
AACTTTAGAGATAGGGTGTGGGGCTGGGTGAACTATCTATCCACCATTAACATCAATTTT
TGCTCACCCAGATAGAGCTATTGATATGGTAATTTTTTCTCTTCATCTAGCTGGGATTTC
ATCTATTTTAGGGGGTGTAAATTTTATTTCAACAGTTTTAAATATACGAGATTCTTCAGT
TTCTTATAAAGAAATACCTTTATTTGTGTGAGCTACATTTATTACGGTAGTATTAGTTCT
TCTCGCTATACCAGTTTTAGCTGGAGCTATTACTATACTATTAACTGATCGAAATTTTAG
CACTTCTTTTTTTAACCCTAGAGGGGGGGGTGATCCAATTTTATTTCAACATTTATTT
>CROPS096-21|Chthonius aff. absoloni|CROBD618|Chthonius aff. absoloni|
AACTATATATTTAATTTTAGGAATTTGATCTGGTTGTATAGGTTTAAGAATAAGAATAAT
TATTCGAATAGAGTTAACAGAAATAAAAAGAATATTAAATAGTGAACAAATATTTAATGT
TATTGTAACAGCTCATGCTTTTATTATAATTTTTTTTATAGTTATACCTATAATAATTGG
GGGATTTGGTAATTGATTAGTACCATTAATAATTGGAGCTCCAGATATAGCTTTCCCACG
AATAAATAATATAAGTTTTTGATTATTACCACCATCATTATTATTATTATTACTATCTTC
AACTATTGAAATAGGATGTGGTACAGGTTGAACAATATATCCACCTCTTGCAAGAAATAT
AACACATAATGGAGGAGCAGTAGATTTAGCTATTTTTTCTTTACATTTAGCTGGTGCAAG
ATCAATCCTAGGTGCAGTAAATTTCATCTCAACTATTTTTAATATACGTTCAAACAATTT
TTCTTTGGGAAAAATACCTTTATTTGTGTGGTCTATTTTAATTACTACTGTATTACTATT
ATTAGCACTACCTGTATTAGCTGGTGCAATTACTATATTATTAACCGACCGAAATTTTAA
TACATCTTTTTTTGACCCTGTAGGAGGAGGTGATCCTATTTTATTTCAACATTTATTT
>CROPS097-21|Neobisium stygium|CROBD675|Neobisium stygium|Subgenus: Blothrus
AACTTTATATTTAATTCTGGGGGTATGGGCAGGTATTCTAGGAATAAGATTTAGAATGAT
TATTCGCTTACAAATAATAACCCCAGGTATATTAATT---TCTGATCATAATTATAATGT
AGTCGTTACTACTCATGCCCTTATTATAATTTTTTTTATAATTATACCAATAATAATTGG
GGGATTTGGAAATTGATTAATTCCTATAATAATTGGTTCTCCTGATATAGCTTTCCCCCG
AATAAATAATTTTAGCTTTTGATTATTACCACCTTCTTTTAGTTTATTAATTTTATCTTC
TACATTAGAAATAGGGGCAGGTACAGGTTGAACTATTTACCCCCCATTAGCCAGAAATAT
ATTTCATTCTAGAAAAGCAATAGATTTATTAATTTTTTCATTACATTTGGCAGGTATTTC
TTCTATTTTAAGAGCTGTTAATTTTATTTCAACTATTTTTAATATACGAATACCCGCAAT
AAAAATAAAAATAATACCTTTATTTGTTTGATCAATTTTTTTTACTACTTTACTTTTATT
GTTAGCAATTCCTGTTTTAGCAGGGGCAATTACTATATTATTAACTGATCGCAATTTTAA
TACTTCCTTTTTTGTACCAGCGGGGGGAGGTGACCCTATTTTATTTCAACATTTATTT
>CROPS098-21|Neobisium stygium|CROBD676|Neobisium stygium|Subgenus: Blothrus
AACTTTATATTTAATTCTGGGGGTATGGGCAGGTATTCTAGGAATAAGATTTAGAATGAT
TATTCGCTTACAAATAATAACCCCAGGTATATTAATT---TCTGATCATAATTATAATGT
AGTCGTTACTACTCATGCCCTTATTATAATTTTTTTTATAATTATACCAATAATAATTGG
GGGATTTGGAAATTGATTAATTCCTATAATAATTGGTTCTCCTGATATAGCTTTCCCCCG
AATAAATAATTTTAGCTTTTGATTATTACCACCTTCTTTTAGTTTATTAATTTTATCTTC
TACATTAGAAATAGGGGCAGGTACAGGTTGAACTATTTACCCCCCATTAGCCAGAAATAT
ATTTCATTCTAGAAAAGCAATAGATTTATTAATTTTTTCATTACATTTGGCAGGTATTTC
TTCTATTTTAAGAGCTGTTAATTTTATTTCAACTATTTTTAATATACGAATACCCGCAAT
AAAAATAAAAATAATACCTTTATTTGTTTGATCAATTTTTTTTACTACTTTACTTTTATT
GTTAGCAATTCCTGTTTTAGCGGGGGCAATTACTATATTATTAACTGATCGCAATTTTAA
TACTTCCTTTTTTGTACCAGCGGGGGGAGGTGACCCTATTTTATTTCAACATTTATTT
>CROPS099-21|Neobisium stygium|CROBD677|Neobisium stygium|Subgenus: Blothrus
AACTTTATATTTAATTCTGGGGGTATGGGCAGGTATTCTAGGAATAAGATTTAGAATGAT
TATTCGCTTACAAATAATAACCCCAGGTATATTAATT---TCTGATCATAATTATAATGT
AGTCGTTACTACTCATGCCCTTATTATAATTTTTTTTATAATTATACCAATAATAATTGG
GGGATTTGGAAATTGATTAATTCCTATAATAATTGGTTCTCCTGATATAGCTTTCCCCCG
AATAAATAATTTTAGTTTTTGATTATTACCACCTTCTTTTAGTTTATTAATTTTATCTTC
TACATTAGAAATAGGGGCAGGTACAGGTTGAACTATTTACCCCCCATTAGCCAGAAATAT
ATTTCATTCTAGAAAAGCAATAGATTTATTAATTTTTTCATTACATTTGGCAGGTATTTC
TTCTATTTTAAGAGCTGTTAATTTTATTTCAACTATTTTTAATATACGAATACCCGCAAT
AAAAATAAAAATAATACCTTTATTTGTTTGATCAATTTTTTTTACTACTTTACTTTTATT
GTTAGCAATTCCTGTTTTAGCAGGGGCAATTACTATATTATTAACTGATCGCAATTTTAA
TACTTCCTTTTTTGTACCAGCGGGGGGAGGTGACCCTATTTTATTTCAACATTTATTT
>CROPS100-21|Neobisium stygium|CROBD678|Neobisium stygium|Subgenus: Blothrus
AACTTTATATTTAATTCTGGGGGTATGGGCAGGTATTCTAGGAATAAGATTTAGAATGAT
TATTCGCTTACAAATAATAACCCCAGGTATATTAATT---TCTGATCATAATTATAATGT
AGTCGTTACTACTCATGCCCTTATTATAATTTTTTTTATAATTATACCAATAATAATTGG
GGGATTTGGAAATTGATTAATTCCTATAATAATTGGTTCTCCTGATATAGCTTTCCCCCG
AATAAATAATTTTAGTTTTTGATTATTACCACCTTCTTTTAGTTTATTAATTTTATCTTC
TACATTAGAAATAGGGGCAGGTACAGGTTGAACTATTTACCCCCCATTAGCCAGAAATAT
ATTTCATTCTAGAAAAGCAATAGATTTATTAATTTTTTCATTACATTTGGCAGGTATTTC
TTCTATTTTAAGAGCTGTTAATTTTATTTCAACTATTTTTAATATACGAATACCCGCAAT
AAAAATAAAAATAATACCTTTATTTGTTTGATCAATTTTTTTTACTACTTTACTTTTATT
GTTAGCAATTCCTGTTTTAGCAGGGGCAATTACTATATTATTAACTGATCGCAATTTTAA
TACTTCCTTTTTTGTACCAGCGGGGGGAGGTGACCCTATTTTATTTCAACATTTATTT
>CROPS101-21|Chthonius sp. nov. L|CROBD679|Chthonius sp. nov. L|
TACTATATATTTATTACTAGGTGTTTGAGCGGGTTGTATAGGATTAAGATTGAGTATAAT
TATTCGATCAGAATTATCTCAAACTAGAAAAATTATTGGAAGAGATCAACTTTTCAATGT
AATAGTTACAGCACACGCATTTATTATAATCTTTTTTATAGTAATACCTATAATAATTGG
AGGGTTTGGAAATTGACTAGTACCTTTAATAATTGGAGCTCCTGATATAGCTTTTCCACG
AATAAATAATATAAGTTTCTGACTTCTTCCACCATCACTATTATTATTAATTATATCTTC
ATCTATTGAAATAGGATGTGGAACAGGATGAACAATATACCCTCCTTTAGCTAGAAATAT
AGCCCATAATGGAGGAGCAGTTGATCTAGCTATCTTTTCATTACATTTAGCTGGTGCATC
ATCAATTTTAGGAGCAGTAAATTTTATTTCAACTATTTTTAACATACGTTCGAATAATTT
TAATATAAGAAAAATACCTTTATTTGTATGATCTATTTTAATTACAACAGTTTTATTATT
ATTAGCTTTACCTGTTTTAGCAGGTGCTATTACTATATTACTCACAGATCGAAACTTTAA
TACTTCATTTTTTGACCCTGTAGGAGGTGGAGATCCAATTTTATTCCAACACTTATTT
>CROPS102-21|Chthonius sp. LK|CROBD680|Chthonius sp. LK|
CACAATATACCTTATTCTTGGTGTATGATCAGGATGTATAGGCTTAAGTTTAAGATTAAT
AATTCGAATAGAACTATCACAAACAACAAGAATTATTGGAAGTGATCAAATTTTTAATGT
TTTTGTTACAGCTCATGCTTTTATTATAATTTTTTTTATAGTTATACCTATAATAATTGG
TGGTTTTGGAAATTGATTAGTTCCATTAATAATTAGAGCACCAGATATAGCATTTCCACG
AATAAATAATTTAAGATTTTGATTATTACCCCCATCTCTTTTACTTTTAATTTTATCCTC
AATTATTGAAATAGGTTGTGGAACAGGATGAACAATATATCCTCCACTTTCCAGAAATAT
AGCTCATAATGGAAGAGCTGTAGATTTAGCAATTTTTTCTTTACATTTAGCAGGTGCCTC
TTCTATTTTAGGAGCTGTAAATTTTATTTCTACTATTATTAATATACGATCAAATAATTT
TTTTTTAATAACTGTTCCTTTATTTGTTTGATCTATTTTTATTACAACTATTTTATTATT
ATTAGCTTTACCTGTTTTAGCTGGTGCTATTACTATATTATTAACAGATCGAAATTTTAA
TACATCTTTTTTTGATCCTGTTGGAGGAGGAGATCCAATTTTATTTCAACATTTATTT
>CROPS103-21|Neobisium stygium|CROBD681|Neobisium stygium|Subgenus: Blothrus
AACTTTATATTTAATTCTTGGTGTATGGGCAGGTATTTTAGGAATAAGATTTAGAATAAT
TATTCGGCTACAAATAACAACTCCAGGTATATTAATT---TCAGATCATAATTATAATGT
TGTAGTAACTACACATGCTCTTATTATAATTTTTTTCATAATTATACCAATAATAATTGG
GGGTTTTGGGAATTGGTTAATTCCTTTAATAATTGGTTCTCCTGATATAGCTTTTCCTCG
AATAAATAATTTTAGATTTTGATTATTACCTCCTTCTTTTAGTCTTCTTATTTTATCTTC
TACTTTAGAAATAGGAGTAGGGGCAGGTTGGACGATTTACCCCCCTTTAGCTAGAAATAT
ATTTCATACTAGAAAAGCAATAGATTTTTTAATCTTTTCTTTACATTTGGCAGGTATTTC
CTCTATTTTAAGTGCTGTAAATTTTATTTCAACTATTTTTAATATACGAATACCGTCAAT
AAAAATGAAAATAATACCATTATTTGTTTGATCAATTTTTTTTACAACTTTGCTTTTACT
TTTGGCAATTCCTGTTTTGGCAGGGGCTATTACTATACTATTAACAGATCGTAATTTTAA
TACTTCTTTTTTTGTTCCTGCAGGGGGTGGGGATCCTATTTTATTCCAACACTTATTT
>CROPS104-21|Chthonius absoloni|CROBD682|Chthonius absoloni|
TACATTATATTTATTACTAGGTATTTGATCTGGTTGTATAGGATTAAGATTAAGAATAAT
TATTCGAATAGAATTATCTCATACAAGTAGTATTATCGGAAGAGATCAAATTTTTAATGT
TATTGTAACAGCACATGCTTTTATTATAATTTTTTTTATAGTAATACCAATAATAATTGG
CGGATTTGGTAATTGATTGGTACCCTTAATAATCGGTGCACCAGATATAGCATTTCCTCG
TATAAATAATATAAGTTTTTGATTACTTCCACCATCTTTATTATTATTATTAATATCTTC
TTCTATTGAAATAGGTTGTGGAACAGGTTGAACTATGTACCCTCCATTAGCCAGAAATAT
AGCTCATAATGGGGGGGCTGTTGATTTTGCAATTTTTTCTTTACATTTAGCAGGTGCTTC
ATCTATTCTAGGTGCTGTAAATTTTATCTCTACTATTTTTAACATACGTTCTAATAATTT
TTCTATTATAAAAATACCTTTATTTGTTTGATCAATTTTAATTACTACTATTTTATTACT
TTTAGCCCTACCTGTTTTAGCAGGAGCAATTACTATATTATTAACAGATCGAAATTTTAA
TACTTCTTTTTTTGATCCAGTTGGTGGTGGAGATCCTATTTTATTTCAACATTTATTT
>CROPS105-21|Chthonius absoloni|CROBD683|Chthonius absoloni|
TACATTATATTTATTACTAGGTATTTGATCTGGTTGTATAGGATTAAGATTAAGAATAAT
TATTCGAATAGAATTATCTCATACAAGTAGTATTATCGGAAGAGATCAAATTTTTAATGT
TATTGTAACAGCACATGCTTTTATTATAATTTTTTTTATAGTAATACCAATAATAATTGG
CGGATTTGGTAATTGATTGGTACCCTTAATAATCGGTGCACCAGATATAGCATTTCCTCG
TATAAATAATATAAGTTTTTGATTACTTCCACCATCTTTATTATTATTATTAATATCTTC
TTCTATTGAAATAGGTTGTGGAACAGGTTGAACTATGTACCCTCCATTAGCCAGAAATAT
AGCTCATAATGGGGGGGCTGTTGATTTTGCAATTTTTTCTTTACATTTAGCAGGTGCTTC
ATCTATTCTAGGTGCTGTAAATTTTATCTCTACTATTTTTAACATACGTTCTAATAATTT
TTCTATTATAAAAATACCTTTATTTGTTTGATCAATTTTAATTACTACTATTTTATTACT
TTTAGCCCTACCTGTTTTAGCAGGAGCAATTACTATATTATTAACAGATCGAAATTTTAA
TACTTCTTTTTTTGATCCAGTTGGTGGTGGAGATCCTATTTTATTTCAACATTTATTT
>CROPS106-21|Chthonius absoloni|CROBD684|Chthonius absoloni|
TACATTATATTTATTACTAGGTATTTGATCTGGTTGTATAGGATTAAGATTAAGAATAAT
TATTCGAATAGAATTATCTCATACAAGTAGTATTATCGGAAGAGATCAAATTTTTAATGT
TATTGTAACAGCACATGCTTTTATTATAATTTTTTTTATAGTAATACCAATAATAATTGG
CGGATTTGGTAATTGATTGGTACCCTTAATAATCGGTGCACCAGATATAGCATTTCCTCG
TATAAATAATATAAGTTTTTGATTACTTCCACCATCTTTATTATTATTATTAATATCTTC
TTCTATTGAAATAGGTTGTGGAACAGGTTGAACTATGTACCCTCCATTAGCCAGAAATAT
AGCTCATAATGGGGGGGCTGTTGATTTTGCAATTTTTTCTTTACATTTAGCAGGTGCTTC
ATCTATTCTAGGTGCTGTAAATTTTATCTCTACTATTTTTAACATACGTTCTAATAATTT
TTCTATTATAAAAATACCTTTATTTGTTTGATCAATTTTAATTACTACTATTTTATTACT
TTTAGCCCTACCTGTTTTAGCAGGAGCAATTACTATATTATTAACAGATCGAAATTTTAA
TACTTCTTTTTTTGATCCAGTTGGTGGTGGAGATCCTATTTTATTTCAACATTTATTT
>CROPS107-21|Chthonius absoloni|CROBD685|Chthonius absoloni|
TACATTATATTTATTACTAGGTATTTGATCTGGTTGTATAGGATTAAGATTAAGAATAAT
TATTCGAATAGAATTATCTCATACAAGTAGTATTATCGGAAGAGATCAAATTTTTAATGT
TATTGTAACAGCACATGCTTTTATTATAATTTTTTTTATAGTAATACCAATAATAATTGG
CGGATTTGGTAATTGATTGGTACCCTTAATAATCGGTGCACCAGATATAGCATTTCCTCG
TATAAATAATATAAGTTTTTGATTACTTCCACCATCTTTATTATTATTATTAATATCTTC
TTCTATTGAAATAGGTTGTGGAACAGGTTGAACTATGTACCCTCCATTAGCCAGAAATAT
AGCTCATAATGGGGGGGCTGTTGATTTTGCAATTTTTTCTTTACATTTAGCAGGTGCTTC
ATCTATTCTAGGTGCTGTAAATTTTATCTCTACTATTTTTAACATACGTTCTAATAATTT
TTCTATTATAAAAATACCTTTATTTGTTTGATCAATTTTAATTACTACTATTTTATTACT
TTTAGCCCTACCTGTTTTAGCAGGAGCAATTACTATATTATTAACAGATCGAAATTTTAA
TACTTCTTTTTTTGATCCAGTTGGTGGTGGAGATCCTATTTTATTTCAACATTTATTT
>CROPS108-21|Neobisium stygium|CROBD687|Neobisium stygium|Subgenus: Blothrus
AACTTTATATTTAATTCTTGGTGTATGGGCAGGTATTTTAGGAATAAGATTTAGAATAAT
TATTCGGCTACAAATAACAACTCCAGGTATATTAATT---TCAGATCATAATTATAATGT
TGTAGTAACTACACATGCTCTTATTATAATTTTTTTCATAATTATACCAATAATAATTGG
GGGTTTTGGGAATTGGTTAATTCCTTTAATAATTGGTTCTCCTGATATAGCTTTTCCTCG
AATAAATAATTTTAGATTTTGATTATTACCTCCTTCTTTTAGTCTTCTTATTTTATCTTC
TACTTTAGAAATAGGAGTAGGGGCAGGTTGGACGATTTACCCCCCTTTAGCTAGAAATAT
ATTTCATACTAGAAAAGCAATAGATTTTTTAATCTTTTCTTTACATTTGGCAGGTATTTC
CTCTATTTTAAGTGCTGTAAATTTTATTTCAACTATTTTTAATATACGAATACCGTCAAT
AAAAATGAAAATAATACCATTATTTGTTTGATCAATTTTTTTTACAACTTTGCTTTTACT
TTTGGCAATTCCTGTTTTGGCAGGGGCTATTACTATACTATTAACAGATCGTAATTTTAA
TACTTCTTTTTTTGTTCCTGCAGGGGGTGGGGATCCTATTTTATTCCAACACTTATTT
>CROPS109-21|Chthonius subterraneus meuseli|CROBD688|Chthonius subterraneus|
TACAATATATTTAATATTAGGAATCTGATCTGGTTGTCTAGGATTAAGTTTAAGAATAAT
TATTCGAATAGAGTTATCTCAAATAGGTAAAATTGTAGGTAGAGATCAAATATTTAATGT
ATTAGTAACAGCACATGCATTTATTATAATTTTTTTTATAGTAATACCTTTAATAATTGG
AGGATTTGGTAATTGATTAATCCCTATTTTAATTGGAGCTCCTGATATAGCATTTCCCCG
TATAAATAATATAAGTTTTTGATTACTTCCTCCATCTTTAATATTATTACTTATATCATC
TTCAATTGAAATAGGTTGTGGGACCGGTTGAACAATATACCCGCCATTAGCTAATAATAT
ATCACATAATGGAGGAGCTGTTGATTTAGCTATTTTTTCATTACACTTAGCTGGTGCTTC
ATCAATTTTAGGAGCTGTAAATTTTATCTCTACTATTTTTAATATACGAAGAAACAACTT
TCCTTTGGGAAAAATACCTTTATTTGTATGATCTATTTTAATTACTACTGTTTTGTTATT
ACTTGCATTACCCGTATTAGCAGGTGCTATTACAATATTATTAACAGATCGAAATTTTAA
TACTTCTTTTTTTGATCCTGTTGGTGGAGGAGATCCTATCTTATTTCAACATCTATTT
>CROPS110-21|Neobisium stygium|CROBD689|Neobisium stygium|Subgenus: Blothrus
AACTTTATATTTAATTCTGGGGGTATGGGCAGGTATTCTAGGAATAAGATTTAGAATGAT
TATTCGCTTACAAATAATAACCCCAGGTATATTAATT---TCTGATCATAATTATAATGT
AGTCGTTACTACTCATGCCCTTATTATAATTTTTTTTATAATTATACCAATAATAATTGG
GGGATTTGGAAATTGATTAATTCCTATAATAATTGGTTCTCCTGATATAGCTTTCCCCCG
AATAAATAATTTTAGTTTTTGATTATTACCACCTTCTTTTAGTTTATTAATTTTATCTTC
TACATTAGAAATAGGGGCAGGTACAGGTTGAACTATTTACCCCCCATTAGCCAGAAATAT
ATTTCATTCTAGAAAAGCAATAGATTTATTAATTTTTTCATTACATTTGGCAGGTATTTC
TTCTATTTTAAGAGCTGTTAATTTTATTTCAACTATTTTTAATATACGAATACCCGCAAT
AAAAATAAAAATAATACCTTTATTTGTTTGATCAATTTTTTTTACTACTTTACTTTTATT
GTTAGCAATTCCTGTTTTAGCAGGGGCAATTACTATATTATTAACTGATCGCAATTTTAA
TACTTCCTTTTTTGTACCAGCGGGGGGAGGTGACCCTATTTTATTTCAACATTTATTT
>CROPS111-21|Chthonius absoloni|CROBD690|Chthonius absoloni|
TACATTATATTTATTATTAGGTATTTGATCTGGTTGTATGGGATTAAGATTAAGAATAAT
TATTCGAATAGAATTATCTCATACAGGTAGTATTATCGGAAGAGATCAAATTTTTAATGT
TATTGTAACAGCACATGCTTTTATTATAATTTTTTTTATAGTAATACCAATAATAATTGG
CGGATTTGGTAATTGATTAGTACCCTTAATAATCGGTGCACCAGATATAGCATTCCCTCG
TATAAATAATATAAGTTTTTGATTACTTCCACCATCTTTATTATTATTATTAATATCTTC
TTCTATTGAAATAGGTTGTGGAACAGGTTGAACTATGTACCCTCCATTAGCCAGAAATAT
AGCTCATAATGGGGGGGCTGTAGATTTTGCAATTTTTTCTTTACATTTAGCAGGTGCTTC
ATCAATTCTCGGTGCTGTAAATTTTATCTCTACTATTTTTAATATACGTTCTAATAATTT
TTCTATTATAAAAATACCTTTATTTGTTTGATCAATTTTAATTACTACTATTTTATTACT
TTTAGCCCTACCTGTTTTAGCAGGAGCAATTACTATATTATTAACAGATCGAAATTTTAA
TACTTCTTTTTTTGATCCAATTGGTGGTGGAGATCCTATTTTATTTCAACATTTATTT
>CROPS112-21|Neobisium stygium|CROBD691|Neobisium stygium|Subgenus: Blothrus
AACTTTATATTTAATTCTGGGGGTATGCGCAGGTATTCTAGGAATAAGATTTAGAATGAT
TATTCGCTTACAAATAATAACCCCAGGTATATTAATT---TCTGACCATAATTATAATGT
AGTCGTTACTACTCATGCCCTTATTATAATTTTTTTTATAATTATACCAATAATAATTGG
GGGATTTGGAAATTGATTAATTCCTATAATAATTGGTTCTCCTGATATAGCTTTCCCCCG
AATAAATAATTTTAGTTTTTGATTATTACCACCTTCTTTTAGTTTATTAATTTTATCTTC
TACATTAGAAATAGGGGCAGGTACAGGTTGAACTATTTACCCCCCATTAGCCAGAAATAT
ATTTCATTCTAGAAAAGCAATAGATTTATTAATTTTTTCATTACATTTGGCAGGTATTTC
TTCTATTTTAAGAGCTGTTAATTTTATTTCAACTATTTTTAATATACGAATACCCGCAAT
AAAAATAAAAATAATACCTTTATTTGTTTGATCAATTTTTTTTACTACTTTACTTTTATT
GTTAGCAATTCCTGTTTTAGCAGGGGCAATTACTATATTATTAACTGATCGCAATTTTAA
TACTTCCTTTTTTGTGCCAGCGGGCGGAGGTGATCCTATCTTATTTCAACATTCATCT
>CROPS113-21|Neobisium stygium|CROBD693|Neobisium stygium|Subgenus: Blothrus
AACTTTATATTTAATTCTGGGGGTATGGGCAGGTATTCTAGGAATAAGATTTAGAATGAT
TATTCGCTTACAAATAATAACCCCAGGTATATTAATT---TCTGATCATAATTATAATGT
AGTCGTTACTACTCATGCCCTTATTATAATTTTTTTTATAATTATACCAATAATAATTGG
GGGATTTGGAAATTGATTAATTCCTATAATAATTGGTTCTCCTGATATAGCTTTCCCCCG
AATAAATAATTTTAGTTTTTGATTATTACCACCTTCTTTTAGTTTATTAATTTTATCTTC
TACATTAGAAATAGGGGCAGGTACAGGTTGAACTATTTACCCCCCATTAGCCAGAAATAT
ATTTCATTCTAGAAAAGCAATAGATTTATTAATTTTTTCATTACATTTGGCAGGTATTTC
TTCTATTTTAAGAGCTGTTAATTTTATTTCAACTATTTTTAATATACGAATACCCGCAAT
AAAAATAAAAATAATACCTTTATTTGTTTGATCAATTTTTTTTACTACTTTACTTTTATT
GTTAGCAATTCCTGTTTTAGCAGGGGCAATTACTATATTATTAACTGATCGCAATTTTAA
TACTTCCTTTTTTGTGCCAGCGGGGGGAGGTGATCCTATTTTATTTCAACATTTATTT
>CROPS114-21|Neobisium stygium|CROBD695|Neobisium stygium|Subgenus: Blothrus
AACTTTATATTTAATTCTGGGGGTATGGGCAGGTATTCTAGGAATAAGATTTAGAATGAT
TATTCGCTTACAAATAATAACCCCAGGTATATTAATT---TCTGATCATAATTATAATGT
AGTCGTTACTACTCATGCCCTTATTATAATTTTTTTTATAATTATACCAATAATAATTGG
GGGATTTGGAAATTGATTAATTCCTATAATAATTGGTTCTCCTGATATAGCTTTCCCCCG
AATAAATAATTTTAGTTTTTGATTATTACCACCTTCTTTTAGTTTATTAATTTTATCTTC
TACATTAGAAATAGGGGCAGGTACAGGTTGAACTATTTACCCCCCATTAGCCAGAAATAT
ATTTCATTCTAGAAAAGCAATAGATTTATTAATTTTTTCATTACATTTGGCAGGTATTTC
TTCTATTTTAAGAGCTGTTAATTTTATTTCAACTATTTTTAATATACGAATACCCGCAAT
AAAAATAAAAATAATACCTTTATTTGTTTGATCAATTTTTTTTACTACTTTACTTTTATT
GTTAGCAATTCCTGTTTTAGCAGGGGCAATTACTATATTATTAACTGATCGCAATTTTAA
TACTTCCTTTTTTGTACCAGCGGGGGGAGGTGACCCTATTTTATTTCAACATTTATTT
>CROPS115-21|Chthonius subterraneus meuseli|CROBD696|Chthonius subterraneus|
TACAATATATTTAATATTAGGAATCTGATCTGGTTGTCTAGGATTAAGTTTAAGAATAAT
TATTCGAATAGAGTTATCTCAAATAGGTAAAATTGTAGGTAGAGATCAAATATTTAATGT
ATTAGTAACAGCACATGCATTTATTATAATTTTTTTTATAGTAATACCTTTAATAATTGG
AGGATTTGGTAATTGATTAATCCCTATTTTAATTGGAGCTCCTGATATAGCATTTCCCCG
TATAAATAATATAAGTTTTTGATTACTTCCTCCATCTTTAATATTATTACTTATATCATC
TTCAATTGAAATAGGTTGTGGGACCGGTTGAACAATATACCCGCCATTAGCTAATAATAT
ATCACATAATGGAGGAGCTGTTGATTTAGCTATTTTTTCATTACACTTAGCTGGTGCTTC
ATCAATTTTAGGAGCTGTAAATTTTATCTCTACTATTTTTAATATACGAAGAAACAACTT
TCCTTTGGGAAAAATACCTTTATTTGTATGATCTATTTTAATTACTACTGTTTTGTTATT
ACTTGCATTACCCGTATTAGCAGGTGCTATTACAATATTATTAACAGATCGAAATTTTAA
TACTTCTTTTTTTGATCCTGTTGGTGGAGGAGATCCTATCTTATTTCAACATCTATTT
>CROPS116-21|Chthonius absoloni|CROBD697|Chthonius absoloni|
TACATTATATTTATTACTAGGTATTTGATCTGGTTGTATAGGATTAAGATTAAGAATAAT
TATTCGAATAGAATTATCTCATACAAGTAGTATTATCGGAAGAGATCAAATTTTTAATGT
TATTGTAACAGCACATGCTTTTATTATAATTTTTTTTATAGTAATACCAATAATAATTGG
CGGATTTGGTAATTGATTGGTACCCTTAATAATCGGTGCACCAGATATAGCATTTCCTCG
TATAAATAATATAAGTTTTTGATTACTTCCACCATCTTTATTATTATTATTAATATCTTC
TTCTATTGAAATAGGTTGTGGAACAGGTTGAACTATGTACCCTCCATTAGCCAGAAATAT
AGCTCATAATGGGGGGGCTGTTGATTTTGCAATTTTTTCTTTACATTTAGCAGGTGCTTC
ATCTATTCTAGGTGCTGTAAATTTTATCTCTACTATTTTTAACATACGTTCTAATAATTT
TTCTATTATAAAAATACCTTTATTTGTTTGATCAATTTTAATTACTACTATTTTATTACT
TTTAGCCCTACCTGTTTTAGCAGGAGCAATTACTATATTATTAACAGATCGAAATTTTAA
TACTTCTTTTTTTGATCCAGTTGGTGGTGGAGATCCTATTTTATTTCAACATTTATTT
>CROPS117-21|Chthonius absoloni|CROBD698|Chthonius absoloni|
TACATTATATTTATTACTAGGTATTTGATCTGGTTGTATAGGATTAAGATTAAGAATAAT
TATTCGAATAGAATTATCTCATACAAGTAGTATTATCGGAAGAGATCAAATTTTTAATGT
TATTGTAACAGCACATGCTTTTATTATAATTTTTTTTATAGTAATACCAATAATAATTGG
CGGATTTGGTAATTGATTGGTACCCTTAATAATCGGTGCACCAGATATAGCATTTCCTCG
TATAAATAATATAAGTTTTTGATTACTTCCACCATCTTTATTATTATTATTAATATCTTC
TTCTATTGAAATAGGTTGTGGAACAGGTTGAACTATGTACCCTCCATTAGCCAGAAATAT
AGCTCATAATGGGGGGGCTGTTGATTTTGCAATTTTTTCTTTACATTTAGCAGGTGCTTC
ATCTATTCTAGGTGCTGTAAATTTTATCTCTACTATTTTTAACATACGTTCTAATAATTT
TTCTATTATAAAAATACCTTTATTTGTTTGATCAATTTTAATTACTACTATTTTATTACT
TTTAGCCCTACCTGTTTTAGCAGGAGCAATTACTATATTATTAACAGATCGAAATTTTAA
TACTTCTTTTTTTGATCCAGTTGGTGGTGGAGATCCTATTTTATTTCAACATTTATTT
>CROPS118-21|Chthonius absoloni|CROBD699|Chthonius absoloni|
TACATTATATTTATTATTAGGTATTTGATCTGGTTGTATGGGATTAAGATTAAGAATAAT
TATTCGAATAGAATTATCTCATACAGGTAGTATTATCGGAAGAGATCAAATTTTTAATGT
TATTGTAACAGCACATGCTTTTATTATAATTTTTTTTATAGTAATACCAATAATAATTGG
CGGATTTGGTAATTGATTAGTACCCTTAATAATCGGTGCACCAGATATAGCATTCCCTCG
TATAAATAATATAAGTTTTTGATTACTTCCACCATCTTTATTATTATTATTAATATCTTC
TTCTATTGAAATAGGTTGTGGAACAGGTTGAACTATGTACCCTCCATTAGCCAGAAATAT
AGCTCATAATGGGGGGGCTGTAGATTTTGCAATTTTTTCTTTACATTTAGCAGGTGCTTC
ATCAATTCTCGGTGCTGTAAATTTTATCTCTACTATTTTTAATATACGTTCTAATAATTT
TTCTATTATAAAAATACCTTTATTTGTTTGATCAATTTTAATTACTACTATTTTATTACT
TTTAGCCCTACCTGTTTTAGCAGGAGCAATTACTATATTATTAACAGATCGAAATTTTAA
TACTTCTTTTTTTGATCCAATTGGTGGTGGAGATCCTATTTTATTTCAACATTTATTT
>CROPS119-21|Roncus belluatii|CROBD738|Roncus belluatii|
AACTTTATATTTAATTTTTGGGGTGTGAGCGGGTATTATAGGTTTAAGACTAAGAATAAT
TATTCGGATTCAGATAATAGCCCCAGGAATATTTATT---ACTGATCATAATTATAATGT
AGTAGTTACTACTCATGCTTTTGTAATAATTTTTTTTATAATTATACCAATAATAATTGG
AGGGTTCGGAAATTGATTAGTACCTTTAATAATTGGTTCCCCAGATATAGCCTTTCCTCG
AATAAATAATTTAAGATTTTGATTACTACCCCCTTCTCTTGGATTATTAATTATATCTTC
ATATATAGAAATGGGTGCTGGAACAGGTTGAACAATTTATCCCCCTCTTGCAGGAAATAT
TTTTCATCCTGGAAAATCTATAGATTTATTAATTTTTTCTTTACATCTTGCTGGGATTTC
TTCAATTTTGGGGGCTGTAAATTTTATTTCTACAATTATAAATATACGAATACCATCATT
AAAATTTAAATTAATGCCTTTATTTGTATGATCAATTTTATTTACTACTATTTTGCTTCT
TTTAGCTATTCCAGTTTTAGCCGGAGCTATTACTATACTTTTAACAGATCGTAATTTTAA
TACTTCTTTCTTTGTTCCTGCTGGGGGAGGGGATCCAATTTTATTTCAACATTTATTT
>CROPS120-21|Roncus aff. belluatii|CROBD739|Roncus aff. belluatii|
AACTTTATATTTAATTTTTGGGGTTTGAGCAGGAATTATAGGCCTAAGATTAAGAATAAT
TATTCGAATACAAATAATAGCTCCTGGTATATTTATT---ACTGATCATAATTATAATGT
AGTGGTTACTACTCATGCTTTTGTGATGATTTTTTTTATAATTATACCAATAATAATTGG
AGGATTCGGAAACTGATTAGTCCCTTTAATAATTGGTTCTCCAGATATAGCTTTTCCTCG
AATAAATAATTTAAGATTTTGGCTCCTCCCTCCATCCTTAGGATTATTAATTATATCTTC
TTACATAGAAATAGGAGCTGGAACAGGCTGAACAATTTACCCCCCGCTAGCAAGAAATAT
TTTCCACCCTGGTAAATCTATAGACTTGTTAATTTTTTCTCTACATTTAGCAGGAATTTC
TTCTATTTTAGGTGCTGTAAACTTTATTTCTACTATTATAAATATACGAATGCCTTCTTT
AAAATTTAAATTAATACCTTTATTTGTTTGATCAATTTTATTTACTACTATTCTTCTTCT
TTTAGCTATCCCTGTATTAGCAGGAGCTATTACTATACTCTTAACTGATCGTAATTTTAA
TACTTCTTTTTTTGTACCTGCAGGAGGCGGGGATCCAATTTTATTTCAACATTTATTT
>CROPS121-21|Chthonius subterraneus meuseli|CROBD740|Chthonius subterraneus|
TACAATATATTTAATATTAGGAATCTGATCTGGTTGTCTAGGATTAAGTTTAAGAATAAT
TATTCGAATAGAGTTATCTCAAATAGGTAAAATTGTAGGTAGAGATCAAATATTTAATGT
ATTAGTAACAGCACATGCATTTATTATAATTTTTTTTATAGTAATACCTTTAATAATTGG
AGGATTTGGTAATTGATTAATCCCTATTTTAATTGGAGCTCCTGATATAGCATTTCCCCG
TATAAATAATATAAGTTTTTGATTACTTCCTCCATCTTTAATATTATTACTTATATCATC
TTCAATTGAAATAGGTTGTGGGACCGGTTGAACAATATACCCGCCATTAGCTAATAATAT
ATCACATAATGGAGGAGCTGTTGATTTAGCTATTTTTTCATTACATTTAGCTGGTGCTTC
ATCAATTTTAGGAGCTGTAAATTTTATCTCTACTATTTTTAATATACGAAGAAACAATTT
TCCTTTGGGAAAAATACCTTTATTTGTATGATCTATTTTAATTACTACTGTTTTGTTATT
ACTTGCATTACCCGTATTAGCAGGTGCTATTACAATATTATTAACAGATCGAAATTTTAA
TACTTCTTTTTTTGATCCTGTTGGTGGAGGAGATCCTATCTTATTTCAACATCTATTT
>CROPS122-21|Chthonius subterraneus meuseli|CROBD741|Chthonius subterraneus|
TACAATATATTTAATATTAGGAATCTGATCTGGTTGTCTAGGATTAAGTTTAAGAATAAT
TATTCGAATAGAGTTATCTCAAATAGGTAAAATTGTAGGTAGAGATCAAATATTTAATGT
ATTAGTAACAGCACATGCATTTATTATAATTTTTTTTATAGTAATACCTTTAATAATTGG
AGGATTTGGTAATTGATTAATCCCTATTTTAATTGGAGCTCCTGATATAGCATTTCCCCG
TATAAATAATATAAGTTTTTGATTACTTCCTCCATCTTTAATATTATTACTTATATCATC
TTCAATTGAAATAGGTTGTGGGACCGGTTGAACAATATACCCGCCATTAGCTAATAATAT
ATCACATAATGGAGGAGCTGTTGATTTAGCTATTTTTTCATTACACTTAGCTGGTGCTTC
ATCAATTTTAGGAGCTGTAAATTTTATCTCTACTATTTTTAATATACGAAGAAACAATTT
TCCTTTGGGAAAAATACCTTTATTTGTATGATCTATTTTAATTACTACTGTTTTGTTATT
ACTTGCATTACCCGTATTAGCAGGTGCTATTACAATATTATTAACAGATCGAAATTTTAA
TACTTCTTTTTTTGATCCTGTTGGTGGAGGAGATCCTATCTTATTTCAACATCTATTT
>CROPS123-21|Chthonius absoloni|CROBD742|Chthonius absoloni|
TACATTATATTTATTATTAGGTATTTGATCTGGTTGTATGGGATTAAGATTAAGAATAAT
TATTCGAATAGAATTATCTCATACAGGTAGTATTATCGGAAGAGATCAAATTTTTAATGT
TATTGTAACAGCACATGCTTTTATTATAATTTTTTTTATAGTAATACCAATAATAATTGG
CGGATTTGGTAATTGATTAGTACCCTTAATAATCGGTGCACCAGATATAGCATTCCCTCG
TATAAATAATATAAGTTTTTGATTACTTCCACCATCTTTATTATTATTATTAATATCTTC
TTCTATTGAAATAGGTTGTGGAACAGGTTGAACTATGTACCCTCCATTAGCCAGAAATAT
AGCTCATAATGGGGGGGCTGTAGATTTTGCAATTTTTTCTTTACATTTAGCAGGTGCTTC
ATCAATTCTCGGTGCTGTAAATTTTATCTCTACTATTTTTAATATACGTTCTAATAATTT
TTCTATTATAAAAATACCTTTATTTGTTTGATCAATTTTAATTACTACTATTTTATTACT
TTTAGCCCTACCTGTTTTAGCAGGAGCAATTACTATATTATTAACAGATCGAAATTTTAA
TACTTCTTTTTTTGATCCAATTGGTGGTGGAGATCCTATTTTATTTCAACATTTATTT
>CROPS124-21|Chthonius subterraneus meuseli|CROBD743|Chthonius subterraneus|
TACAATATATTTAATATTAGGAATCTGATCTGGTTGTCTAGGATTAAGTTTAAGAATAAT
TATTCGAATAGAGTTATCTCAAATAGGTAAAATTGTAGGTAGAGATCAAATATTTAATGT
ATTAGTAACAGCACATGCATTTATTATAATTTTTTTTATAGTAATACCTTTAATAATTGG
AGGATTTGGTAATTGATTAATCCCTATTTTAATTGGAGCTCCTGATATAGCATTTCCCCG
TATAAATAATATAAGTTTTTGATTACTTCCTCCATCTTTAATATTATTACTTATATCATC
TTCAATTGAAATAGGTTGTGGGACCGGTTGAACAATATACCCGCCATTAGCTAATAATAT
ATCACATAATGGAGGAGCTGTTGATTTAGCTATTTTTTCATTACACTTAGCTGGTGCTTC
ATCAATTTTAGGAGCTGTAAATTTTATCTCTACTATTTTTAATATACGAAGAAACAACTT
TCCTTTGGGAAAAATACCTTTATTTGTATGATCTATTTTAATTACTACTGTTTTGTTATT
ACTTGCATTACCCGTATTAGCAGGTGCTATTACAATATTATTAACAGATCGAAATTTTAA
TACTTCTTTTTTTGATCCTGTTGGTGGAGGAGATCCTATCTTATTTCAACATCTATTT
>CROPS125-21|Neobisium stygium|CROBD744|Neobisium stygium|Subgenus: Blothrus
AACTTTATATTTAATTCTTGGTGTATGGGCAGGTATTTTAGGAATAAGATTTAGAATAAT
TATTCGGCTACAAATAACAACTCCAGGTATATTAATT---TCAGATCATAATTATAATGT
TGTAGTAACTACACATGCTCTTATTATAATTTTTTTCATAATTATACCAATAATAATTGG
GGGTTTTGGGAATTGGTTAATTCCTTTAATAATTGGTTCTCCTGATATAGCTTTTCCTCG
AATAAATAATTTTAGATTTTGATTATTACCTCCTTCTTTTAGTCTTCTTATTTTATCTTC
TACTTTAGAAATAGGAGTAGGGGCAGGTTGGACGATTTACCCCCCTTTAGCTAGAAATAT
ATTTCATACTAGAAAAGCAATAGATTTTTTAATCTTTTCTTTACATTTGGCAGGTATTTC
CTCTATTTTAAGTGCTGTAAATTTTATTTCAACTATTTTTAATATACGAATACCGTCAAT
AAAAATGAAAATAATACCATTATTTGTTTGATCAATTTTTTTTACAACTTTGCTTTTACT
TTTGGCAATTCCTGTTTTGGCAGGGGCTATTACTATACTATTAACAGATCGTAATTTTAA
TACTTCTTTTTTTGTTCCTGCAGGGGGTGGGGATCCTATTTTATTCCAACACTTATTT
>CROPS126-21|Neobisium stygium|CROBD746|Neobisium stygium|Subgenus: Blothrus
AACTTTATATTTAATTCTGGGGGTATGGGCAGGTATTCTAGGAATAAGATTTAGAATGAT
TATTCGCTTACAAATAATAACCCCAGGTATATTAATT---TCTGATCATAATTATAATGT
AGTCGTTACTACTCATGCCCTTATTATAATTTTTTTTATAATTATACCAATAATAATTGG
GGGATTTGGAAATTGATTAATTCCTATAATAATTGGTTCTCCTGATATAGCTTTCCCCCG
AATAAATAATTTTAGCTTTTGATTATTACCACCTTCTTTTAGTTTATTAATTTTATCTTC
TACATTAGAAATAGGGGCAGGTACAGGTTGAACTATTTACCCCCCATTAGCCAGAAATAT
ATTTCATTCTAGAAAAGCAATAGATTTATTAATTTTTTCATTACATTTGGCAGGTATTTC
TTCTATTTTAAGAGCTGTTAATTTTATTTCAACTATTTTTAATATACGAATACCCGCAAT
AAAAATAAAAATAATACCTTTATTTGTTTGATCAATTTTTTTCACTACTTTACTTTTATT
GTTAGCAATTCCTGTTTTAGCAGGGGCAATTACTATATTATTAACTGATCGCAATTTTAA
TACTTCCTTTTTTGTACCAGCGGGGGGAGGTGACCCTATTTTATTTCAACATTTATTT
>CROPS127-21|Neobisium stygium|CROBD747|Neobisium stygium|Subgenus: Blothrus
AACTTTATATTTAATTCTGGGGGTATGGGCAGGTATTCTAGGAATAAGATTTAGAATGAT
TATTCGCTTACAAATAATAACCCCAGGTATATTAATT---TCTGATCATAATTATAATGT
AGTCGTTACTACTCATGCCCTTATTATAATTTTTTTTATAATTATACCAATAATAATTGG
GGGATTTGGAAATTGATTAATTCCTATAATAATTGGTTCTCCTGATATAGCTTTCCCCCG
AATAAATAATTTTAGTTTTTGATTATTACCACCTTCTTTTAGTTTATTAATTTTATCTTC
TACATTAGAAATAGGGGCAGGTACAGGTTGAACTATTTACCCCCCATTAGCCAGAAATAT
ATTTCATTCTAGAAAAGCAATAGATTTATTAATTTTTTCATTACATTTGGCAGGTATTTC
TTCTATTTTAAGAGCTGTTAATTTTATTTCAACTATTTTTAATATACGAATACCCGCAAT
AAAAATAAAAATAATACCTTTATTTGTTTGATCAATTTTTTTTACTACTTTACTTTTATT
GTTAGCAATTCCTGTTTTAGCAGGGGCAATTACTATATTATTAACTGATCGCAATTTTAA
TACTTCCTTTTTTGTACCAGCGGGGGGAGGTGACCCTATTTTATTTCAACATTTATTT
>CROPS128-21|Neobisium stygium|CROBD783|Neobisium stygium|Subgenus: Blothrus
AACTTTATATTTAATTCTTGGTGTATGGGCAGGTATTCTAGGGATAAGATTTAGAATAAT
TATTCGACTACAAATAACTACCCCAGGTATATTAATT---TCAGATCATAATTATAATGT
CGTAGTAACTACACATGCTCTTATTATAATTTTTTTTATAATTATACCAATAATAATTGG
GGGATTTGGAAACTGGTTAATTCCTTTAATAATTGGTTCCCCTGATATAGCTTTTCCTCG
AATAAACAATTTTAGATTTTGATTATTACCTCCTTCTTTTAGTCTTCTTATTTTATCTTC
TACTTTAGAAATAGGAGTGGGAGCAGGATGAACAATTTACCCTCCTTTAGCTAGAAATAT
ATTTCATACTAGAAAAGCAATAGATTTTTTAATTTTTTCTTTACATTTGGCAGGTATTTC
TTCTATTTTAAGTGCTGTAAATTTTATTTCAACTATTTTTAATATACGAATACCATCAAT
AAAAATGAAAATAATACCATTATTTGTTTGGTCAATTTTTTTTACAACTTTGCTTTTACT
TTTGGCAATTCCTGTTTTGGCTGGAGCTATTACTATACTGTTAACAGATCGTAATTTTAA
TACTTCTTTTTTTGTGCCAGCAGGGGGCGGGGATCCTATTTTATTTCAACATTTATTT
>CROPS129-21|Neobisium stygium|CROBD786|Neobisium stygium|Subgenus: Blothrus
AACTTTATATTTAATTCTTGGTGTATGGGCAGGTATTCTAGGAATAAGATTTAGAATAAT
TATTCGACTACAAATGACAACTCCAGGTATATTAATT---TCAGATCATAATTACAATGT
CGTAGTAACTACACATGCTCTTATTATAATTTTTTTTATAATTATACCAATAATAATTGG
GGGATTTGGGAATTGGTTAATTCCTTTAATAATTGGTTCTCCTGATATAGCTTTTCCTCG
AATAAATAATTTTAGATTTTGATTACTCCCTCCTTCTTTTAGTCTTCTTATTTTATCTTC
CACTTTAGAAATAGGAGTGGGGGCAGGTTGAACAATTTATCCTCCCTTAGCTAGAAATAT
ATTTCATACTAGAAAAGCAATAGATTTTTTAATTTTTTCTTTACATTTGGCGGGTATTTC
TTCTATTTTAAGTGCTGTAAATTTTATTTCAACTATTTTTAATATACGAATGCCATCAAT
AAAAATGAAAATAATACCATTATTTGTTTGATCAATTTTTTTCACAACTCTGCTTTTACT
TTTAGCAATTCCTGTTTTAGCAGGTGCTATTACTATATTATTAACAGATCGTAATTTTAA
TACTTCTTTTTTTGTACCAGCAGGGGGTGGGGATCCTATTTTATTTCAACATTTATTT
>CROPS130-21|Neobisium stygium|CROBD787|Neobisium stygium|Subgenus: Blothrus
AACTTTATATTTAATTCTTGGTGTATGGGCAGGTATTCTAGGGATAAGATTTAGAATAAT
TATTCGACTACAAATAACTACCCCAGGTATATTAATT---TCAGATCATAATTATAATGT
CGTAGTAACTACACATGCTCTTATTATAATTTTTTTTATAATTATACCAATAATAATTGG
GGGATTTGGAAACTGGTTAATTCCTTTAATAATTGGTTCCCCTGATATAGCTTTTCCTCG
AATAAACAATTTTAGATTTTGATTATTACCTCCTTCTTTTAGTCTTCTTATTTTATCTTC
TACTTTAGAAATAGGAGTGGGAGCAGGATGAACAATTTACCCTCCTTTAGCTAGAAATAT
ATTTCATACTAGAAAAGCAATAGATTTTTTAATTTTTTCTTTACATTTGGCAGGTATTTC
TTCTATTTTAAGTGCTGTAAATTTTATTTCAACTATTTTTAATATACGAATACCATCAAT
AAAAATGAAAATAATACCATTATTTGTTTGGTCAATTTTTTTTACAACTTTGCTTTTACT
TTTGGCAATTCCTGTTTTGGCTGGAGCTATTACTATACTGTTAACAGATCGTAATTTTAA
TACTTCTTTTTTTGTGCCAGCAGGGGGGGGGGATCCTATTTTATTTCAACATTTATTT
>CROPS131-21|Neobisium stygium|CROBD797|Neobisium stygium|Subgenus: Blothrus
AACTTTATATTTAATTCTTGGTGTATGGGCAGGTATTCTAGGGATAAGATTTAGAATAAT
TATTCGACTACAAATAACTACCCCAGGTATATTAATT---TCAGATCATAATTATAATGT
CGTAGTAACTACACATGCTCTTATTATAATTTTTTTTATAATTATACCAATAATAATTGG
GGGATTTGGAAACTGGTTAATTCCTTTAATAATTGGTTCCCCTGATATAGCTTTTCCTCG
AATAAACAATTTTAGATTTTGATTATTACCTCCTTCTTTTAGTCTTCTTATTTTATCTTC
TACTTTAGAAATAGGAGTGGGAGCAGGATGAACAATTTACCCTCCTTTAGCTAGAAATAT
ATTTCATACTAGAAAAGCAATAGATTTTTTAATTTTTTCTTTACATTTGGCAGGTATTTC
TTCTATTTTAAGTGCTGTAAATTTTATTTCAACTATTTTTAATATACGAATACCATCAAT
AAAAATGAAAATAATACCATTATTTGTTTGGTCAATTTTTTTTACAACTTTGCTTTTACT
TTTGGCAATTCCTGTTTTGGCTGGAGCTATTACTATACTGTTAACAGATCGTAATTTTAA
TACTTCTTTTTTTGTGCCAGCAGGGGGTGGGGATCCTATTTTATTTCAACATTTATTT
>CROPS132-21|Neobisium aff. svetovidi|CROBD798|Neobisium aff. svetovidi|Subgenus: Blothrus
AACCCTATATTTAATCTTAGGTGTGTGGGCAGGAATTATAGGAATAAGATTTAGAATAAT
TATTCGTTTACAAATAATAATTCCAGGGATGTTAATC---TCAGATCACAACTATAATGT
AGTAGTTACTACTCACGCTCTCATTATAATTTTTTTCATAATTATACCTATAATAATTGG
GGGTTTTGGAAATTGATTAATTCCAATAATAATTGGTTCTCCTGATATAGCTTTTCCTCG
AATAAATAATTTAAGTTTCTGACTACTACCCCCATCTTTTAGTTTGTTAATCTTATCCTC
TACTTTAGAAATAGGTTCGGGGGCAGGTTGAACAATTTACCCCCCCTTAGCGGGAAATAT
GTTTCACCCTAGAAAATCAATAGATTTATTAATTTTTTCCTTACATTTAGCAGGTATTTC
TTCGATTTTAGGGGCTGTAAATTTTATTTCAACTATTTTTAATATGCGTATACCATCTAT
AAAATTAAAAATAATACCTTTATTTGTATGATCAATTTTTTTTACAGTGTTATTATTGTT
GTTAGCTATCCCTGTTTTAGCAGGTGCAATTACCATACTTTTAACCGATCGTAATTTTAA
TACTTCATTTTTTGTACCTGCAGGAGGGGGGGATCCTATTTTATTTCAACACTTATTT
>CROPS133-21|Neobisium stygium|CROBD799|Neobisium stygium|Subgenus: Blothrus
AACTTTATATTTAATTCTTGGTGTATGGGCAGGTATTCTAGGGATAAGATTTAGAATAAT
TATTCGGCTACAAATAACTACCCCAGGTATATTAATT---TCAGATCATAATTATAATGT
CGTAGTAACTACACATGCTCTTATTATAATTTTTTTTATAATTATACCAATAATAATTGG
GGGATTTGGAAACTGGTTAATTCCTTTAATAATTGGTTCCCCTGATATAGCTTTTCCTCG
AATAAACAATTTTAGATTTTGATTATTACCTCCTTCTTTTAGTCTTCTTATTTTATCTTC
TACTTTAGAAATAGGAGTGGGAGCAGGATGAACAATTTACCCTCCTTTAGCTAGAAATAT
ATTTCATACTAGAAAAGCAATAGATTTTTTAATTTTTTCTTTACATTTGGCAGGTATTTC
TTCTATTTTAAGTGCTGTAAATTTTATTTCAACTATTTTTAATATACGAATACCATCAAT
AAAAATGAAAATAATACCATTATTTGTTTGGTCAATTTTTTTTACAACTTTGCTTTTACT
TTTGGCAATTCCTGTTTTGGCTGGAGCTATTACTATACTGTTAACAGATCGTAATTTTAA
TACTTCTTTTTTTGTGCCAGCAGGGGGTGGGGATCCTATTTTATTTCAACATTTATTT
>CROPS134-21|Neobisium aff. svetovidi|CROBD801|Neobisium aff. svetovidi|Subgenus: Blothrus
AACTCTATATTTAATTTTAGGGGTGTGGGCAGGAATTATGGGAATAAGATTTAGAATAAT
TATTCGTTTACAAATAATAATTCCAGGGATGTTAATC---TCAGATCACAACTATAATGT
AGTAGTTACTACTCATGCTCTTATTATAATTTTTTTCATGATTATACCTATAATAATTGG
GGGTTTTGGAAATTGATTAATTCCAATAATAATTGGTTCTCCTGATATAGCTTTTCCTCG
AATAAATAATTTAAGTTTCTGACTCCTACCCCCATCTTTTAGTTTGTTAATCTTATCCTC
TACTTTAGAAATAGGTTCAGGGGCAGGTTGAACAATTTACCCACCCTTAGCGGGAAATAT
GTTTCATCCTAGAAAATCAATAGATTTATTAATTTTTTCCTTACACTTAGCAGGTATTTC
TTCTATTTTAGGGGCTGTAAATTTTATTTCAACTATTTTTAATATGCGTATACCATCTAT
AAAATTAAAAATAATACCTTTATTTGTATGATCAATTTTTTTTACAGTATTATTATTGTT
GTTAGCTATCCCTGTTTTAGCAGGTGCAATTACCATACTTTTAACTGATCGTAATTTTAA
TACTTCATTTTTTGTACCTGCAGGAGGCGGGGATCCTATCTTATTTCAACACTTATTT
>CROPS135-21|Chthoniidae|CROBD807||Globochthonius | Globochthonius caligatus
AACAATATATCTTTTATTAGGAGTTTGATCAGGTTGTATAGGATTAAGTTTAAGAATAAT
TATTCGAATGGAATTATCTCATAGAGGTGTAATAATAGGAAGCGACCAATTATTTAATGT
AATAGTAACTGCACATGCTTTTATTATAATTTTTTTTATAGTCATACCAATAATAATTGG
AGGTTTTGGAAATTGACTTGTTCCTATGATAATTGGAGCACCAGATATAGCATTTCCTCG
TATAAATAATATAAGTTTTTGATTATTACCTCCTTCATTAATATTATTACTACTATCATC
TTCTTTAGAAATAGGATGTGGGACAGGATGAACCATATACCCTCCTTTGGCTGGAAATAT
ATCACATAATGGAGGGGCTGTAGATTTAGCTATTTTCTCTTTACATTTGGCAGGAGCTTC
ATCAATCTTAGGAGCTGTTAATTTTATTTCTACTATTTTTAATATACGCTCAAATAATTT
TTTTTTAGAAAAAATATCACTATTTGTATGATCTATTTTAATTACAACAGTATTATTATT
ATTAGCTTTACCCGTATTAGCAGGGGCCATTACAATATTATTAACAGATCGTAATTTTAA
TACTTCTTTCTTTGATCCTATTGGAGGAGGAGATCCTATTTTATTTCAACACTTATTT
>CROPS136-21|Neobisium stygium|CROBD810|Neobisium stygium|Subgenus: Blothrus
AACTTTATATTTAATTCTGGGGGTGTGGGCAGGTATTCTAGGAATAAGATTTAGAATAAT
TATTCGCCTACAAATAATAACCCCAGGTATATTAATT---TCAGATCATAATTATAATGT
AGTCGTTACTACTCATGCCCTTATTATAATTTTTTTCATAATTATACCAATAATAATTGG
AGGATTTGGGAATTGATTAATCCCTATAATAATTGGTTCTCCTGATATAGCCTTTCCTCG
AATAAATAATTTCAGTTTCTGGTTACTGCCTCCCTCTTTTAGTTTATTAATTTTATCCTC
TACTTTAGAAATAGGGGCAGGTACAGGCTGAACTATCTACCCTCCATTAGCTAGAAATAT
ATTTCATGCTAGTAAAGCAATAGATTTATTAATTTTTTCGTTACATTTGGCAGGTATTTC
TTCTATTTTAAGAGCTGTAAATTTTATTTCAACTATTTTTAATATACGAATACCCGCAAT
AAAAATAAAAATAATACCCCTATTTGTTTGATCAATTTTTTTCACTACCCTACTTTTATT
ATTAGCAATCCCTGTTTTAGCAGGGGCAATTACTATACTATTAACTGATCGTAATTTTAA
TACTTCTTTTTTTGTACCAGCAGGTGGGGGTGACCCTATTTTATTTCAACATTTATTT
>CROPS137-21|Chthoniidae|CROBD813||Globochthonius | Globochthonius sp. nov. DO
AACTTTATATATATTATTAGGAATTTGAGCTGGATGTCTAGGATTAAGAATAAGAATAAT
TATTCGATCAGAATTATCTCATGCTAGAGGAATTATTGGAAGAGATCAATTATTTAATGT
AGTAGTAACAGCACATGCTTTTACAATAATTTTTTTTATAGTTATACCTATAATGATTGG
AGGATTTGGTAACTGATTAGTACCTTTAATAATTGGAGCACCAGATATAGCATTCCCACG
AATAAATAATTTAAGATTTTGATTATTACCTCCTTCACTATTATTACTATTATTATCATC
AACTATTGAAATAGGTTGTGGAACAGGATGAACAATATATCCACCATTGGCTAGAAATAT
TTCTCATTTTGGTGGTGCAGTCGATTTAGCTATTTTTTCTCTTCATTTAGCAGGAGCATC
ATCAATTTTAGGAGCAGTAAATTTTATTTCTACTATTTTTAATATACGTTCTAATAATTT
ATATATAAATAAAACACCATTATTTGTTTGATCAATTTTAATTACAACAATTTTACTTCT
ATTAGCCTTACCTGTTTTAGCAGGAGCAATTACAATATTACTAACAGATCGAAACTTTAA
TACATCTTTTTTTGATCCAACAGGTGGAGGAGATCCAATTTTATTTCAACATTTATTT
>CROPS138-21|Roncus aff. lubricus 3|CROBD815|Roncus aff. lubricus 3|
TACTTTATACTTAATTTTTGGAGTTTGATCAGGAATTCTAGGTTTTAGATTAAGAATGAT
TATTCGTCTTCAACTGTCTACACCGGGGATACTTCTT---TCCGATCATAATTATAATGT
AGTAGTAACCACTCACGCTTTTGTAATAATTTTCTTTATAATTATACCTATGATAATTGG
AGGTTTTGGAAACTGACTTGTCCCACTAATAATTGGTTCTCCAGATATAGCTTTTCCCCG
AATGAATAATTTAAGTTTTTGATTATTACCCCCCTCCTTAAGTTTAATAATTCTTTCTTC
TTCTTTAGAAATAGGAACAGGAACAGGATGAACCATTTACCCCCCTTTAGCAAGAAGAAA
CTTTCATCCTGGTAAATCGACTGATTTACTAATTTTCTCTCTCCACTTAGCTGGAATTTC
TTCCATTTTAGGGGCTGTAAATTTTATTTCTACTATTATAAATATGCGTATACCTTCTCT
CCTTCTTAAGATAATACCTTTATTCGTTTGATCAATTTTATTTACTACAATTTTGCTTTT
ATTCGCTATCCCCGTACTAGCAGGAGCCATCACTATACTCTTAACAGATCGAAATTTTAA
TACTACCTTTTTTTCACCTGCAGGGGGAGGAGATCCTATTTTATTCCAACATTTATTT
>CROPS139-21|Neobisium dinaricum|CROBD816|Neobisium dinaricum|Subgenus: Blothrus
AACCCTGTATTTGATTTTTGGGGTATGGGCAGGTATTCTTGGTATAAGCTTTAGAATAAT
CATTCGTTTACAAATAATAATTCCTGGTATATTAATT---TCTGATCATAATTATAATGT
TGTTGTAACAACTCACGCTTTTGTTATAATTTTCTTTATAATTATACCAATAATAATTGG
AGGGTTTGGAAACTGATTAGTTCCTATAATAATTGGTTCCCCTGATATAGCTTTTCCACG
ATTAAATAATTTAAGATTTTGACTATTACCTCCATCATTTAGACTTTTAATTTTATCTTC
TAGACTTGAAATAGGGGCCGGAACTGGATGAACAATTTATCCACCTTTAGCAGGGAATAT
ATTTCATTCTAGAAAATCAGTTGATTTATTAATTTTTTCTTTACATTTAGCTGGTATCTC
ATCTATTTTAAGAGCTGTAAATTTTATTTCTACAATTTTAAATATACGAATACCTGCTAT
AAAATTAAAAATAATACCTTTATTTGTTTGGTCTATTTTTTTTACAACTTTATTACTTCT
TTTTGCTATCCCTGTTTTGGCAGGGGCTATTACAATATTATTAACAGATCGTAATTTTAA
TACATCATTTTTTGTGCCGGCAGGTGGGGGGGATCCTATTTTATTTCAACATTTATTT
>CROPS140-21|Neobisium stygium|CROBD817|Neobisium stygium|Subgenus: Blothrus
AACTTTATATTTAATTCTTGGTGTATGGGCAGGTATTCTAGGAATAAGATTTAGAATAAT
TATTCGGCTACAAATGACAACTCCAGGTATATTAATC---TCAGATCATAATTATAATGT
TGTAGTAACTACACATGCTCTTATTATAATTTTTTTTATAATTATACCAATAATAATTGG
AGGATTTGGGAACTGGTTAATTCCTTTAATGATTGGTTCTCCAGATATAGCTTTTCCTCG
AATAAATAATTTTAGATTTTGATTATTACCTCCTTCTTTTAGTCTTCTTATTTTATCTTC
TACTTTAGAAATAGGGGTGGGGGCAGGTTGAACAATTTACCCACCTTTAGCTAGAAACAT
ATTTCATTCTAGAAAAGCAATAGATTTTTTAATTTTTTCTTTACATTTGGCAGGTATTTC
TTCTATTTTAAGTGCTGTAAATTTTATTTCAACTATTTTTAATATACGAATACCATCAAT
AAAAATGAAAATAATACCGTTATTTGTTTGATCAATTTTTTTCACAACCTTGCTTTTACT
TTTAGCAATTCCTGTTTTAGCAGGTGCTATTACTATACTGTTAACAGATCGTAATTTTAA
TACTTCTTTTTTTGTACCAGCAGGGGGTGGGGATCCTATTTTATTTCAACACTTATTT
>CROPS141-21|Neobisium gentile flavum|CROBD818|Neobisium gentile|Subgenus: Neobisium
GACACTATATTTAATTTTTGGGGTATGGGCAGGTATTGTAGGAATGAGTTTTAGAATGAT
TATTCGTTTACAATTAATAATTCCTGGTATACTAATT---TCTGATCATAATTATAATGT
TGTTGTTACAACTCATGCTTTTATTATAATCTTTTTCATAATTATACCAATGATAATTGG
GGGTTTTGGAAATTGATTAGTACCAATAATAATTGGTTCTCCGGATATAGCATTTCCTCG
TATAAATAATTTAAGATTTTGATTACTCCCTCCATCCTTTGGTCTATTAATTTTATCTTC
AGGTTTAGAAATAGGGGTTGGGGCAGGATGAACTATTTATCCCCCTTTAGCAGGTAACAT
ATTTCATTCAAGAAAATCTATAGATTTATTAATTTTTTCATTACACTTGGCAGGTATTTC
TTCTATTTTAGGGGCAGTAAATTTTATCTCTACTATTATTAATATGCGGATACCTGCCCT
AAAACTCAAAGTAGTCCCTTTATTTGTTTGATCTATTTTTTATACTACAGTATTATTACT
ACTAGCTATTCCAGTACTAGCTGGTGCAATTACTATACTATTGACAGACCGTAATTTTAA
TACTTCATTTTTTGTACCGGCAGGAGGGGGGGATCCTATTTTATTTCAACATTTATTT
>CROPS142-21|Neobisium aff. spelaeum|CROBD819|Neobisium aff. spelaeum|Subgenus: Blothrus
AACTTTATATTTAATTCTAGGGGTATGGGCAGGTATTCTAGGAATAAGATTTAGAATAAT
TATTCGTTTACAAATAATAACCCCAGGTATATTAATT---TCTGATCATAATTATAATGT
AGTCGTTACTACTCATGCCCTTATTATAATTTTCTTTATAATTATACCAATAATAATTGG
GGGATTTGGGAATTGATTAATTCCTATAATAATTGGTTCTCCTGATATAGCCTTCCCTCG
AATAAATAATTTTAGTTTCTGATTATTACCACCTTCCTTTAGTTTATTGATTTTATCCTC
TACATTAGAAATAGGAGCAGGAACAGGTTGAACGATTTACCCCCCATTAGCTAGAAATAT
ATTTCATTCTAGAAAAGCAATAGATTTGTTAATTTTTTCGTTACATTTGGCAGGTATTTC
TTCTATTTTAAGAGCTGTTAATTTTATTTCAACTATTTTTAATATACGAATACCAGCAAT
AAAAATAAAAATAATACCTTTATTTGTTTGATCTATTTTTTTCACTACTTTACTTTTATT
GTTAGCAATCCCTGTTTTAGCAGGGGCAATTACTATATTATTAACTGATCGTAATTTTAA
TACTTCTTTTTTTGTACCTGCGGGCGGAGGTGACCCTATTTTATTTCAACATTTATTT
>CROPS143-21|Neobisium stygium|CROBD823|Neobisium stygium|Subgenus: Blothrus
AACTTTATATTTAATTCTGGGGGTGTGGGCAGGTATTCTAGGAATAAGATTTAGAATAAT
TATTCGCCTACAAATAATAACCCCAGGTATATTAATT---TCAGATCATAATTATAATGT
AGTCGTTACTACTCATGCCCTTATTATAATTTTTTTCATAATTATACCAATAATAATTGG
AGGATTTGGGAATTGATTAATCCCTATAATAATTGGTTCTCCTGATATAGCCTTTCCTCG
AATAAATAATTTCAGTTTCTGGTTACTGCCTCCCTCTTTTAGTTTATTAATTTTATCCTC
TACTTTAGAAATAGGGGCAGGTACAGGCTGAACTATCTACCCTCCATTAGCTAGAAATAT
ATTTCATGCTAGTAAAGCAATAGATTTATTAATTTTTTCGTTACATTTGGCAGGTATTTC
TTCTATTTTAAGAGCTGTAAATTTTATTTCAACTATTTTTAATATACGAATACCCGCAAT
AAAAATAAAAATAATACCCCTATTTGTTTGATCAATTTTTTTCACTACCCTACTTTTATT
ATTAGCAATCCCTGTTTTAGCAGGGGCAATTACTATACTATTAACTGATCGTAATTTTAA
TACTTCTTTTTTTGTACCAGCAGGTGGGGGTGACCCTATTTTATTTCAACACTTATTT
>CROPS144-21|Neobisium dinaricum|CROBD825|Neobisium dinaricum|Subgenus: Blothrus
AACTCTATATTTGATTTTTGGGGTGTGGGCAGGTATTCTTGGTATAAGTTTTAGAATAAT
TATTCGTTTACAAATAATAATTCCTGGAATATTAATT---TCTGATCATAATTATAATGT
TGTTGTGACAACTCATGCTTTTGTTATAATTTTCTTTATAATTATACCAATAATAATTGG
GGGTTTTGGAAACTGGTTAGTTCCTATAATAATTGGTTCTCCTGATATAGCTTTTCCACG
ATTAAATAATCTAAGATTTTGACTTCTACCTCCATCATTTAGACTTTTAATTTTATCTTC
TAGACTTGAAATAGGTGCTGGAACTGGATGAACAATTTATCCCCCTTTAGCAGGGAATAT
GTTTCATTCTAGAAAATCAGTTGATTTATTAATTTTTTCTTTACATTTGGCAGGTATCTC
ATCTATTTTAAGAGCAGTAAATTTTATTTCTACAATTTTAAATATACGAATACCTGCTAT
AAAATTAAAAATAATACCTTTATTTGTTTGGTCTATTTTTTTTACAACTTTATTACTTCT
TTTTGCTATTCCTGTTTTAGCAGGGGCCATTACAATATTATTAACAGATCGTAATTTTAA
TACATCATTTTTTGTACCAGCAGGTGGGGGTGATCCTATTTTATTTCAACATTTATTT
>CROPS145-21|Neobisium stygium|CROBD826|Neobisium stygium|Subgenus: Blothrus
AACTTTATATTTAATTCTTGGTGTATGGGCAGGTATTCTAGGAATAAGATTTAGAATAAT
TATTCGGCTACAAATGACGACTCCAGGTATATTAATT---TCAGATCATAATTATAATGT
CGTAGTAACCACACACGCCCTTATTATAATTTTTTTTATAATTATACCAATAATAATTGG
AGGGTTTGGAAACTGATTAATTCCTTTAATAATTGGTTCTCCTGATATAGCTTTTCCTCG
AATAAATAATTTTAGATTTTGATTATTGCCCCCTTCTTTTAGTCTTCTTATTTTATCCTC
TACTTTAGAAATAGGGGTGGGGGCAGGTTGAACAATCTACCCTCCTTTAGCTAGAAATAT
ATTTCATACTAGAAAAGCAATAGATTTTTTAATCTTTTCTTTACATCTTGCAGGAATCTC
TTCTATTTTAAGTGCTGTAAATTTTATTTCAACTATTTTTAATATACGAATACCGTCAAT
AAAAATGAAAATAATACCATTATTTGTTTGATCAATTTTTTTCACAACTTTGCTTTTACT
TTTGGCAATTCCTGTTTTGGCAGGAGCTATTACTATATTGTTAACAGATCGTAATTTTAA
TACTTCTTTTTTTGTACCAGCAGGGGGAGGGGATCCTATTTTATTTCAACATTTATTT
>CROPS146-21|Neobisium gentile gentile|CROBD827|Neobisium gentile|Subgenus: Neobisium | Neobisium aff. gentile gentile
AACATTATATTTAATTTTTGGAGTTTGGGCAGGTATTGTTGGAATAAGTTTTAGAATAAT
TATTCGTTTACAATTAATAATTCCAGGGATGCTAATT---TCTGACCATAATTATAATGT
TGTTGTTACTACACATGCTTTTATTATAATTTTTTTTATAATTATACCAATAATAATTGG
AGGATTTGGAAATTGATTAGTTCCTATAATAATTGGTTCTCCTGATATAGCATTTCCTCG
AATAAATAATTTAAGATTTTGATTACTGCCTCCTTCTTTTGGTTTATTGATTTTATCCTC
TTGAAGAGAAATGGGAGTAGGAGCAGGATGAACTATTTATCCTCCTTTATCGGGAAATAT
ATTTCATTCTAATAAATCTATAGATTTACTTATTTTTTCTTTACATTTAGCGGGTATCTC
TTCTATTTTAGGGGCAGTAAATTTTATTTCTACCATTATCAATATACGCATACCTGCCTT
AAAACTTAAGGTAGTTCCTCTATTTGTTTGGTCTATTTTTTTTACTACAGTGTTATTATT
ATTAGCTATTCCAGTATTAGCAGGTGCTATTACCATATTACTTACAGATCGAAATTTTAA
TACATCTTTTTTTGTTCCGGCAGGGGGGGGAGATCCTATTTTATTTCAACATTTATTT
>CROPS147-21|Neobisium aff. reimoseri|CROBD828|Neobisium aff. reimoseri|Subgenus: Blothrus
AACACTATATTTGATTTTTGGGGTTTGAGCGGGAATTTTAGGAATAAGTTTTAGAATAAT
TATTCGCTTACAAATAATAATTCCTGGAATATTAATT---TCAGATCATAATTATAATGT
TGTAGTAACAACTCATGCTTTTATTATAATTTTTTTTATAATTATACCAATAATAATCGG
AGGATTTGGTAATTGACTAGTTCCGATAATAATCGGATCCCCTGATATAGCTTTCCCACG
AATAAATAATTTAAGATTTTGACTCCTTCCCCCTTCTTTAGGCTTATTAATTTTATCATC
TTGAATTGAAATAGGAGCTGGTACTGGATGAACAATTTATCCCCCCCTTGCAAGAAACAT
ATTTCATTCTAGAAAATCTATAGACTTATTAATTTTTTCTCTCCATTTAGCGGGTGTTTC
TTCAATTTTGGGGGCAGTAAATTTTATTACTACTATCCTAAATATGCGAATACCTGCAAT
AAAATTAAAAATAATACCTTTATTTGTTTGATCAATTTTTTTTACTACTTTATTATTATT
ATTGGCTATCCCTGTTTTAGCTGGGGCTATTACTATACTATTAACTGATCGTAATTTTAA
TACATCATTTTTTGTCCCTGCTGGGGGGGGAGATCCTATTTTATTTCAACATTTATTT
>CROPS148-21|Neobisium gentile flavum|CROBD829|Neobisium gentile|Subgenus: Neobisium
AACATTGTATTTAATTTTTGGGGTATGGGCAGGTATTGCAGGTATGAGTTTTAGAATAAT
TATTCGCTTACAATTAATAATTCCTGGAATGTTAATT---TCTGATCATAATTACAATGT
TGTTGTTACAACTCATGCTTTTATTATAATTTTTTTTATAATTATACCAATAATAATTGG
GGGATTTGGAAATTGATTAGTACCAATAATAATTGGTTCTCCGGACATAGCATTCCCCCG
TATAAACAATTTAAGATTTTGATTACTTCCTCCTTCTTTTAGTTTGTTAATTTTATCTTC
AGGTTTAGAAATAGGAGTTGGAGCAGGGTGAACAATCTACCCTCCTTTGGCAGGTAATAT
ATTTCATTCAAGAAAATCTATAGATTTATTAATTTTTTCATTACATTTGGCAGGTATTTC
TTCTATTTTAGGTGCGGTAAATTTTATTTCTACTATTATTAATATACGGATACCTGCCCT
AAAACTAAAGGTAGTCCCTTTATTTGTTTGATCTATTTTTTATACTACAGTATTATTATT
ACTAGCTATCCCAGTATTAGCTGGTGCAATTACTATACTATTAACAGACCGTAATTTTAA
TACTTCATTTTTTGTGCCAGCGGGTGGGGGTGATCCTATTTTATTTCAACATTTATTT
>CROPS149-21|Neobisium aff. spelaeum|CROBD831|Neobisium aff. spelaeum|Subgenus: Blothrus
AACTTTATATTTAATTCTAGGGGTATGGGCAGGTATTCTAGGAATAAGATTTAGAATAAT
TATTCGTTTACAAATAATAACCCCAGGTATATTAATT---TCTGATCATAATTATAATGT
AGTCGTTACTACTCATGCCCTTATTATAATTTTCTTTATAATTATACCAATAATAATTGG
GGGATTTGGGAATTGATTAATTCCTATAATAATTGGTTCTCCTGATATAGCCTTCCCTCG
AATAAATAATTTTAGTTTCTGATTATTACCACCTTCCTTTAGTTTATTGATTTTATCCTC
TACATTAGAAATAGGAGCAGGAACAGGTTGAACGATTTACCCCCCATTAGCTAGAAATAT
ATTTCATTCTAGAAAAGCAATAGATTTGTTAATTTTTTCGTTACATTTGGCAGGTATTTC
TTCTATTTTAAGAGCTGTTAATTTTATTTCAACTATTTTTAATATACGAATACCAGCAAT
AAAAATAAAAATAATACCTTTATTTGTTTGATCTATTTTTTTCACTACTTTACTTTTATT
GTTAGCAATCCCTGTTTTAGCAGGGGCAATTACTATATTATTAACTGATCGTAATTTTAA
TACTTCTTTTTTTGTACCTGCGGGCGGAGGTGACCCTATTTTATTTCAACATTTATTT
>CROPS150-21|Neobisium stygium|CROBD832|Neobisium stygium|Subgenus: Blothrus
AACTTTATATTTAATTCTTGGTGTATGGGCAGGTATTCTAGGAATAAGATTTAGAATAAT
TATTCGGCTACAAATGACGACTCCAGGTATGTTAATT---TCAGATCATAATTATAATGT
CGTAGTAACTACTCATGCCCTTATTATAATTTTTTTTATAATCATACCAATAATAATTGG
GGGGTTTGGAAACTGATTAATTCCTTTAATAATTGGTTCTCCTGATATAGCTTTTCCTCG
AATAAATAATTTTAGATTTTGATTATTACCTCCTTCTTTTAGACTTCTTATTTTATCTTC
TACTTTAGAAATAGGAGTGGGGGCAGGTTGAACAATTTACCCTCCTTTAGCTAGAAATAT
ATTTCATACTAGAAAAGCAATAGATTTTTTAATCTTTTCTTTACATTTGGCGGGTATTTC
TTCTATTTTAAGTGCTGTAAATTTTATTTCAACTATTTTTAATATACGAATACCATCAAT
AAAAATGAAAATAATACCGTTATTTGTTTGGTCAATTTTCTTTACAACATTACTTTTACT
TTTAGCAATTCCTGTTTTAGCTGGGGCTATTACTATATTGTTGACAGATCGTAATTTTAA
TACTTCTTTTTTTGTACCGGCAGGAGGTGGGGATCCTATTTTATTCCAACATTTATTT
>CROPS151-21|Chthoniidae|CROBD834||Globochthonius | Globochthonius aff. caligatus
AACTATATACTTATTACTCGGTGTTTGATCAGGTTGTATAGGATTAAGATTAAGAATAAT
TATTCGAATAGAATTATCACAAAGAGGAATAATTATAGGAAGAGATCAATTATTTAATGT
AATAGTGACAGCACATGCTTTTATTATAATTTTCTTTATAGTAATACCAATAATAATTGG
AGGTTTTGGAAACTGATTAATTCCTATAATAATTGGAGCTCCTGATATAGCATTCCCTCG
CATAAATAATATAAGTTTTTGACTTCTACCCCCTTCATTAATATTATTATTATTATCCTC
TTCATTAGAAATAGGATGTGGAACAGGATGAACAATATATCCTCCATTAGCAAGAAATAT
ATCACACCAAGGAGGAGCAGTAGACTTAGCTATTTTTTCCTTACACTTAGCAGGAGCTTC
ATCAATCTTAGGAGCAGTAAATTTTATTTCTACAATTTTTAATATACGTTCTAATAATTT
TATACTAAGAAAAATATCTTTATTTGTTTGATCTATTTTAATTACAACTATATTATTGCT
TTTAGCATTACCTGTTTTAGCAGGAGCAATTACTATATTATTAACAGACCGTAATTTTAA
TACCTCTTTTTTTGATCCTGTGGGAGGAGGTGATCCAATTCTATTTCAACACTTATTT
>CROPS152-21|Neobisium sp. nov. KP|CROBD835|Neobisium sp. nov. KP|
AACTTTATATTTAATTTTTGGTGTGTGAGCAGGAATTATAGGAATAAGATTTAGAATGAT
TATTCGTCTTCAAATAATAATTCCTGGGATATTAATT---TCTGATCATAATTATAATGT
TGTTGTAACAACACATGCATTTATTATGATTTTCTTTATAATTATACCTATAATAATTGG
AGGGTTTGGAAATTGATTAGTACCAATAATAATTGGTTCTCCTGATATAGCTTTCCCTCG
ATTAAATAATCTTAGATTTTGACTACTCCCTCCCTCCTTTAGACTTTTGATTTTATCCTC
TAGTCTTGAAATAGGTCCTGGAACTGGATGAACAATTTATCCTCCTTTAGCAGGAAATAT
ATTCCACTCTAGAAAATCAGTTGATTTATTAATTTTTTCTTTACATTTAGCGGGAATTTC
ATCTATTTTAAGAGCTGTAAATTTTATTTCTACAATTTTAAATATACGAATACCTGCTAT
AAAATTAAAAATAATACCTTTATTTGTTTGGTCTATTTTTTTTACAACTTTATTACTTCT
TTTTGCTATTCCAGTATTAGCTGGGGCTATTACAATACTATTGACAGATCGTAATTTTAA
TACATCATTTTTTGTACCAGCTGGTGGTGGGGATCCTATTTTATTTCAACATTTATTT
>CROPS153-21|Insulocreagris sp. n. M|CROBD837|Insulocreagris sp. n. M|
AACTTTATATTTAATTTTCGGGGTTTGATCTGGTATTTTAGGAATAAGATTCAGTATAGT
GATTCGCCTTCAAATAATAAACCCAGGGATATTAATT---TCTGATCATAACTATAACTC
TATTATTACAGTTCATGCTTTTATTATAATTTTCTTTATAATTATACCAATGATAATTGG
TGGTTTTGGGAATTGATTAATTCCTCTAATAATTGGTTCTACAGATATAGCTTTTCCACG
AATAAATAATTTAAGATTTTGGTTGCTTCCCCCTTCTCTTATATTATTAATTTTATCATC
TATTTTAGGGTTGGGGGTGGGTGCTGGATGAACTATTTATCCACCCCTAACTAGAGAGAT
TTTCCACCCTGAAAAATCAATAGATTTAATAATCTTTAGCTTACACTTAGCAGGAATTTC
TTCTATTTTAAGTGCTGTGAATTTTATTTCAACAATTATAAATATACGAAGACCCGGAAT
AAAATACAAAATAATACCTTTATTTGTATGGTCAATTTTCTTTACAACAATTCTTCTTTT
AGTAGCTATTCCAGTTTTAGCTGGGGCGATTACTATATTATTAACAGATCGTAATTTTAA
TACTTCATTTTTCTCCCCAATTGGAGGGGGAGATCCTATTTTATTTCAACATTTATTT
>CROPS154-21|Chthonius magnificus|CROBD838|Chthonius magnificus|
TACAATATATTTACTTTTGGGTATTTGATCAGGATGTATAGGAATAAGTCTTAGAATAAT
TATTCGAATAGAATTATCCCATCCTGGAGATATTATAGGAAGAGATCAATTATTTAATGT
TGTAGTTACAGCACATGCTTTCATTATAATTTTCTTTATAGTAATACCAATAATAATTGG
AGGATTTGGAAATTGATTAGTACCACTAATAATTGGAGCCCCAGATATAGCTTTTCCACG
AATAAACAATATAAGATTTTGACTTCTTCCACCATCATTAACTCTTCTATTAATTTCTTC
TTTTATACAAATAGGTTGTGGAACAGGATGAACAATATATCCTCCATTAGCCCATAATAT
TTCCCATCAAGGAAGAGCTGTTGATCTAGCCATTTTTTCTTTACATTTAGCCGGAGCTTC
ATCAATTTTAGGTGCTGTAAATTTTATTTCAACTATCCTTAATATACGTTCTAATAATTT
AAATACAAAAAATTTACCTTTATTTGTTTGATCTATTTTAATTACAACTATTTTACTATT
ATTAGCATTACCTGTTCTTGCTGGAGCTATTACTATATTATTAACAGATCGAAATTTTAA
TACATCTTTTTTTGATCCTTTAGGAGGAGGTGACCCTATTTTATTTCAACATTTATTT
>CROPS155-21|Neobisium stygium|CROBD839|Neobisium stygium|Subgenus: Blothrus
AACTTTATATTTAATTCTTGGTGTATGGGCAGGTATTCTAGGAATAAGATTTAGAATAAT
TATTCGGCTACAAATGACAACTCCAGGTATATTAATC---TCAGATCATAATTATAATGT
TGTAGTAACTACACATGCTCTTATTATAATTTTTTTTATAATTATACCAATAATAATTGG
AGGATTTGGGAACTGGTTAATTCCTTTAATGATTGGTTCTCCAGATATAGCTTTTCCTCG
AATAAATAATTTTAGATTTTGATTATTACCTCCTTCTTTTAGTCTTCTTATTTTATCCTC
TACTTTAGAAATAGGGGTGGGGGCAGGTTGAACAATTTATCCACCTTTAGCTAGAAACAT
ATTTCATTCTAGAAAAGCAATAGATTTTTTAATTTTTTCTTTACATTTGGCAGGCATTTC
TTCTATTTTAAGTGCTGTAAATTTTATTTCAACTATTTTTAATATACGAATACCGTCAAT
AAAAATGAAAATAATACCGTTATTTGTTTGATCAATTTTTTTCACAACCTTGCTTTTACT
TTTAGCAATTCCTGTTTTAGCAGGTGCTATTACTATACTGTTAACAGATCGTAATTTTAA
TACTTCTTTTTTTGTACCAGCAGGGGGTGGGGATCCTATTTTATTTCAACACTTATTT
>CROPS156-21|Neobisium gentile flavum|CROBD844|Neobisium gentile|Subgenus: Neobisium
AACATTATATTTAATTTTTGGGGTGTGAGCAGGGATTGTAGGAATAAGTTTTAGTATAAT
TATTCGTTTACAATTAATAATTCCTGGGATATTAATT---TCTGATCATAATTATAATGT
TGTTGTTACAACACATGCTTTTATTATGATTTTTTTTATGATTATACCAATGATAATTGG
GGGTTTCGGAAATTGATTAGTACCAATAATAATTGGTTCTCCAGATATAGCATTCCCTCG
TATAAATAATTTAAGTTTTTGATTACTCCCTCCTTCTTTTGGTTTGTTAATTTTATCTTC
AGGGTTAGAGATAGGAGTTGGAGCAGGGTGAACTATTTATCCCCCCTTAGCTGGTAACAT
ATTTCATTCAAGAAAATCCATAGATTTATTAATTTTTTCATTACATTTGGCAGGTATTTC
TTCTATTTTAGGTGCGGTAAATTTTATTTCTACTATTATTAATATGCGGATACCTGCCCT
AAAACTTAAAGTAGTTCCTTTATTTGTTTGGTCTATTTTTTATACTACAGTATTATTATT
GTTAGCTATTCCAGTATTAGCAGGTGCAATTACTATACTACTGACAGACCGTAATTTTAA
TACTTCATTTTTTGTGCCAGCGGGGGGAGGTGACCCTATTTTATTTCAACATTTATTT
>CROPS157-21|Neobisium dalmatinum|CROBD846|Neobisium dalmatinum|Subgenus: Blothrus
AACTTTATATTTAATTTTTGGGGTTTGAGCTGGTATTGTAGGAATAAGATTAAGAATGAT
TATTCGCCTACAAATATCTATTCCTGGAATACTAATT---TCAGACCACAACTATAATGT
AGTAATCACAACTCATGCTTTTATTATAATTTTTTTTATAATTATACCTATGATAATTGG
GGGTTTCGGTAACTGATTAGTTCCTATAATAATTGGATCAGCAGATATAGCTTTTCCTCG
AATAAATAATTTAAGATTTTGATTACTCCCCCCTTCTTTGAGTTTACTAATTCTTTCTTC
AACTTTAGAGATGGGTTCAGGAACAGGATGAACTATTTATCCACCTTTAGCAGGAAATTT
CTTTCACTCAGATAAATCTATAGATTTATTAATTTTTTCATTACATTTAGCGGGAATTTC
TTCTATTTTGGGGGCTGTAAACTTTATTTCCACCATCCTTAATATACGGATACCAGCTAT
AAAATTAAAAATGATACCATTATTTGTTTGATCTATTTTCTTCACTACATTATTATTATT
ATTAGCTATTCCTGTACTAGCAGGAGCTATTACTATACTTCTAACTGATCGTAATTTTAA
TACAGCATTTTTTGTACCAGCAGGGGGAGGAGATCCTATTTTATTTCAACATTTATTT
>CROPS158-21|Neobisium aff. spelaeum|CROBD847|Neobisium aff. spelaeum|Subgenus: Blothrus
AACTTTATATTTAATTCTAGGGGTATGGGCAGGTATTCTAGGAATAAGATTTAGAATAAT
TATTCGTTTACAAATAATAACCCCAGGTATATTAATT---TCTGATCATAATTATAATGT
AGTCGTTACTACTCATGCCCTTATTATAATTTTCTTTATAATTATACCAATAATAATTGG
GGGATTTGGGAATTGATTAATTCCTATGATAATTGGTTCTCCTGATATAGCCTTCCCTCG
AATAAATAATTTTAGTTTCTGATTATTACCACCTTCCTTTAGTTTATTGATTTTATCCTC
TACATTAGAAATAGGGGCAGGAACAGGTTGAACGATTTACCCCCCATTAGCTAGAAATAT
ATTTCATTCTAGAAAAGCAATAGATTTGTTAATTTTTTCGTTACATTTGGCAGGTATTTC
TTCTATTTTAAGAGCTGTTAATTTTATTTCAACTATTTTTAATATACGAATACCCGCAAT
AAAAATAAAAATAATACCTTTATTTGTTTGATCTATTTTTTTCACTACTTTACTTTTATT
GTTAGCAATCCCTGTTTTAGCAGGGGCAATTACTATATTATTAACTGATCGTAATTTTAA
TACTTCTTTTTTTGTACCTGCGGGCGGAGGTGACCCTATTTTATTTCAACATTTATTT
>CROPS159-21|Neobisium aff. spelaeum|CROBD848|Neobisium aff. spelaeum|Subgenus: Blothrus
AACTTTATATTTAATTCTAGGGGTATGGGCAGGTATTCTAGGAATAAGATTTAGAATAAT
TATTCGTTTACAAATAATAACCCCAGGTATATTAATT---TCTGATCATAATTATAATGT
AGTCGTTACTACTCATGCCCTTATTATAATTTTCTTTATAATTATACCAATAATAATTGG
GGGATTTGGGAATTGATTAATTCCTATGATAATTGGTTCTCCTGATATAGCCTTCCCTCG
AATAAATAATTTTAGTTTCTGATTATTACCACCTTCCTTTAGTTTATTGATTTTATCCTC
TACATTAGAAATAGGGGCAGGAACAGGTTGAACGATTTATCCCCCATTAGCTAGAAATAT
ATTTCATTCTAGAAAAGCAATAGATTTGTTAATTTTTTCGTTACATTTGGCAGGTATTTC
TTCTATTTTAAGAGCTGTTAATTTTATTTCAACTATTTTTAATATACGAATACCCGCAAT
AAAAATAAAAATAATACCTTTATTTGTTTGATCTATTTTTTTCACTACTTTACTTTTATT
GTTAGCAATCCCTGTTTTAGCAGGGGCAATTACTATATTATTAACTGATCGTAATTTTAA
TACTTCTTTTTTTGTACCTGCGGGCGGAGGTGACCCTATTTTATTTCAACATTTATTT
>CROPS160-21|Roncus lubricus|CROBD851|Roncus lubricus|
AACTTTATATTTAATTTTTGGAGTTTGATCCGGGATTTTGGGTTTTAGACTAAGAATAAT
TATTCGACTTCAATTGTCAACACCAGGAATACTTCTC---TCTGATCATAATTATAATGT
AGTTGTTACAACACACGCTTTTGTAATAATTTTTTTTATAATTATACCTATAATAATTGG
GGGTTTTGGAAATTGATTAGTTCCCCTAATAATTGGTTCTCCAGATATAGCTTTTCCTCG
GATAAACAACTTAAGATTTTGACTTCTTCCTCCCTCTTTGAGCCTAATAATTCTCTCCTC
ATCTTTAGAAATAGGAACGGGAACTGGTTGAACTATTTACCCCCCTTTAGCCAGAAGAAA
TTTTCATCCGGGTAAGTCTACTGATTTATTAATCTTTTCTCTACATTTAGCTGGAATCTC
TTCTATTTTAGGGGCAGTAAATTTTATCTCCACAATTATAAATATACGTATACCATCTCT
TCTTCTTAAAATAATACCTTTATTTGTTTGGTCAATTTTATTTACCACAATTTTACTATT
ATTTGCTATCCCTGTTTTAGCTGGAGCTATTACCATACTTCTAACTGATCGTAATTTTAA
TACTACTTTCTTCTCTCCAGCCGGAGGGGGGGATCCCATTTTATTTCAACATCTATTT
>CROPS161-21|Chthonius subterraneus subterraneus|CROBD862|Chthonius subterraneus|
TACTTTATATTTACTATTAGGAGTTTGATCAGGTTGTATAGGATTAAGATTTAGTATAAT
TATTCGAATAGAATTATCTCAAACTGGTAGAATTATAGGAAGAGATCAAGTATTCAATGT
TATAGTTACAGCACATGCTTTTATTATAATTTTTTTTATAGTAATACCTATAATAATTGG
AGGTTTTGGAAACTGATTAGTTCCATTTATAATTGGAGCTCCTGATATAGCTTTTCCACG
TATAAATAATATAAGTTTTTGACTTCTTCCACCTTCTTTATTACTATTATTAACATCATC
TTTCGTAGAAATAGGTTGTGGTACTGGATGAACAATATATCCTCCTTTATCTAGAAATAT
AGCACATAATGGAGGAGCAGTAGATTTTGCTATTTTTTCTTTACATCTTGCTGGAGCTTC
TTCAATTCTAGGAGCAGTAAATTTCATCTCAACTATTTTTAATATACGTTCAAGAAATTT
TAGTTTAAGAAAATTACCTTTATTTGTTTGATCTATTTTAATTACTACTGTATTACTTTT
ACTAGCATTACCTGTATTAGCTGGAGCAATTACTATATTATTAACAGATCGAAATTTTAA
TACATCTTTTTTTGATCCTGTTGGAGGAGGAGATCCTATTTTATTCCAACATTTATTT
>CROPS162-21|Chthonius aff. radjai|CROBD863|Chthonius aff. radjai|
AACCATATATCTCATTCTAGGAATTTGATCTGGTTGTATAGGTTTAAGTCTTAGAATAAT
TATTCGAATTGAATTATCTCAAATTGGTGGTATTTTAAATAGTGATCACTTATTTAATGT
TATTGTTACAGCCCATGCATTTATTATAATTTTTTTTATAGTAATACCAATAATAATTGG
AGGTTTTGGAAATTGATTAGTCCCAATAATAATTGGAGCCCCAGATATAGCTTTCCCTCG
AATAAATAATATAAGATTTTGACTTTTACCCCCTTCTTTAAGATTATTATTAATATCTTC
CTTTATTGAAATAGGATGCGGAACCGGATGAACAATATACCCTCCTTTAGCAAATAATAT
CGCTCATAGAGGAGGAGCTGTAGATTTAGCTATTTTTTCTCTTCACCTAGCAGGTGCTTC
TTCAATCCTAGGAGCTGTAAATTTTATCTCAACTATTATTAATATACGCTCAAATAATTT
TTCTCTAAATAAAATACCATTATTTGTATGATCAATTTTAATTACTACAATTTTATTATT
ACTTGCTTTACCTGTTTTAGCAGGTGCTATTACAATATTATTAACAGATCGAAACTTTAA
TACTTCCTTTTTTGATCCTTTTGGAGGAGGAGATCCTATTCTATTCCAACACTTATTT
>CROPS163-21|Neobisium stygium|CROBD864|Neobisium stygium|Subgenus: Blothrus
AACTTTATATTTAATTCTTGGTGTATGGGCAGGTATTATAGGGATAAGATTTAGAATAAT
TATTCGACTACAAATAACTACCCCAGGTATATTAATT---TCAGATCATAATTATAATGT
TGTAGTAACTACACATGCTCTTATTATAATTTTTTTTATAATTATACCAATAATAATTGG
GGGATTTGGAAACTGGTTAATTCCTTTAATAATTGGTTCCCCTGATATAGCTTTTCCTCG
AATAAATAATTTTAGATTTTGATTATTACCTCCTTCTTTTAGTCTTCTTATTTTATCTTC
TACTTTAGAAATAGGAGTGGGGGCAGGATGAACAATTTACCCTCCTTTAGCTAGAAATAT
ATTTCATACTAGAAAAGCAATAGATTTTTTAATTTTTTCTTTACATTTGGCAGGTATTTC
TTCTATTTTAAGTGCTGTAAATTTTATTTCAACTATTTTTAATATACGAATACCATCAAT
AAAAATGAAAATAATACCATTATTTGTTTGATCAATTTTTTTTACAACTTTGCTTTTACT
TTTGGCAATTCCTGTTTTGGCTGGAGCTATTACTATACTGTTAACAGATCGTAATTTTAA
TACTTCTTTTTTTGTGCCAGCAGGGGGTGGGGATCCTATTTTATTTCAACATTTATTT
>CROPS164-21|Chthonius sp. nov. D|CROBD868|Chthonius sp. nov. D|
TACATTATATTTATTATTAGGAATTTGATCAGGTTGTATAGGATTAAGATTAAGAATAAT
TATTCGCATAGAATTATCACAAACTGGAAGAATTATAGGTAGTGATCAAGTATTTAATGT
TATAGTTACAGCACATGCCTTTATTATAATTTTTTTTATAGTAATACCTATAATAATTGG
TGGTTTTGGAAACTGACTTGTACCCTTAATAATTGGAGCTCCGGATATGGCTTTTCCACG
AATAAATAACATAAGTTTTTGATTATTACCACCATCTTTATTATTATTAATATTATCATC
ATTTGTAGAAATAGGTTGTGGTACAGGTTGAACAATATACCCTCCTTTATCAAGAAATTT
AGCCCATAATGGAGGAGCAGTAGATTTTGCTATTTTCTCTCTTCATTTAGCTGGAGCTTC
ATCAATTTTAGGTGCTGTAAATTTCATTTCAACTATTTTTAATATACGCTCAAGAAATTT
CAGTTTAAGAAAAATATCATTATTTGTGTGATCTATTCTAATTACTACTGTTTTATTACT
TCTTGCATTGCCTGTGTTAGCTGGAGCAATTACCATACTATTAACAGATCGTAATTTTAA
CACATCTTTTTTTGATCCAGTAGGTGGAGGAGATCCAATTTTATTTCAACATTTATTT
>CROPS165-21|Chthonius occultus|CROBD869|Chthonius occultus|
CACTATATATTTATTATTAGGTATTTGATCTGGTTGTATAGGACTAAGTCTTAGAATAAT
TATCCGTATAGAATTATCTCACTCTGGGGGAATTACAGGAAGTGATCAATTATTCAATGT
AATAGTAACAGCACACGCCTTTATTATAATTTTTTTTATAGTTATACCTATAATAATTGG
AGGATTTGGAAATTGATTAGTACCAATTATAATTGGAGCTCCTGATATAGCTTTCCCTCG
TATAAATAACATAAGTTTTTGATTACTACCACCTTCTTTAATATTATTATTATTTTCATC
TTCTGTTGAAATAGGATGTGGAACAGGATGAACAATATACCCCCCCTTAGCTAGCAATAT
ATCACATTATGGAGGAGCTGTAGATTTAGCTATTTTTTCTTTACATTTAGCTGGTGCTTC
TTCTATTTTAGGAGCTGTAAATTTTATTTCAACTATTCTTAATATACGAACTAGAGACTT
CTCAATAACAAAAACACCTTTATTTGTATGATCTATTTTAATTACAACAATTCTTCTACT
CCTTGCATTACCTGTATTAGCTGGTGCAATCACAATATTATTAACCGATCGAAATTTTAA
TACTTCTTTTTTTGACCCTATAGGAGGAGGAGATCCTATTTTATTTCAACATTTATTT
>CROPS166-21|Neobisium gentile gentile|CROBD871|Neobisium gentile|Subgenus: Neobisium
AACATTATATTTAATTTTTGGGGTTTGGGCAGGTATTGTTGGAATAAGTTTTAGAATAAT
TATTCGTTTACAATTAATAATTCCAGGGATATTAATT---TCTGACCATAATTATAATGT
TGTTGTTACTACACACGCTTTTATTATAATTTTTTTTATAATTATACCAATAATAATTGG
AGGATTTGGAAATTGATTAGTTCCTATGATAATTGGTTCTCCTGATATAGCATTCCCTCG
AATAAATAATTTAAGATTTTGATTGCTGCCTCCTTCTTTTGGTTTATTAGTTTTATCCTC
TTGAAGAGAGATAGGAGTAGGAGCAGGATGAACTATTTATCCTCCTTTATCGGGAAATAT
ATTTCATTCAAATAAATCTATGGATTTACTTATTTTTTCTTTACATTTGGCAGGTATTTC
TTCTATTTTAGGGGCGGTAAATTTTATTTCTACTATTATCAATATACGTATACCTGCCTT
AAAACTTAAGGTAGTTCCACTATTTGTTTGGTCTATTTTTTTTACTACTGTATTATTATT
ATTAGCAATTCCAGTATTAGCAGGTGCTATTACCATATTACTCACAGATCGAAATTTTAA
TACATCATTTTTTGTTCCGGCAGGTGGAGGAGATCCTATTTTATTTCAACATTTATTT
>CROPS167-21|Neobisium gentile gentile|CROBD873|Neobisium gentile|Subgenus: Neobisium
AACATTATATTTAATTTTTGGAGTTTGGGCAGGTATTGTTGGAATAAGTTTTAGAATAAT
TATTCGTTTACAATTAATAATTCCAGGGATGCTAATT---TCTGACCATAATTATAATGT
TGTTGTTACTACACATGCTTTTATTATAATTTTTTTTATAATTATACCAATAATAATTGG
AGGATTTGGAAATTGATTAGTTCCTATAATAATTGGTTCTCCTGATATAGCATTTCCTCG
AATAAATAATTTAAGATTTTGATTACTGCCTCCTTCTTTTGGTTTATTGATTTTATCCTC
TTGAAGAGAAATGGGAGTAGGAGCAGGATGAACTATTTATCCTCCTTTATCGGGAAATAT
ATTTCATTCTAATAAATCTATAGATTTACTTATTTTTTCTTTACATTTAGCGGGTATCTC
TTCTATTTTAGGGGCAGTAAATTTTATTTCTACCATTATCAATATACGCATACCTGCCTT
AAAACTTAAGGTAGTTCCTCTATTTGTTTGGTCTATTTTTTTTACTACAGTGTTATTATT
ATTAGCTATTCCAGTATTAGCAGGTGCTATTACCATATTACTTACAGATCGAAATTTTAA
TACATCTTTTTTTGTTCCGGCAGGTGGGGGAGATCCTATTTTATTTCAACATTTATTT
>CROPS168-21|Neobisium tantaleum|CROBD877|Neobisium tantaleum|Subgenus: Blothrus
AACCCTATACTTAATTTTTGGTGTTTGGGCGGGTATTCTAGGAATAAGATTTAGAATAAT
TATTCGTATACAAATAATAATTCCTGGAATATTAATC---TCAGATCACAACTATAATGT
TATAGTAACAATTCACGCTTTTATTATAATTTTTTTTATAATTATACCTATAATAATTGG
GGGCTTTGGAAACTGATTAGTACCATTAATAATTGGTTCACCTGATATGGCTTTCCCTCG
AATAAATAATTTAAGCTTTTGACTTCTCCCCCCCTCATTAATATTATTAATAATATCATC
TATACTAGAGATAGGGGCGGGTACTGGGTGAACAATTTATCCTCCCCTAGCTGGTAATAT
ATTTCATACTAGTAAATCTATAGATTTATTAATTTTTTCTTTACATTTAGCTGGGATTTC
TTCTATTTTAGGGGCCGTAAATTTTATTTCTACAATTTTTAATATGCGTATACCATCATT
AAAATTAAAAATAATACCGTTATTTGTGTGATCTATTTTTTTTACCACACTATTATTATT
ATTAGCTATTCCAGTATTAGCTGGGGCTATTACAATACTATTAACTGATCGTAACTTTAA
TACTTCTTTTTTTGTACCCGCGGGGGGCGGGGATCTTATTTTATTCCAACACTTATTT
>CROPS169-21|Neobisium dinaricum|CROBD879|Neobisium dinaricum|Subgenus: Blothrus
AACCCTATATTTGATTTTTGGAGTATGGGCAGGTATTCTTGGTATAAGCTTTAGAATAAT
CATTCGTTTACAAATAATAATTCCTGGCATATTAATT---TCTGATCATAATTATAATGT
TGTTGTGACAACTCACGCTTTCGTTATAATTTTCTTTATAATTATACCAATAATAATTGG
AGGGTTTGGAAACTGATTAGTCCCTATAATAATTGGTTCCCCTGATATAGCTTTCCCACG
ATTAAATAATTTAAGATTTTGATTATTACCTCCGTCATTTAGACTTTTAATTTTATCTTC
TAGACTTGAGATAGGTGCTGGAACTGGATGAACAATTTATCCCCCTTTAGCCGGGAATAT
ATTTCATTCTAGAAAATCAGTTGATTTATTAATTTTTTCTTTACATTTAGCTGGTATTTC
ATCTATTTTGAGAGCTGTAAATTTTATTTCTACAATTTTAAATATACGAATACCTGCCAT
AAAATTAAAAATAATACCTTTATTTGTTTGGTCTATTTTTTTTACAACTTTATTACTTCT
TTTTGCTATCCCTGTTTTAGCAGGGGCCATTACAATATTATTAACAGATCGTAATTTTAA
TACATCATTTTTTGTACCGGCAGGTGGGGGGGATCCTATTTTATTTCAACATTTATTT
>CROPS170-21|Neobisium stygium|CROBD886|Neobisium stygium|Subgenus: Blothrus
AACTTTATATTTAATTCTTGGTGTATGGGCAGGTATTCTAGGAATAAGATTTAGAATAAT
TATTCGGCTACAAATGACGACTCCAGGTATGTTAATT---TCAGATCATAATTATAATGT
CGTAGTAACTACTCATGCCCTTATTATAATTTTTTTTATAATCATACCAATAATAATTGG
GGGGTTTGGAAACTGATTAATTCCTTTAATAATTGGTTCTCCTGATATAGCTTTTCCTCG
AATAAATAATTTTAGATTTTGATTATTACCTCCTTCTTTTAGACTTCTTATTTTATCTTC
TACTTTAGAAATAGGAGTGGGGGCAGGTTGAACAATTTACCCTCCTTTAGCTAGAAATAT
ATTTCATACTAGAAAAGCAATAGATTTTTTAATCTTTTCTTTACATTTGGCGGGTATTTC
TTCTATTTTAAGTGCTGTAAATTTTATTTCAACTATTTTTAATATACGAATACCATCAAT
AAAAATGAAAATAATACCGTTATTTGTTTGGTCAATTTTCTTTACAACTTTACTTTTACT
TTTAGCAATTCCTGTTTTAGCTGGGGCTATTACTATATTGTTGACAGATCGTAATTTTAA
TACTTCTTTTTTTGTACCGGCAGGAGGTGGGGATCCTATTTTATTCCAACATTTATTT
>CROPS171-21|Neobisium aff. spelaeum|CROBD887|Neobisium aff. spelaeum|Subgenus: Blothrus
AACTTTATATTTAATTCTAGGGGTATGGGCAGGTATTCTAGGAATAAGATTTAGAATAAT
TATTCGTTTACAAATAATAACCCCAGGTATATTAATT---TCTGATCATAATTATAATGT
AGTCGTTACTACTCATGCCCTTATTATAATTTTCTTTATAATTATACCAATAATAATTGG
GGGATTTGGGAATTGATTAATTCCTATAATAATTGGTTCTCCTGATATAGCCTTCCCTCG
AATAAATAATTTTAGTTTCTGATTATTACCACCTTCCTTTAGTTTATTGATTTTATCCTC
TACATTAGAAATAGGAGCAGGAACAGGTTGAACGATTTACCCCCCATTAGCTAGAAATAT
ATTTCATTCTAGAAAAGCAATAGATTTGTTAATTTTTTCGTTACATTTGGCAGGTATTTC
TTCTATTTTAAGAGCTGTTAATTTTATTTCAACTATTTTTAATATACGAATACCAGCAAT
AAAAATAAAAATAATACCTTTATTTGTTTGATCTATTTTTTTCACTACTTTACTTTTATT
GTTAGCAATCCCTGTTTTAGCAGGGGCAATTACTATATTATTAACTGATCGTAATTTTAA
TACTTCTTTTTTTGTACCTGCGGGCGGAGGTGACCCTATTTTATTTCAACATTTATTT
>CROPS172-21|Neobisium gentile flavum|CROBD888|Neobisium gentile|Subgenus: Neobisium
AACATTGTATTTAATTTTTGGTGTATGGGCAGGTATTGTAGGAATGAGTTTTAGAATAAT
TATTCGCTTACAATTAATAGTTCCTGGTATATTAATT---TCTGATCATAATTATAATGT
TGTTGTTACAACTCATGCTTTTATTATAATTTTTTTTATAATTATACCAATAATAATTGG
AGGATTCGGAAATTGATTAGTACCAATAATAATTGGTTCCCCGGACATAGCATTTCCCCG
TATAAATAATTTGAGATTTTGACTTCTTCCCCCTTCTTTTGGTTTGTTAATTTTATCCTC
AGGATTAGAAATAGGGGTTGGAGCAGGATGAACAATTTATCCACCTTTAGCGGGTAATAT
ATTTCACTCAAGAAAATCTATAGATTTACTAATTTTTTCATTACATTTGGCAGGTATTTC
TTCTATTTTAGGAGCGGTAAATTTTATTTCTACTATTATTAATATGCGTATACCTGCCAT
AAAACTTAAAGTAGTCCCTTTATTTGTTTGATCTATTTTTTATACTACAGTATTATTATT
GTTAGCTATTCCCGTATTAGCAGGTGCAATTACTATATTACTAACAGACCGTAATTTTAA
TACTTCATTTTTTGTGCCAGCTGGTGGGGGAGATCCTATTTTATTTCAACATTTATTT
>CROPS173-21|Neobisium vjetrenicae|CROBD889|Neobisium vjetrenicae|Subgenus: Blothrus
AACCCTATATCTGATTTTTGGAGTATGGGCAGGTATCCTTGGTATAAGCTTTAGAATGAT
TATTCGTTTACAAATAATAATTCCTGGTATATTAATT---TCTGATCATAATTATAATGT
TGTTGTAACAACTCATGCTTTTGTTATAATTTTCTTCATAATCATACCAATAATAATTGG
GGGGTTTGGAAACTGATTAGTTCCTATAATAATTGGTTCTCCTGATATAGCTTTTCCACG
ACTAAATAACCTAAGATTTTGGCTACTACCTCCATCATTTAGACTTTTAATTTTATCTTC
TAGACTTGAAATAGGTGCTGGAACTGGATGAACAATTTACCCTCCATTAGCAGGGAATAT
ATTTCATTCTAGAAAATCAGTTGATTTATTAATTTTTTCTCTGCATTTGGCAGGTATTTC
ATCTATCCTAAGAGCTGTTAATTTTATTTCCACAATTTTAAATATACGAATACCCGCCAT
AAAGCTAAAAATAATACCTTTATTTGTTTGATCTATTTTTTTTACAACTTTATTACTTCT
TTTTGCTATCCCTGTTTTAGCCGGGGCAATTACAATATTATTAACCGATCGTAATTTTAA
CACATCATTCTTTGTGCCGGCAGGGGGGGGAGACCCTATTTTATTCCAACATTTATTT
>CROPS174-21|Roncus aff. insularis|CROBD904|Roncus aff. insularis|
GACTTTATACCTAGTTCTTGGAGTTTGATCAGGAATTCTAGGTCTCAGATTAAGAATAAT
TATTCGACTGCAATTAATAATTCCTGGAATACTCCTT---TCGGACCATAATTATAATGT
AGTTGTTACTACGCATGCTTTTATTATAATTTTCTTTATAATTATACCAATAATAATCGG
AGGATTCGGAAATTGACTAGTTCCTCTAATAATTGGTTCTCCTGACATAGCTTTTCCTCG
AATAAATAATTTAAGATTCTGGCTCCTTCCCCCCTCTCTAGGGTTATTAATTCTCTCCTC
ATCTTTAGAAATAGGCACAGGAACTGGATGAACTCTGTACCCCCCTTTAGCAAGAAATAT
TTTTCATTCAAGAAAATCTACTGATTTATTAATTTTTTCCCTGCATTTAGCAGGAATTTC
TTCAATTTTAGGGGCGGTAAATTTTATTTCAACAATTATGAATATGCGGATACCAGCTCT
TTTATTTAAATTAGTACCTTTATTTGTATGATCAATTCTTTTTACAACCATTCTTTTATT
ATTTGCAATTCCTGTATTAGCTGGGGCTATTACCATACTCCTCACTGATCGCAATTTTAA
TACTTCTTTTTTTACGCCAACAGGTGGGGGTGATCCAATTTTATTTCAACATTTATTT
>CROPS175-21|Roncus lubricus|CROBD906|Roncus lubricus|Roncus lubricus dalmatinus
AACTTTATATTTAATTTTTGGAGTTTGATCCGGAATTCTTGGTTTAAGATTAAGAATAAT
TATTCGTCTTCAACTTATAACTCCAGGAATACTTATT---ACTGATCATAATTATAATAC
TGTAGTTACAGCTCATGCTTTTGTTATAATTTTCTTTATAATTATACCTATGATAATTGG
AGGATTTGGAAATTGATTAGTTCCTTTAATAATTGGATCTCCTGATATAGCTTTTCCTCG
TATAAATAATTTAAGTTTTTGGTTGCTTCCCCCTTCTTTAGGATTATTAATTATATCTTC
TTATTTAGAAATAGGAGCTGGTACAGGATGAACTATTTACCCTCCTTTATCAGGGAATAT
GTTTCACTCAAGAAAATCAATAGATTTATTAATTTTTTCTCTTCATTTAGCAGGAATTTC
TTCTATTTTAGGAGCAGTAAATTTTATTTCAACTATTTTAAATATGCGAATTCCTTCTTT
AAAATTTAAATTAATACCTTTATTTGTATGATCTATTTTATTTACTACTATTCTTCTTTT
ATTAGCAATTCCTGTTTTAGCCGGGGCAATTACTATACTTCTTACTGATCGTAATTTTAA
TACATCTTTTTTTACTCCTGCAGGGGGAGGAGATCCAATTTTATTCCAACATTTATTT
>CROPS176-21|Chthoniidae|CROBD907||Microchthonius | Microchthonius elegantissimus
CACAATATATTTAATTTTAGGAATTTGATCTGGTTGTATAGGATTAAGACTTAGAATAAT
TATTCGAATAGAATTATCACAAATTAGAAGAATTGTTGGAAGAGATCAAATTTTTAATGT
TGTTGTTACAGCTCATGCTTTTATTATAATTTTTTTTATAGTAATACCAATAATAATTGG
AGGATTTGGTAATTGATTAGTACCTTTAATAATTGGAGCGCCTGATATAGCTTTTCCACG
AATAAATAATATAAGTTTTTGACTTTTACCACCTTCATTAATACTATTATTATTATCATC
TACTATTGAAATAGGATGTGGTACAGGTTGAACTATATATCCACCTTTAGCAAGAAACAT
ATCACATAGTGGAGGAAGAGTTGACTTTGCAATTTTTTCTCTACATCTTGCAGGTGCTTC
TTCTATTTTAGGAGCTGTAAATTTTATTTCTACAATTATTAATATACGATCTAGAGATTT
TCTTATAAGAAAAATTCCATTATTTGTTTGATCTATTTTTATTACAACAATCTTACTTTT
ATTAGCTCTTCCTGTTTTAGCTGGTGCTATTACCATATTATTAACAGATCGAAATTTTAA
TACATCTTTTTTTGATCCTGTTGGAGGAGGAGATCCAATTTTATTTCAACATTTATTT
>CROPS177-21|Neobisium stygium|CROBD915|Neobisium stygium|Subgenus: Blothrus
AACTTTATATTTAATTCTTGGTGTATGGGCAGGTATTCTAGGGATAAGATTTAGAATAAT
TATTCGACTACAAATAACTACCCCAGGTATATTAATT---TCAGATCATAATTATAATGT
CGTAGTAACTACACATGCTCTTATTATAATTTTTTTTATAATTATACCAATAATAATTGG
GGGATTTGGAAACTGGTTAATTCCTTTAATAATTGGTTCCCCTGATATAGCTTTTCCTCG
AATAAACAATTTTAGATTTTGATTATTACCTCCTTCTTTTAGTCTTCTTATTTTATCTTC
TACTTTAGAAATAGGAGTGGGAGCAGGATGAACAATTTACCCTCCTTTAGCTAGAAATAT
ATTTCATACTAGAAAAGCAATAGATTTTTTAATTTTTTCTTTACATTTGGCAGGTATTTC
TTCTATTTTAAGTGCTGTAAATTTTATTTCAACTATTTTTAATATACGAATACCATCAAT
AAAAATGAAAATAATACCATTATTTGTTTGGTCAATTTTTTTTACAACTTTGCTTTTACT
TTTGGCAATTCCTGTTTTGGCTGGAGCTATTACTATACTGTTAACAGATCGTAATTTTAA
TACTTCTTTTTTTGTGCCAGCAGGGGGTGGGGATCCTATTTTATTTCAACATTTATTT
>CROPS178-21|Neobisium maderi|CROBD919|Neobisium maderi|Subgenus: Blothrus
AACATTATATTTGATTTTTGGAGTTTGGGCGGGTATCCTAGGGATAAGATTTAGAATAAT
TATTCGAATACAAATAATAATCCCTGGGATGTTAATC---TCAGATCACAATTATAATGT
TATAGTAACAATTCACGCTTTTATTATAATTTTTTTTATAATCATACCAATAATAATTGG
GGGGTTTGGAAACTGATTAGTACCATTAATAATTGGCTCACCTGATATAGCATTTCCCCG
AATAAATAATTTAAGCTTTTGACTCCTCCCCCCTTCATTAATATTATTAATATTATCCTC
TATGTTAGAAATAGGGGCGGGTACTGGATGAACAATTTATCCTCCCCTAGCTGGAAATAT
ATTTCATACTAGAAAATCTATAGATTTATTAATTTTTTCTTTACACTTGGCGGGGATTTC
TTCTATTTTAGGGGCGGTAAATTTTATTTCTACAATTTTTAATATGCGTATACCCCTATT
AAAACTAAAAATAATACCATTATTTGTTTGATCTATTTTTTTTACTACACTGCTGTTATT
ATTAGCTATCCCGGTATTAGCTGGGGCGATTACAATATTATTAACTGATCGTAACTTTAA
TACTTCTTTTTTTGTGCCAGCGGGAGGGGGGGACCTTATTTTATTTCAACACTTATTT
>CROPS179-21|Neobisium tantaleum|CROBD920|Neobisium tantaleum|Subgenus: Blothrus
AACCTTATACTTAATTTTTGGTGTTTGGGCGGGAATTCTAGGAATAAGATTTAGAATAAT
TATTCGTATACAAATAATAATTCCTGGAATATTAATC---TCAGATCACAACTATAATGT
TATAGTAACAATTCACGCTTTTATTATAATTTTTTTTATAATTATACCTATAATAATTGG
GGGCTTTGGAAACTGATTAGTACCATTAATAATTGGTTCACCTGATATGGCTTTCCCCCG
AATAAATAATTTAAGCTTTTGACTTCTCCCCCCCTCATTAATATTATTAATAATATCATC
TATACTAGAGACAGGGGCGGGTACTGGGTGAACAATTTATCCTCCCCTAGCTGGTAATAT
ATTTCATACTAGTAAATCTATAGATTTATTAATTTTTTCTTTACATTTAGCTGGGATTTC
TTCTATTTTAGGGGCCGTAAATTTTATTTCTACAATTTTTAATATACGTATACCATCATT
AAAATTAAAAATAATACCGTTATTTGTGTGATCTATTTTTTTTACCACACTATTATTATT
ATTAGCTATTCCAGTATTAGCTGGGGCTATTACAATACTATTAACTGATCGTAACTTTAA
TACTTCTTTTTTTGTACCCGCGGGGGGCGGGGATCTTATTTTATTCCAACACTTATTT
>CROPS180-21|Chthonius sp. nov. VL|CROBD921|Chthonius sp. nov. VL|
AACTATATACCTTATTTTAGGTGTTTGATCCGGATGTATAGGACTAAGACTTAGAATAAT
TATCCGAATTGAAATATCACAAATTGGAGGAATTTTAAATAGAGATCATTTATTTAACGT
TATTGTAACAGCACACGCATTTATTATAATCTTTTTTATAGTAATACCTATAATAATTGG
AGGTTTTGGAAATTGACTCGTCCCAATAATAATTGGAGCACCTGATATAGCTTTCCCACG
TATAAATAATATAAGATTTTGACTATTACCCCCTTCTTTAAGTTTACTATTAATATCTTC
ATTTATTGAAATAGGATGTGGAACTGGTTGAACAATATATCCTCCTTTAGCTAATAATCT
TGCACATAGTGGAGGAGCTGTAGATATAGCTATCTTCTCTCTACATTTAGCCGGTGCCTC
TTCAATTTTAGGAGCTGTTAACTTCATTTCAACCATTTTTAATATACGCTCAAATAATTT
TCCATTAAATAAAATACCTTTATTTGTATGATCTATTTTAATCACTACTGTTTTATTATT
ACTTGCTCTACCTGTTTTGGCAGGTGCTATTACTATACTATTAACAGATCGAAATTTTAA
TACTTCTTTTTTTGATCCTTTTGGGGGGGGAGATCCTATTCTATTTCAACACTTATTT
>CROPS181-21|Chthonius sp. nov. VL|CROBD922|Chthonius sp. nov. VL|
AACTATATACCTTATTTTAGGTGTTTGATCCGGATGTATAGGACTAAGACTTAGAATAAT
TATCCGAATTGAAATATCACAAATTGGAGGAATTTTAAATAGAGATCATTTATTTAACGT
TATTGTAACAGCACACGCATTTATTATAATCTTTTTTATAGTAATACCTATAATAATTGG
AGGTTTTGGAAATTGACTCGTCCCAATAATAATTGGAGCACCTGATATAGCTTTCCCACG
TATAAATAATATAAGATTTTGACTATTACCCCCTTCTTTAAGTTTACTATTAATATCTTC
ATTTATTGAAATAGGATGTGGAACTGGTTGAACAATATATCCTCCTTTAGCTAATAATCT
TGCACATAGTGGAGGAGCTGTAGATATAGCTATCTTCTCTCTACATTTAGCCGGTGCCTC
TTCAATTTTAGGAGCTGTTAACTTCATTTCAACCATTTTTAATATACGCTCAAATAATTT
TCCATTAAATAAAATACCTTTATTTGTATGATCTATTTTAATCACTACTGTTTTATTATT
ACTTGCTCTACCTGTTTTGGCAGGTGCTATTACTATATTATTAACAGATCGAAATTTTAA
TACTTCTTTTTTTGATCCTTTTGGGGGGGGAGATCCTATTCTATTTCAACACTTATTT
>CROPS182-21|Neobisium tantaleum|CROBD923|Neobisium tantaleum|Subgenus: Blothrus
AACCCTATACTTAATTTTTGGTGTTTGGGCGGGAATTCTAGGAATAAGATTTAGAATAAT
TATTCGTATACAAATAATAATTCCTGGAATATTAATC---TCAGATCACAACTATAATGT
TATAGTAACAATTCACGCTTTTATTATAATTTTTTTTATAATTATACCTATAATAATTGG
GGGCTTTGGAAACTGATTAGTACCATTAATAATTGGTTCACCTGATATGGCTTTCCCTCG
AATAAATAATTTAAGCTTTTGACTTCTCCCCCCCTCATTAATATTATTAATAATATCATC
TATACTAGAGATAGGGGCGGGTACTGGGTGAACAATTTATCCTCCCCTAGCTGGTAATAT
ATTTCATACTAGTAAATCTATAGATTTATTAATTTTTTCTTTACATTTAGCTGGGATTTC
TTCTATTTTAGGGGCCGTAAATTTTATTTCTACAATTTTTAATATACGTATACCATCATT
AAAATTAAAAATAATACCGTTATTTGTGTGATCTATTTTTTTTACCACACTATTATTATT
ATTAGCTATTCCAGTATTAGCTGGGGCTATTACAATACTATTAACTGATCGTAACTTTAA
TACTTCTTTTTTTGTACCCGCGGGGGGCGGGGATCTTATTTTATTCCAACACTTATTT
>CROPS183-21|Neobisium stribogi|CROBD201|Neobisium stribogi|Subgenus: Pennobisium
AACTTTGTATTTAATTCTAGGGGTGTGGGCAGGTGTAATAGGGATAAGATTTAGAATAAT
TATTCGCCTACAAATAACAATCCCTGGTATATTAATC---TCAGATCATAATTATAATGT
GGTAGTGACTACTCATGCCCTTATTATAATTTTTTTTATAATTATACCTATAATAATTGG
TGGATTTGGGAATTGATTAATTCCAATAATAATTGGTTCACCTGATATAGCCTTTCCCCG
GATAAATAATTTAAGTTTTTGGCTCCTCCCTCCATCTTTTAGTTTGTTAATTTTATCTTC
TACTTTAGAGATAGGTTCCGGGGCAGGATGAACAATTTACCCCCCTTTAGCGGGAAATAT
ATTTCACCCTAGTAAATCTATAGATTTATTAATTTTTTCTTTGCATTTAGCCGGTATTTC
TTCTATTTTGGGAGCAGTAAACTTTATTTCAACTATTTTTAATATACGTATACCGTCTAT
AAAATTAAAAATAATACCTTTATTTGTTTGATCAATTTTTTTTACAACCTTACTATTATT
ACTAGCTATTCCTGTTTTAGCTGGTGCAATTACTATACTTTTAACTGATCGTAATTTTAA
CACTTCATTCTTCGTACCAGCGGGGGGTGGAGATCCTATTTTATTTCAACATTTATTT
>CROPS184-21|Roncus lubricus|CROBD202|Roncus lubricus|Roncus lubricus dalmatinus
AACTTTATATTTAATTTTTGGGGTTTGATCAGGAATTTTGGGATTCAGCCTAAGAATGAT
TATTCGTCTTCAATTGACAGTCCCTGGGATGCTTCTT---TCAGATCATAATTATAATGT
AGTTGTCACTACGCACGCTTTTGTAATAATTTTTTTTATAATTATACCTATAATAATCGG
AGGGTTTGGAAACTGATTAGTACCATTAATAATTGGTTCCCCGGATATAGCTTTCCCTCG
AATAAATAATCTTAGATTTTGGCTTCTACCGCCCTCCCTAAGCTTAATAATTCTCTCCTC
CTCTCTTGAAATAGGGACAGGAACAGGTTGAACTATTTACCCCCCTTTAGCTAGAGAAAC
TTTCCACCCGGGAAAATCTACTGACTTATTAATTTTTTCTCTTCATTTAGCAGGAATTTC
TTCAATTTTAGGGGCAGTAAATTTTATTTCTACTATTATAAACATACGAATACCCTCTCT
TTTATTTAAGATGATACCTTTATTTGTTTGATCAATTTTATTTACTACAATTCTACTCTT
ATTTGCTATCCCAGTACTAGCTGGAGCAATTACTATACTTCTTACAGATCGAAATTTTAA
TACTTCTTTTTTTTCTCCAGCAGGGGGGGGAGATCCAATTTTATTTCAACATTTATTT
>CROPS185-21|Neobisium insulare|CROBD203|Neobisium insulare|Subgenus: Blothrus
AACCTTATATTTAATTTTTGGGGTTTGGGCAGGTATCCTAGGGATAAGATTTAGAATAAT
TATTCGAATACAAATAATAATTCCTGGGATGTTAATC---TCAGATCACAACTATAATGT
TATAGTAACGATTCATGCTTTTATTATAATTTTCTTTATAATTATACCTATAATAATCGG
GGGTTTTGGAAACTGATTAGTACCATTAATAATCGGTTCCCCTGATATAGCATTCCCACG
AATAAATAATTTAAGTTTTTGGCTTCTCCCCCCCTCATTAATACTATTAATATTATCTTC
CATGCTAGAGATGGGGGCAGGTACTGGATGAACCATCTATCCCCCATTAGCTGGTAATAT
ATTCCACATAAGAAAATCTATAGATTTATTAATTTTTTCCCTACATTTAGCAGGGATTTC
TTCTATTTTGGGGGCAGTAAATTTTATTTCTACAATTTTTAATATACGTATACCGTCATT
AAAATTAAAAATAATACCACTGTTTGTTTGATCTATCTTTTTTACCACCTTATTACTATT
GTTGGCCATCCCAGTGTTAGCTGGGGCAATTACAATACTATTAACAGATCGTAATTTTAA
TACTTCATTTTTTGTACCTGCGGGGGGCGGGGATCTTATTTTATTTCAACACTTATTT
>CROPS186-21|Insulocreagris sp. 1DH|CROBD204|Insulocreagris sp. 1DH|
TACTCTATATTTTATTTTGGGAATTTGATCAGGCATCCTAGGAATAAGCTTTAGAATAAT
TATTCGTCTTCAAATAATAAACCCAGGGATATTAATT---TCTGATCATAATTATAATGT
AATCGTCACCACTCATGCTTTTATTATAATCTTTTTTATAATTATACCAATAATAATTGG
TGGATTCGGAAATTGATTAGTTCCCTTAATAATTGGTTCTCCGGATATAGCTTTTCCCCG
TATAAATAATTTAAGATTTTGGTTGCTCCCATCGGCACTTATATTATTAATTCTATCCTC
TACTTTAGAGTTAGGGGTAGGGACAGGGTGAACAATCTACCCCCCCCTTGCTAGAGAAAT
ATTTCACCCAAGTAAATCTATAGATTTATTAATTTTTAGTCTTCATTTAGCTGGTATTTC
ATCTATTTTGAGAGCTATTAATTTCATTTCTACAATTATAAATATACGAATAACAGGAAT
AAAATATAGAATAATACCTTTATTTGTATGATCTATTTATTTTACTACGGTTCTTCTGTT
ACTAGCAATTCCAGTTTTAGCTGGGGCTATTACCATACTTTTAACAGATCGAAATTTTAA
TACAGCATTTTTTTCTCCAGCAGGAGGGGGAGATCCTATTTTATTCCAACATTTATTT
>CROPS187-21|Chernetidae|CROBD205||sp. 1DH
AACTATATATTTAATTTTTGGGGGTTTATCTGGATTTATTGGGATATTTTACAGAATAAT
AATCCGTATACAATTATTTTTTCCTGGGGGATATATT---AGAGATTCTTCTTATAATAT
TATTATTACAACACATGCTCTTGTAATAATTTTTTTTATAGTCATACCAATAATAATTGG
AGGTTTTGGAAATTGATTAATTCCCTTAATAATTGGTTCCCCTGATATAGCTTTCCCACG
AATAAATAATCTAAGATTTTGACTTCTTCCTCCTTCATTTTCTATATTAATTTTATCATC
AACTTTAGAAATAGGGTGTGGAGCTGGGTGAACTATTTACCCCCCTTTAACTTCAATTTT
TGCTCACCCAGATAGAGCTATTGATATAGTTATTTTCTCCCTTCATTTAGCTGGAATTTC
ATCTATTTTAGGTGGAGTAAATTTTATTTCCACAGTTCTTAATATACGAGATTCTTCAGT
CTCTTATAAGGAAATGCCTTTATTTGTATGGGCTACATTTATCACAGTAGTTTTAGTTCT
TCTTGCTATACCAGTTTTAGCTGGAGCAATTACTATATTATTAACAGATCGAAACTTTAG
AACTTCTTTTTTTAACCCTAGAGGGGGTGGAGACCCGATTTTATTTCAACATTTATTT
>CROPS188-21|Neobisium stygium|CROBD207|Neobisium stygium|Subgenus: Blothrus
AACTTTATATTTAATTCTTGGTGTATGGGCAGGTATTCTAGGGATAAGATTTAGAATAAT
TATTCGACTACAAATAACTACCCCAGGTATATTAATT---TCAGATCATAATTATAATGT
CGTAGTAACTACACATGCTCTTATTATAATTTTTTTTATAATTATACCAATAATAATTGG
GGGATTTGGAAACTGGTTAATTCCTTTAATAATTGGTTCCCCTGATATAGCTTTTCCTCG
AATAAATAATTTTAGATTTTGATTATTACCTCCTTCTTTTAGTCTTCTTATTTTATCTTC
TACTTTAGAAATAGGAGTGGGGGCAGGTTGAACAATTTACCCTCCTTTAGCTAGAAATAT
ATTTCATACTAGAAAAGCAATAGATTTTTTAATTTTTTCTTTACATTTGGCAGGTATTTC
TTCTATTTTAAGTGCTGTAAATTTTATTTCAACTATTTTTAATATACGAATACCATCAAT
AAAAATGAAAATAATACCATTATTTGTTTGATCAATTTTTTTTACAACTTTGCTTTTACT
TTTGGCAATTCCTGTTTTGGCTGGAGCTATTACTATACTGCTAACAGATCGTAATTTTAA
TACTTCTTTTTTTGTGCCAGCAGGGGGTGGGGATCCTATTTTATTTCAACATTTATTT
>CROPS189-21|Roncus aff. meledae|CROBD208|Roncus aff. meledae|
AACTTTGTATTTAATTTTTGGAATTTGATCTGGAATTTTAGGATTTAGATTAAGAATAAT
TATCCGTTTACAAGCTATAGTTCCTGGGATACTTCTT---TCTGACCATAATTATAATAC
GGTTGTTACCACTCATGCTTTTGTAATAATTTTTTTTATAATTATACCTATAATAATTGG
AGGGTTTGGAAATTGATTAGTCCCTTTAATAATTGGTTCACCTGATATAGCTTTTCCCCG
AATAAATAATTTAAGATTTTGGCTCCTTCCCCCTTCTCTAGGTTTAATAATTCTTTCTGC
ATCTTTAGAAATTGGTACGGGAACAGGTTGAACTATTTACCCCCCTCTAGCAGATAAAAT
ATTTCATTCAAGAAAATCTACAGATTTATTAATTTTTTCCCTTCATTTAGCAGGAATTTC
TTCTATTTTAGGGGCAGTAAATTTTATTTCTACAATTATAAATATACGTATACCTTCTTT
ATTATTAAAAATAATACCCCTATTTGTATGATCAATTTTATTTACTACCCTTCTCCTTCT
ATTAGCAATCCCAGTTCTAGCAGGGGCTATTACCATACTTCTAACAGATCGAAATTTTAA
TTCTTCATTCTTTTCTCCAGCAGGAGGGGGGGATCCAATTTTATTTCAACATTTATTT
>CROPS190-21|Neobisium stygium|CROBD209|Neobisium stygium|Subgenus: Blothrus
AACTTTATATTTAATTCTTGGTGTATGGGCAGGTATTCTAGGGATAAGATTTAGAATAAT
TATTCGACTACAAATAACTACCCCAGGTATATTAATT---TCAGATCATAATTATAATGT
CGTAGTAACTACACATGCTCTTATTATAATTTTTTTTATAATTATACCAATAATAATTGG
GGGATTTGGAAACTGGTTAATTCCTTTAATAATTGGTTCCCCTGATATAGCTTTTCCTCG
AATAAATAATTTTAGATTTTGATTATTACCTCCTTCTTTTAGTCTTCTTATTTTATCTTC
TACTTTAGAAATAGGAGTGGGGGCAGGTTGAACAATTTACCCTCCTTTAGCTAGAAATAT
ATTTCATACTAGAAAAGCAATAGATTTTTTAATTTTTTCTTTACATTTGGCAGGTATTTC
TTCTATTTTAAGTGCTGTAAATTTTATTTCAACTATTTTTAATATACGAATACCATCAAT
AAAAATGAAAATAATACCATTATTTGTTTGATCAATTTTTTTTACAACTTTGCTTTTACT
TTTGGCAATTCCTGTTTTGGCTGGAGCTATTACTATACTGCTAACAGATCGTAATTTTAA
TACTTCTTTTTTTGTGCCAGCAGGGGGTGGGGATCCTATTTTATTTCAACATTTATTT
>CROPS191-21|Neobisium sp. nov. M|CROBD212|Neobisium sp. nov. M|
AACTTTATATTTAATTTTTGGGGTATGGGCAGGAATTTTAGGAATAAGTTTCAGAATAAT
TATTCGTCTTCAAATAATAATTCCTGGAATGCTAATT---TCTGATCATAATTATAATGT
TGTAGTTACAACTCATGCTTTTATTATAATTTTTTTTATAATCATGCCAATAATAATTGG
TGGTTTTGGGAATTGACTAACTCCTATAATAATCGGAGCTCCAGATATAGCCTTCCCTCG
TATAAATAATTTAAGATTCTGACTTTTACCCCCTTCCTTCGGGTTATTAATTTTATCATC
TTGATTAGAAATAGGAGCGGGTACGGGATGGACAATTTACCCCCCTCTATCAGGGAATAT
ATTTCATTCAAGAAAATCAATAGATTTATTAATCTTTTCTTTACATTTAGCCGGTATTTC
TTCTATTTTAGGGGCTGTAAATTTTATTTCAACAATTCTTAATATACGAATACCATCATT
AAAGCTTAAAATAATACCTTTATTTGTTTGATCTATTTTCTTTACTACTTTATTATTATT
ATTAGCTATTCCTGTTCTTGCTGGGGCAATTACAATACTATTAACAGATCGTAATTTTAA
TACTTCATTTTTTGTGCCAGCTGGGGGAGGGGATCCTATTTTGTTTCAACATTTATTT
>CROPS192-21|Neobisium stribogi|CROBD213|Neobisium stribogi|Subgenus: Pennobisium
AACTTTGTATTTAATTCTAGGGGTGTGGGCAGGTGTAATAGGGATAAGATTTAGAATAAT
TATTCGTCTACAAATAACAATCCCTGGTATATTAATC---TCAGATCATAATTATAATGT
GGTAGTGACTACTCATGCCCTTATTATAATTTTTTTTATAATTATACCTATAATAATTGG
TGGATTTGGGAATTGATTAATTCCAATAATAATCGGTTCACCTGATATAGCCTTTCCTCG
GATAAATAATTTAAGTTTTTGGCTCCTCCCTCCATCTTTTAGTTTGTTAATTTTATCTTC
TACTTTAGAGATAGGTTCCGGGGCAGGATGAACAATTTACCCCCCTTTAGCGGGAAATAT
ATTTCACCCTAGTAAATCTATAGATTTATTAATTTTTTCTTTGCATTTAGCTGGTATTTC
TTCTATTTTGGGAGCAGTAAACTTTATTTCAACTATTTTTAATATACGTATACCATCTAT
AAAATTAAAAATAATACCTTTATTTGTTTGATCAATTTTTTTTACAACTTTACTATTATT
ACTAGCTATTCCTGTTTTAGCTGGTGCAATTACTATACTTTTAACTGATCGTAATTTTAA
CACTTCATTCTTCGTACCAGCAGGGGGTGGAGATCCTATTTTATTTCAACATTTATTT
>CROPS193-21|Neobisium stribogi|CROBD215|Neobisium stribogi|Subgenus: Pennobisium
AACTTTGTATTTAATTCTAGGGGTGTGGGCAGGTGTAATAGGGATAAGATTCAGAATAAT
TATTCGTCTGCAAATAACAATCCCTGGTATATTAATC---TCAGATCATAATTATAATGT
GGTAGTGACTACTCATGCCCTTATTATAATTTTTTTTATAATTATACCTATAATAATTGG
TGGATTTGGGAATTGATTAATTCCAATAATAATTGGTTCACCTGATATAGCCTTTCCTCG
GATAAATAATTTAAGTTTTTGGCTCCTCCCTCCATCTTTTAGTTTGCTAATTTTATCTTC
TACTTTAGAGATAGGTTCCGGGGCAGGATGAACAATTTACCCCCCTTTAGCGGGAAATAT
ATTTCACCCTAGTAAATCTATAGATTTATTAATTTTTTCTTTACATTTAGCTGGTATTTC
TTCTATTTTGGGGGCAGTAAACTTTATTTCAACTATTTTTAATATACGTATACCATCTAT
AAAATGAAAAATAATACCTTTATTTGTTTGATCAATTTTTTTTACAACTTTACTATTATT
ACTTGCTATTCCTGTTTTAGCTGGTGCTATTACTATACTTTTAACTGATCGTAATTTTAA
CACTTCATTCTTCGTGCCAGCAGGGGGTGGAGATCCTATTTTATTTCACCATTTTTTT
>CROPS194-21|Neobisium carcinoides|CROBD216|Neobisium carcinoides|Subgenus: Neobisium
GACACTATATTTAATTTTTGGGGTATGGGCAGGAATTATGGGAATAAGATTAAGAATAAT
TATTCGTCTTCAATTAATAGTGCCCGGAATATTGATT---TCTGATCATAACTATAATGT
TGTAGTAACAACACATGCTTTTATTATAATTTTTTTTATAATTATACCTATAATAATTGG
AGGTTTTGGGAATTGACTAGTACCAATAATAATTGGTTCCCCTGATATAGCTTTCCCACG
AATAAATAATTTAAGTTTTTGATTACTTCCTCCTTCTTTCGGCCTTTTAATTTTATCATC
TATACTTGAGATAGGGGCAGGAACTGGATGAACCATTTACCCCCCTCTAGCTAGTAATAT
GTTTCATTCTGGAAAATCAATAGATCTTTTAATTTTTTCCTTACATTTAGCGGGTATTTC
TTCTATTTTAGGGGCGGTAAACTTTATCTCTACTATTTTTAATATACGAATACCTTCTAT
AAAATTAAAAATAATACCTTTATTTGTTTGATCTATTTTATTTACTACTATTCTTTTATT
ATTAGCTATTCCTGTATTAGCGGGAGCTATTACCATACTTTTAACTGATCGTAATTTTAA
TACTTCTTTTTTTGTACCAGCTGGGGGTGGAGATCCTATTTTATTCCAACATTTATTT
>CROPS195-21|Neobisium reimoseri|CROBD217|Neobisium reimoseri|Subgenus: Blothrus
AACACTATATTTAATTTTTGGAGTTTGAGCAGGGATTTTAGGAATAAGTTTTAGAATAAT
TATTCGTTTACAAATAATAATCCCCGGTATGTTAATC---TCAGACCACAATTATAATGT
TGTAGTGACAACTCATGCTTTTATCATAATTTTTTTTATAATTATACCAATAATAATTGG
AGGTTTTGGTAATTGACTAGTCCCAATAATAATCGGATCCCCTGATATAGCTTTCCCACG
AATAAATAATTTAAGATTTTGGCTCCTTCCCCCTTCTTTAGGTTTATTAATCTTATCTTC
TTGAATTGAAATAGGAGCCGGTACTGGATGGACAATTTACCCCCCCCTTGCTAGAAACAT
ATTTCACCCTAGAAAGTCTATAGATTTATTAATTTTTTCGCTACATCTAGCTGGTATTTC
TTCAATTTTGGGGGCAGTAAATTTTATTACCACTATTCTAAATATACGAATACCAGCAAT
AAAATTAAAAATAATACCTTTATTTGTTTGATCAATTTTTTTTACTACTTTATTATTATT
ATTAGCTATTCCTGTTTTAGCTGGGGCCATTACCATATTATTAACAGATCGTAATTTTAA
TACATCATTTTTTGTCCCTGCTGGGGGGGGGGATCCTATCTTATTTCAACATTTATTT
>CROPS196-21|Roncus sp. 2DH|CROBD218|Roncus sp. 2DH|
AACTTTATATTTAATTTTTGGAGTTTGAGCTGGAATTATAGGATTAAGTTTAAGAATAAT
TATTCGTATACAAATAATAGCTCCAGGAATACTTATT---ACTGATCATAATTATAATGT
TATAGTTACTACTCATGCTTTTGTAATAATTTTTTTTATAATTATACCAATGATAATTGG
AGGGTTTGGAAATTGGTTGGTTCCTTTAATAATTGGTGCCCCTGATATAGCTTTCCCTCG
AATAAATAATTTAAGATTTTGACTTTTACCTCCATCTTTAGGATTATTAATTTTATCTTC
TTATTTGGAAATAGGAGTAGGAACTGGTTGAACCATTTACCCTCCACTAGCAAGAAATAT
TTTTCATCCTGGAAAATCAATAGATCTATTAATTTTTTCTTTACATCTTGCAGGTATCTC
TTCTATTTTAGGAGCAGTAAATTTTATTTCCACAATTATAAATATACGTATACCATCTTT
AAAGTTAAAATTAATACCTTTATTTGTATGATCTATTCTATTTACTACTATTCTTCTTCT
TTTGGCCATCCCAGTATTAGCAGGGGCAATTACTATACTTTTAACTGATCGTAATTTTAA
TACTTCCTTCTTTATGCCAGCTGGAGGGGGGGATCCAATTTTATTTCAACATTTATTT
>CROPS197-21|Chthonius aff. occultus|CROBD220|Chthonius aff. occultus|
AACTTTATATTTATTATTAGGTATTTGATCGGGATGTTTAGGTTTAAGATTAAGAATAAT
TATTCGATCAGAATTATCACATTCCGGATTAATTATGGGAAGAGATCAATTATTTAATGT
AATAGTGACAACACACGCTTTTATTATAATTTTTTTTATAGTAATACCAATTATAATTGG
AGGATTTGGTAATTGATTAATTCCTTTAATAATTGGAGCACCTGATATAGCTTTTCCACG
AATAAATAATATAAGTTTTTGATTATTACCACCTTCTATACTTCTTCTTTTATTATCATC
TTTTATTGAAATAGGTTGTGGTACAGGATGAACTATATATCCCCCATTATCTAGAAATAT
AAGTCATAATGGAGGAGCAGTAGACATAGCTATTTTTTCTCTTCATTTAGCCGGTGCTTC
ATCAATTTTAGGAGCTGTAAATTTTATTTCTACTATTTTCAATATACGATCTAATAATAT
TTTATTTTCAAAAACATCTTTATTTGTATGATCTATTCTTATTACAACAATTCTTTTATT
ATTAGCATTACCTGTATTAGCCGGAGCTATTACAATATTATTAACAGATCGAAACTTTAA
TACATCTTTTTTTGATCCATCAGGAGGAGGAGACCCTATCTTATTTCAACATTTATTT
>CROPS198-21|Chthonius aff. occultus|CROBD221|Chthonius aff. occultus|
AACTTTATATTTATTATTAGGTATTTGATCGGGATGTTTAGGTTTAAGATTAAGAATAAT
TATTCGATCAGAATTATCACATTCCGGATTAATTATGGGAAGAGATCAATTATTTAATGT
AATAGTGACAACACACGCTTTTATTATAATTTTTTTTATAGTAATACCAATTATAATTGG
AGGATTTGGTAATTGATTAATTCCTTTAATAATTGGAGCACCTGATATAGCTTTTCCACG
AATAAATAATATAAGTTTTTGATTATTACCACCTTCTATACTTCTTCTTTTATTATCATC
TTTTATTGAAATAGGTTGTGGTACAGGATGAACTATATATCCCCCATTATCTAGAAATAT
AAGTCATAATGGAGGAGCAGTAGACATAGCTATTTTTTCTCTTCATTTAGCCGGTGCTTC
ATCAATTTTAGGAGCTGTAAATTTTATTTCTACTATTTTTAATATACGATCTAATAATAT
TTTATTTTCAAAAACATCTTTATTTGTATGATCTATTCTTATTACAACAATTCTTTTATT
ATTAGCATTACCTGTATTAGCCGGAGCTATTACAATATTATTAACAGATCGAAACTTTAA
TACATCTTTTTTTGATCCATCAGGAGGAGGAGACCCTATCTTATTTCAACATTTATTT
>CROPS199-21|Chthonius aff. occultus|CROBD222|Chthonius aff. occultus|
AACTTTATATTTATTATTAGGTATTTGATCGGGATGTTTAGGTTTAAGATTAAGAATAAT
TATTCGATCAGAATTATCACATTCCGGATTAATTATGGGAAGAGATCAATTATTTAATGT
AATAGTGACAACACACGCTTTTATTATAATTTTTTTTATAGTAATACCAATTATAATTGG
AGGATTTGGTAATTGATTAATTCCTTTAATAATTGGAGCACCTGATATAGCTTTTCCACG
AATAAATAATATAAGTTTTTGATTATTACCACCTTCTATACTTCTTCTTTTATTATCATC
TTTTATTGAAATAGGTTGTGGTACAGGATGAACTATATATCCCCCATTATCTAGAAATAT
AAGTCATAATGGAGGAGCAGTAGACATAGCTATTTTTTCTCTTCATTTAGCCGGTGCTTC
ATCAATTTTAGGAGCTGTAAATTTTATTTCTACTATTTTTAATATACGATCTAATAATAT
TTTATTTTCAAAAACATCTTTATTTGTATGATCTATTCTTATTACAACAATTCTTTTATT
ATTAGCATTACCTGTATTAGCCGGAGCTATTACAATATTATTAACAGATCGAAACTTTAA
TACATCTTTTTTTGATCCATCAGGAGGAGGAGACCCTATCTTATTTCAACATTTATTT
>CROPS200-21|Chthonius aff. occultus|CROBD223|Chthonius aff. occultus|
NNNNNNNNNNNNNNNNNNNNGTATTTGATCGGGATGTTTAGGTTTAAGATTAAGAATAAT
TATTCGATCAGAATTATCACATTCCGGATTAATTATGGGAAGAGATCAATTATTTAATGT
AATAGTGACAACACACGCTTTTATTATAATTTTTTTTATAGTAATACCAATTATAATTGG
AGGATTTGGTAATTGATTAATTCCTTTAATAATTGGAGCACCTGATATAGCTTTTCCACG
AATAAATAATATAAGTTTTTGATTATTACCACCTTCTATACTTCTTCTTTTATTATCATC
TTTTATTGAAATAGGTTGTGGTACAGGATGAACTATATATCCCCCATTATCTAGAAATAT
AAGTCATAATGGAGGAGCAGTAGACATAGCTATTTTTTCTCTTCATTTAGCCGGTGCTTC
ATCAATTTTAGGAGCTGTAAATTTTATTTCTACTATTTTCAATATACGATCTAATAATAT
TTTATTTTCAAAAACATCTTTATTTGTATGATCTATTCTTATTACAACAATTCTTTTATT
ATTAGCATTACCTGTATTAGCCGGAGCTATTACAATATTATTAACAGATCGAAACTTTAA
TACATCTTTTTTTGATCCATCAGGAGGAGGAGACCCTATCTTATTTCAACATTTATTT
>CROPS201-21|Chthonius aff. occultus|CROBD224|Chthonius aff. occultus|
AACTTTATATTTATTATTAGGTATTTGATCAGGATGTTTAGGTTTAAGATTAAGAATAAT
TATCCGATCAGAATTATCACATTCCGGATTAATTATGGGAAGAGATCAATTATTTAATGT
AATAGTAACAACACACGCTTTTATTATAATTTTTTTTATAGTAATACCAATTATAATTGG
AGGATTTGGTAATTGATTAATTCCTTTAATAATTGGAGCACCTGATATAGCTTTTCCACG
AATAAATAATATAAGTTTTTGATTATTACCACCTTCTATACTTCTTCTTTTATTATCATC
TTTTATTGAAATAGGTTGTGGTACAGGATGAACTATATATCCCCCATTATCTAGAAATAT
AAGTCATAACGGAGGAGCAGTAGACATAGCTATTTTTTCTCTTCATTTAGCTGGTGCTTC
ATCAATTTTAGGAGCTGTAAATTTTATTTCTACTATTTTTAATATACGATCTAATAATAT
TTTATTTTCGAAAACATCTTTATTTGTATGATCTATTCTTATTACAACAATTCTTTTATT
ATTAGCATTACCTGTATTAGCCGGAGCTATTACAATATTATTAACAGATCGAAACTTTAA
TACATCTTTTTTTGATCCATCAGGAGGAGGAGACCCTATCTTATTTCAACATTTATTT
>CROPS202-21|Chthonius sp. 1DH|CROBD225|Chthonius sp. 1DH|
AACTATATATTTAATTTTAGGAATTTGATCAGGCTGTATAGGATTAAGAATAAGAATAAT
TATTCGAATAGAATTAACAGAATTAAAAAGAATTTTAAAAAGAGAACAAATATTTAATGT
TATTGTAACAGCTCATGCTTTCATTATAATTTTTTTTATAGTTATACCAATGATAATTGG
AGGTTTTGGTAATTGATTAGTACCTTTAATAATTGGAGCACCTGATATAGCTTTTCCACG
AATAAATAATATAAGTTTTTGATTATTACCTCCCTCATTATTATTATTAATTTTATCATC
AACTATTGAAATAGGATGTGGAACAGGATGAACCATATATCCACCTCTTGCAAGAAATAT
AGCTCATAATGGAGGAGCTGTAGATTTAGCAATTTTTTCTTTACATTTAGCAGGAGCTAG
TTCAATTCTTGGAGCAGTAAATTTTATCTCAACAATTTTTAATATACGTTCAAACAATTT
TTCTTTAAGAAAAATACCTTTATTTGTATGATCTATTTTAATTACTACAGTATTATTATT
ATTAGCTTTACCAGTATTAGCTGGTGCCATTACTATATTATTAACAGATCGAAATTTTAA
TACATCTTTTTTTGATCCTGTGGGAGGAGGAGATCCAATTTTATTTCAACATTTATTT
>CROPS203-21|Roncus sp. nov. G|CROBD229|Roncus sp. nov. G|
AACTTTATATTTAATTTTTGGTGTATGATCCGGGATTTTAGGGTTTAGTCTTAGAATAAT
TATTCGGCTTCAATTATCCTCCCCAGGGATATTACTC---TCTGATCACAATTATAATGT
TGTTGTTACCACCCACGCTTTTGTTATAATTTTTTTTATAATTATACCTATAATAATTGG
AGGGTTTGGAAATTGATTGGTACCTTTAATAATTGGTTCTCCGGATATGGCATTTCCTCG
AATGAATAATTTGAGATTTTGACTCCTTCCCCCCTCTTTAAGTTTAATAATTCTTTCTTC
ATCTTTAGAAATAGGAACTGGAACTGGTTGAACTCTTTATCCCCCTTTAGCAAGAAGAAA
TTTTCATCCAGGAAAATCAACTGATCTTTTAATTTTTTCTCTTCATTTAGCAGGAATTTC
TTCTATTTTGGGGGCTGTAAATTTTATTTCCACTATTATAAATATACGGATGCCTTCTCT
TCTTCTTAAAATAATACCTTTATTTGTTTGATCCATTTTGTTTACTACCATTCTCCTCTT
ATTTGCTATTCCTGTCTTAGCGGGGGCTATTACCATGCTTTTAACTGATCGTAATTTTAA
TACTTCTTTTTTTTCCCCTGCTGGGGGAGGAGACCCAATTTTGTTTCAACATTTATTT
>CROPS204-21|Roncus sp. nov. G|CROBD230|Roncus sp. nov. G|
AACTTTATATTTAATTTTTGGTGTATGATCCGGGATTTTAGGGTTTAGTCTTAGAATAAT
TATTCGGCTTCAATTATCCTCCCCAGGGATATTACTC---TCTGATCACAATTATAATGT
TGTTGTTACCACCCACGCTTTTGTTATAATTTTTTTTATAATTATACCTATAATAATTGG
AGGGTTTGGAAATTGATTGGTACCTTTAATAATTGGTTCTCCGGATATGGCATTTCCTCG
AATGAATAATTTGAGATTTTGACTCCTTCCCCCCTCTTTAAGTTTAATAATTCTTTCTTC
ATCTTTAGAAATAGGAACTGGAACTGGTTGAACTCTTTATCCCCCTTTAGCAAGAAGAAA
TTTTCATCCAGGAAAATCAACTGATCTTTTAATTTTTTCTCTTCATTTAGCAGGAATTTC
TTCTATTTTGGGGGCTGTAAATTTTATTTCCACTATTATAAATATACGGATGCCTTCTCT
TCTTCTTAAAATAATACCTTTATTTGTTTGATCCATTTTGTTTACTACCATTCTCCTCTT
ATTTGCTATTCCTGTCTTAGCGGGGGCTATTACCATGCTTTTAACTGATCGTAATTTTAA
TACTTCTTTTTTTTCCCCTGCTGGGGGAGGAGACCCAATTTTGTTTCAACATTTATTT
>CROPS205-21|Roncus sp. nov. G|CROBD231|Roncus sp. nov. G|
AACTTTATATTTAATTTTTGGTGTATGATCCGGGATTTTAGGGTTTAGTCTTAGAATAAT
TATTCGGCTTCAATTATCCTCCCCAGGGATATTACTC---TCTGATCACAATTATAATGT
TGTTGTTACCACCCACGCTTTTGTTATAATTTTTTTTATAATTATACCTATAATAATTGG
AGGGTTTGGAAATTGATTGGTACCTTTAATAATTGGTTCTCCGGATATGGCATTTCCTCG
AATGAATAATTTGAGATTTTGACTCCTTCCCCCCTCTTTAAGTTTAATAATTCTTTCTTC
ATCTTTAGAAATAGGAACTGGAACTGGTTGAACCCTTTATCCCCCTTTAGCAAGAAGAAA
TTTTCATCCAGGAAAATCAACTGATCTTTTAATTTTTTCTCTTCATTTAGCAGGAATTTC
TTCTATTTTGGGGGCTGTAAATTTTATTTCCACTATTATAAATATACGGATGCCTTCTCT
TCTTCTTAAAATAATACCTTTATTTGTTTGATCCATTTTGTTTACTACCATTCTCCTCTT
ATTTGCTATTCCTGTCTTAGCGGGGGCTATTACCATGCTTTTAACTGATCGTAATTTTAA
TACTTCTTTTTTTTCCCCTGCTGGGGGAGGAGACCCAATTTTGTTTCAACATTTATTT
>CROPS206-21|Roncus lubricus|CROBD232|Roncus lubricus|Roncus lubricus dalmatinus
AACTTTATATTTAATTTTTGGGGTTTGATCAGGAATTTTGGGATTCAGCCTAAGAATGAT
TATTCGTCTTCAATTGACAGTCCCTGGGATGCTTCTT---TCAGATCATAATTATAATGT
AGTTGTCACTACGCACGCTTTTGTAATAATTTTTTTTATAATTATACCTATAATAATCGG
AGGGTTTGGAAACTGATTAGTACCATTAATAATTGGTTCCCCGGATATAGCTTTCCCTCG
AATAAATAATCTTAGATTTTGGCTTCTACCGCCCTCCCTAAGCTTAATAATTCTCTCCTC
CTCTCTTGAAATAGGGACAGGAACAGGTTGAACTATTTACCCCCCTTTAGCTAGAGAAAC
TTTCCACCCGGGAAAATCTACTGACTTATTAATTTTTTCTCTTCATTTAGCAGGAATTTC
TTCAATTTTAGGGGCAGTAAATTTTATTTCTACTATTATAAACATACGAATACCCTCTCT
TTTATTTAAGATGATACCTTTATTTGTTTGATCAATTTTATTTACTACAATTCTACTCTT
ATTTGCTATCCCAGTACTAGCTGGAGCAATTACTATACTTCTTACAGATCGAAATTTTAA
TACTTCTTTTTTTTCTCCAGCAGGGGGGGGAGATCCAATTTTATTTCAACATTTATTT
>CROPS207-21|Neobisium sylvaticum|CROBD233|Neobisium sylvaticum|Subgenus: Neobisium
TACTTTATATTTAATTTTTGGGGTATGATCTGGGATTATAGGTATAAGATTAAGAATAAT
TATTCGATTGCAAATAATAATACCAGGTATATTAATT---TCTGATCATAATTATAATGT
AACAGTAACAACCCATGCTTTTATTATAATTTTTTTTATGATTATGCCTATAATAATTGG
TGGTTTTGGTAATTGATTAGTTCCAATAATAATCGGATCTCCAGATATAGCTTTTCCTCG
AATAAACAATTTGAGATTTTGATTACTTCCACCTTCTTTATGTTTATTAATTTTATCTTC
ATCATTAGAAATGGGGGCTGGAAGAGGATGAACTATCTACCCCCCTTTAGCCAGAGGTAT
ATTTCATTCTGATAAATCTGTAGATTTATTAATTTTTTCTTTACATTTAGCTGGTATTTC
TTCAATTTTAGGGGCAGTAAATTTTATTTCTACTATTATTAATATGCGAATACCTGCAAT
AAAATTAAAAATAATACCTTTATTTGTTTGATCTATTTTATTTACAACATTATTATTACT
TCTAGCTATTCCTGTCCTGGCAGGTGCTATTACAATACTCTTAACAGATCGAAATTTTAA
TACTTCTTTCTTTAACCCAGCTGGAGGGGGGGATCCTATTTTATTTCAACATTTATTT
>CROPS208-21|Neobisium sylvaticum|CROBD234|Neobisium sylvaticum|Subgenus: Neobisium
TACTTTATATTTAATTTTTGGGGTGTGATCTGGAATTATAGGTATAAGATTAAGAATAAT
TATTCGATTGCAAATAATAATACCAGGCATACTAATT---TCTGATCATAATTATAATGT
AACAGTAACAACCCACGCTTTTATTATAATTTTTTTTATGATTATACCCATAATAATTGG
TGGTTTTGGTAACTGATTAGTTCCAATAATAATCGGATCCCCAGATATAGCTTTCCCTCG
AATAAACAATTTGAGATTTTGATTACTTCCACCTTCTTTATGTTTATTAATTTTATCTTC
ATCATTAGAAATGGGGGCTGGAAGAGGATGAACTATTTACCCCCCTTTAGCCAGAGGTAT
ATTTCATTCTGATAAATCTGTAGATTTATTAATTTTTTCTTTACATTTAGCTGGTATTTC
TTCAATTTTAGGGGCAGTAAATTTTATTTCTACTATTATTAATATGCGAATACCTGCAAT
AAAATTAAAAATAATACCTTTATTTGTTTGATCTATTTTATTTACAACATTATTATTACT
TCTGGCTATTCCTGTTTTGGCGGGTGCTATTACAATACTCTTAACAGATCGAAATTTTAA
TACTTCCTTCTTTAACCCAGCTGGAGGGGGGGATCCTATTTTATTTCAACACTTATTT
>CROPS209-21|Neobisium insulare|CROBD235|Neobisium insulare|Subgenus: Blothrus
AACCTTATATTTAATTTTTGGGGTTTGGGCAGGAATCCTAGGGATAAGATTTAGAATAAT
TATTCGAATACAAATAATAATTCCTGGGATGTTAATC---TCAGATCACAACTATAATGT
TATAGTAACGATTCATGCTTTTATTATAATTTTCTTTATAATTATACCTATAATAATCGG
GGGTTTTGGAAACTGATTAGTACCATTAATAATCGGTTCCCCTGATATAGCATTCCCACG
AATAAATAATTTAAGTTTTTGGCTTCTCCCCCCCTCATTAATACTATTAATATTATCTTC
CATGCTAGAGATGGGGGCAGGTACTGGATGAACCATCTATCCCCCATTAGCTGGTAATAT
ATTCCACATAAGAAAATCTATAGATTTATTAATTTTTTCCCTACATTTAGCAGGGATTTC
TTCTATTTTGGGGGCAGTAAATTTTATTTCTACAATTTTTAATATACGTATACCGTCATT
AAAATTAAAAATAATACCACTGTTTGTTTGATCTATCTTTTTTACCACCTTATTACTATT
GTTGGCCATCCCAGTGTTAGCTGGGGCAATTACAATACTATTAACAGATCGTAATTTTAA
TACTTCATTTTTTGTACCTGCGGGGGGCGGGGATCTTATTTTATTTCAACACTTATTT
>CROPS210-21|Neobisium insulare|CROBD236|Neobisium insulare|Subgenus: Blothrus
AACCTTATATTTAATTTTTGGGGTTTGGGCAGGAATCCTAGGGATAAGATTTAGAATAAT
TATTCGAATACAAATAATAATTCCTGGGATGTTAATC---TCAGATCACAACTATAATGT
TATAGTAACGATTCATGCTTTTATTATAATTTTCTTTATAATTATACCTATAATAATCGG
GGGTTTTGGAAACTGATTAGTACCATTAATAATCGGTTCCCCTGATATAGCATTCCCACG
AATAAATAATTTAAGTTTTTGGCTTCTCCCCCCCTCATTAATACTATTAATATTATCTTC
CATGCTAGAGATGGGGGCAGGTACTGGATGAACCATCTATCCCCCATTAGCTGGTAATAT
ATTCCACATAAGAAAATCTATAGATTTATTAATTTTTTCCCTACATTTAGCAGGGATTTC
TTCTATTTTGGGGGCAGTAAATTTTATTTCTACAATTTTTAATATACGTATACCGTCATT
AAAATTAAAAATAATACCACTGTTTGTTTGATCTATCTTTTTTACCACCTTATTACTATT
GTTGGCCATCCCAGTGTTAGCTGGGGCAATTACAATACTATTAACAGATCGTAATTTTAA
TACTTCATTTTTTGTACCTGCGGGGGGCGGGGATCTTATTTTATTTCAACACTTATTT
>CROPS211-21|Roncus podaga|CROBD237|Roncus podaga|
AACTTTATACCTAATTTTTGGAATCTGATCTGGAATGCTGGGTCTCAGCCTAAGCATGAT
TATCCGTATTCAATTAATAAACCCAGAAATACTAATT---TCTGATCATAACTATAATGT
AACTGTAACTACGCATGCCTTTGTGATAATTTTCTTTATGATTATACCTATAATAATTGG
AGGATTCGGAAACTGGCTGGTTCCTTTAATAATTGGTTCTCCAGACATGGCCTTTCCTCG
AATAAATAATTTAAGCTTCTGGCTATTACCGCCCTCTTTAGGACTTTTAATTCTCTCTTC
GTCTTTAGAGATGGGAGTGGGAACCGGATGAACTGTGTACCCCCCTCTGGCTAGAAGAAT
ATTCCACCCAAGAAAATCTACCGATTTATTAATTTTTTCCTTGCACTTAGCGGGGGTTTC
TTCAATTTTAGGTGCAGTAAATTTTATTTCAACAATTCTAAATATGCGGATGCCTTCCCT
TTTATTTAAATTAATCCCCCTATTTGTCTGGTCAATTTTATTTACCACAATTCTCCTGTT
ATTTGCAATTCCTGTTTTAGCTGGGGCTATTACCATACTTCTTACTGATCGTAATTTTAA
TACTTCTTTTTTCACCCCTGCTGGGGGGGGAGACCCAATTTTATTTCAACATTTATTT
>CROPS212-21|Chthonius aff. alpicola|CROBD241|Chthonius aff. alpicola|
AACCATATATTTAATTTTAGGTATTTGATCAGGATGTATAGGTTTAAGAATAAGAATAAT
TATTCGAATAGAATTAACAGAATTAACAAGAATATTAAACAGCGAACAAATATTTAATGT
TATTGTAACAGCCCATGCTTTTATTATAATCTTTTTTATAGTTATACCTATAATAATTGG
AGGTTTTGGTAATTGATTAATCCCATTAATAATTGGAGCACCTGATATAGCTTTTCCACG
AATAAATAATATAAGTTTTTGATTATTACCACCTTCATTATTACTATTACTTTTATCTTC
AACTATTGAAATAGGATGTGGAACAGGATGAACAATGTATCCACCACTTGCAAGAAATAT
AGCACATAATGGAGGAGCAGTAGATTTAGCAATTTTTTCATTACATTTAGCAGGAGCTAG
CTCAATTCTTGGAGCAGTAAACTTTATTTCAACTATTTTTAATATACGATCAAACAATTT
TTCTTTAGGGAAAATACCTTTATTTGTATGATCAATTTTAATTACAACAGTATTATTACT
ACTAGCATTACCCGTGTTAGCTGGTGCTATCACTATACTATTAACTGATCGAAATTTTAA
TACATCATTCTTTGATCCTGTAGGTGGTGGAGATCCTATTTTATTTCAACACCTATTT
>CROPS213-21|Roncus podaga|CROBD242|Roncus podaga|
AACTTTATACCTAATTTTTGGAATTTGATCTGGAATGCTGGGTCTCAGCCTAAGCATGAT
TATCCGTATTCAATTAATAAACCCAGAAATACTAATT---TCTGATCATAACTATAATGT
AACTGTAACTACGCATGCCTTTGTGATAATTTTCTTTATGATTATACCTATAATAATTGG
AGGATTCGGAAACTGGCTGGTTCCTTTAATAATTGGTTCTCCAGACATGGCCTTTCCTCG
AATAAATAATTTAAGCTTCTGGCTATTACCGCCCTCTTTAGGACTTTTAATTCTCTCTTC
GTCTTTAGAGATGGGAGTGGGAACCGGATGAACTGTGTACCCCCCTCTGGCTAGAAGAAT
ATTCCACCCAAGAAAATCTACCGATTTATTAATTTTTTCCTTGCACTTAGCGGGGGTTTC
TTCAATTTTAGGTGCAGTAAATTTTATTTCAACAATTCTAAATATGCGGATGCCTTCCCT
TTTATTTAAATTAATCCCCCTATTTGTCTGGTCAATTTTATTTACCACAATTCTCCTGTT
ATTTGCAATTCCTGTTTTAGCTGGGGCTATTACCATACTTCTTACTGATCGTAATTTTAA
TACTTCTTTTTTCACCCCTGCTGGGGGGGGAGACCCAATTTTATTTCAACATTTATTT
>CROPS214-21|Chthonius aff. alpicola|CROBD243|Chthonius aff. alpicola|
AACCATATATTTAATTTTAGGTATTTGATCAGGATGTATAGGTTTAAGAATAAGAATAAT
TATTCGAATAGAATTAACAGAATTAACAAGAATATTAAACAGCGAACAAATATTCAATGT
TATTGTAACAGCCCATGCTTTTATTATAATCTTTTTTATAGTTATACCTATAATAATTGG
AGGTTTTGGTAATTGATTAATTCCATTAATAATTGGAGCACCTGATATAGCTTTTCCACG
AATAAATAATATAAGTTTTTGATTATTACCACCTTCATTATTACTATTACTTTTATCTTC
AACTATTGAAATAGGATGTGGAACAGGATGAACAATGTATCCACCACTTGCAAGAAATAT
AGCACATAATGGAGGAGCAGTAGATTTAGCAATTTTTTCATTACATTTAGCAGGAGCTAG
CTCAATTCTTGGAGCAGTAAACTTTATTTCAACTATTTTTAATATACGATCAAACAATTT
TTCTTTGGGAAAAATACCTTTATTTGTATGATCAATTTTAATTACAACAGTATTATTATT
ATTAGCATTACCCGTGTTAGCTGGTGCCATCACTATATTATTAACTGATCGAAACTTTAA
TACATCATTCTTTGATCCTGTTGGTGGTGGAGATCCTATTTTGTTTCAACATCTATTT
>CROPS215-21|Chthonius sp. 2DH|CROBD244|Chthonius sp. 2DH|
TACACTTTATCTTATACTAGGTATTTGATCTGGTTGTGTTGGATTAAGATTTAGAATAAT
AATTCGTATAGAATTATCCCATACAGGTAGAATCATGGGGAGTGATCAAATTTTCAATGT
AATAGTAACAGCTCATGCTTTTATTATAATTTTTTTTATAGTTATACCAATAATAATTGG
TGGTTTTGGAAACTGACTGGTGCCATTTATAATTGGAGCACCTGATATAGCCTTTCCACG
AATAAACAATATAAGTTTTTGATTATTACCTCCATCTTTATTACTTTTAATATTATCATC
CCATATTGAAATAGGTTGTGGTACAGGGTGAACAATATATCCTCCTTTAGCAAGTAATAT
AGCTCATAATAGAGGAGCAGTAGATTTTGCTATTTTTTCTTTACATTTAGCAGGAGCTTC
TTCAATTCTCGGTGCAGTAAATTTTATTTCAACTATTATGAATATACGCTCAAATAATTT
TAACTTAAGAAAAATATCTTTATTTGTGTGATCAATTTTAATTACAACAATTTTACTATT
ACTTGCATTACCTGTATTAGCAGGTGCTATTACTATATTATTAACAGATCGCAATTTTAA
TACATCTTTTTTTGATCCTGTGGGGGGTGGGGATCCTATTTTATTTCAACACTTATTT
>CROPS216-21|Neobisium tantaleum|CROBD245|Neobisium tantaleum|Subgenus: Blothrus
AACCCTATACTTAATTTTTGGTGTTTGGGCGGGTATTCTAGGAATAAGATTTAGAATAAT
TATTCGCATACAAATAATAATTCCTGGGATATTAATC---TCAGATCACAACTATAATGT
TATAGTAACAATTCACGCTTTTATTATAATTTTTTTTATAATTATACCTATAATAATTGG
GGGCTTTGGAAACTGATTAGTACCATTAATAATTGGTTCACCTGATATGGCTTTCCCTCG
AATAAATAATTTAAGCTTTTGACTTCTCCCCCCCTCATTAATATTATTAATAATATCATC
TATACTAGAGATAGGGGCGGGTACTGGGTGAACAATTTATCCTCCCCTAGCTGGTAATAT
ATTTCATACTAGTAAATCTATAGATTTATTAATTTTTTCTTTACATTTAGCTGGGATTTC
TTCTATTTTAGGGGCCGTAAATTTTATTTCTACAATTTTTAATATACGTATACCATCATT
AAAATTAAAAATAATACCGTTATTTGTGTGATCTATTTTTTTTACCACACTATTATTATT
ATTAGCTATTCCAGTATTAGCTGGGGCTATTACAATACTATTAACTGATCGTAACTTTAA
TACTTCTTTTTTTGTGCCCGCGGGGGGCGGGGATCTTATTTTATTCCAACACTTATTT
>CROPS217-21|Neobisium tantaleum|CROBD246|Neobisium tantaleum|Subgenus: Blothrus
AACCCTATACTTAATTTTTGGTGTTTGGGCGGGTATTCTAGGAATAAGATTTAGAATAAT
TATTCGTATACAAATAATAATTCCTGGAATATTAATC---TCAGATCACAACTATAATGT
TATAGTAACAATTCACGCTTTTATTATAATTTTTTTTATAATTATACCTATAATAATTGG
GGGCTTTGGAAACTGATTAGTACCATTAATAATTGGTTCACCTGATATGGCTTTCCCTCG
AATAAATAATTTAAGCTTTTGACTTCTCCCCCCCTCATTAATATTATTAATAATATCATC
TATACTAGAGATAGGGGCGGGTACTGGGTGAACAATTTATCCTCCCCTAGCTGGTAATAT
ATTTCATACTAGTAAATCTATAGATTTATTAATTTTTTCTTTACATTTAGCTGGGATTTC
TTCTATTTTAGGGGCCGTAAATTTTATTTCTACAATTTTTAATATACGTATACCATCATT
AAAATTAAAAATAATACCGTTATTTGTGTGATCTATTTTTTTTACCACACTATTATTATT
ATTAGCTATTCCAGTATTAGCTGGGGCTATTACAATACTATTAACTGATCGTAACTTTAA
TACTTCTTTTTTTGTACCCGCGGGGGGCGGGGATCTTATTTTATTCCAACACTTATTT
>CROPS218-21|Chthonius aff. occultus|CROBD247|Chthonius aff. occultus|
NNNNNNNNNNNNNNNNNNNNNNNNNNNNNNNNNNNNNNNNNNNNNNNNNNNNNNNNNNAT
TATCCGATCAGAATTATCTCATTCCGGATTAATTATAGGAAGAGATCAACTATTTAATGT
GATAGTAACAACGCATGCTTTTATTATAATTTTTTTTATAGTAATACCTATCATAATCGG
AGGATTTGGAAACTGATTAATTCCTTTAATAATCGGAGCACCTGATATAGCTTTCCCACG
TATAAATAATATAAGTTTTTGATTATTACCACCTTCTATACTTCTTCTTTTAATATCTTC
TTTTATTGAAATAGGTTGTGGTACAGGATGAACAATATATCCTCCTTTAGCTAGAAATAT
TAGCCATAATGGAGGAGCAGTAGATATAGCTATTTTTTCTCTACATTTAGCCGGAGCTTC
ATCAATTTTAGGAGCTGTAAATTTTATTTCTACTATCTTTAATATAAGATCAAATAATAT
TTTATTTTCAAAAACATCTCTATTTGTATGATCTATTCTAATTACAACAATTCTTTTATT
ATTAGCATTACCTGTATTAGCCGGAGCTATTACAATACTATTAACTGATCGAAATTTTAA
TACATCTTTTTTTGACCCATCTGGAGGAGGAGATCCTATTTTATTCCAACATCTATTT
>CROPS219-21|Neobisium tantaleum|CROBD248|Neobisium tantaleum|Subgenus: Blothrus
AACCCTATACTTAATTTTTGGTGTTTGGGCGGGTATTCTAGGAATAAGATTTAGAATAAT
TATTCGTATACAAATAATAATTCCTGGGATATTAATC---TCAGATCATAACTATAATGT
TATAGTAACAATTCACGCTTTTATTATAATTTTTTTTATAATTATACCTATAATAATTGG
GGGCTTTGGAAACTGATTAGTACCATTAATAATTGGTTCACCTGATATGGCTTTCCCTCG
AATAAATAATTTAAGCTTTTGACTTCTCCCCCCCTCATTAATATTATTAATAATATCATC
TATACTAGAGATAGGGGCGGGTACTGGGTGAACAATTTATCCTCCCCTAGCTGGTAATAT
ATTTCATACTAGTAAGTCTATAGATTTATTAATTTTTTCTTTACATTTAGCTGGGATTTC
TTCTATTTTAGGGGCCGTAAATTTTATCTCTACAATTTTTAATATACGTATACCATCATT
AAAATTAAAAATAATACCGTTATTTGTGTGATCTATTTTTTTTACCACACTATTATTATT
ATTAGCTATTCCAGTATTAGCTGGGGCTATTACAATACTATTAACTGATCGTAACTTTAA
TACTTCTTTTTTTGTACCGGCGGGGGGCGGGGATCTTATTTTATTCCAACACTTATTT
>CROPS220-21|Chthonius aff. occultus|CROBD249|Chthonius aff. occultus|
AACCTTATACTTATTATTAGGAATTTGATCCGGATGTCTAGGTTTAAGATTGAGAATAAT
TATCCGATCAGAATTATCTCATTCCGGATTAATTATAGGAAGAGATCAACTATTTAATGT
GATAGTAACAACGCATGCTTTTATTATAATTTTTTTTATAGTAATACCTATCATAATCGG
AGGATTTGGAAACTGATTAATTCCTTTAATAATCGGAGCACCTGATATAGCTTTCCCACG
TATAAATAATATAAGTTTTTGATTATTACCACCTTCTATACTTCTTCTTTTAATATCTTC
TTTTATTGAAATAGGTTGTGGTACAGGATGAACAATATATCCTCCTTTAGCTAGAAATAT
TAGCCATAATGGAGGAGCAGTAGATATAGCTATTTTTTCTCTACATTTAGCCGGAGCTTC
ATCAATTTTAGGAGCTGTAAATTTTATTTCTACTATTTTTAATATACGATCAAATAATAT
TTTATTTTCAAAAACATCTCTATTTGTATGATCTATTCTAATTACAACAATTCTTTTATT
ATTAGCATTACCTGTATTAGCCGGAGCTATTACAATACTATTAACTGATCGAAATTTTAA
TACATCTTTTTTTGACCCATCTGGAGGAGGAGATCCTATTTTATTCCAACATCTATTT
>CROPS221-21|Chthonius aff. occultus|CROBD250|Chthonius aff. occultus|
AACCTTATACTTATTATTAGGAATTTGATCCGGATGTCTAGGTTTAAGATTGAGAATAAT
TATCCGATCAGAATTATCTCATTCCGGATTAATTATAGGAAGAGATCAACTATTTAATGT
GATAGTAACAACGCATGCTTTTATTATAATTTTTTTTATAGTAATACCTATCATAATCGG
AGGATTTGGAAACTGATTAATTCCTTTAATAATCGGAGCACCTGATATAGCTTTCCCACG
TATAAATAATATAAGTTTTTGATTATTACCACCTTCTATACTTCTTCTTTTAATATCTTC
TTTTATTGAAATAGGTTGTGGTACAGGATGAACAATATATCCTCCTTTAGCTAGAAATAT
TAGCCATAATGGAGGAGCAGTAGATATAGCTATTTTTTCTCTACATTTAGCCGGAGCTTC
ATCAATTTTAGGAGCTGTAAATTTTATTTCTACTATTTTTAATATACGATCAAATAATAT
TTTATTTTCAAAAACATCTCTATTTGTATGATCTATTCTAATTACAACAATTCTTTTATT
ATTAGCATTACCTGTATTAGCCGGAGCTATTACAATACTATTAACTGATCGAAATTTTAA
TACATCTTTTTTTGACCCATCTGGAGGAGGAGATCCTATTTTATTCCAACATCTATTT
>CROPS222-21|Neobisium tantaleum|CROBD251|Neobisium tantaleum|Subgenus: Blothrus
AACCCTATACTTAATTTTTGGTGTTTGGGCGGGTATTCTAGGAATAAGATTTAGAATAAT
TATTCGTATACAAATAATAATTCCTGGAATATTAATC---TCAGATCACAACTATAATGT
TATAGTAACAATTCACGCTTTTATTATAATTTTTTTTATAATTATACCTATAATAATTGG
GGGCTTTGGAAACTGATTAGTACCATTAATAATTGGTTCACCTGATATGGCTTTCCCTCG
AATAAATAATTTAAGCTTTTGACTTCTCCCCCCCTCATTAATATTATTAATAATATCATC
TATACTAGAGATAGGGGCGGGTACTGGGTGAACAATTTATCCTCCCCTAGCTGGTAATAT
ATTTCATACTAGTAAATCTATAGATTTATTAATTTTTTCTTTACATTTAGCTGGGATTTC
TTCTATTTTAGGGGCCGTAAATTTTATTTCTACAATTTTTAATATACGTATACCATCATT
AAAATTAAAAATAATACCGTTATTTGTGTGATCTATTTTTTTTACCACACTATTATTATT
ATTAGCTATTCCAGTATTAGCTGGGGCTATTACAATACTATTAACTGATCGTAACTTTAA
TACTTCTTTTTTTGTACCCGCGGGGGGCGGGGATCTTATTTTATTCCAACACTTATTT
>CROPS223-21|Chthonius aff. occultus|CROBD252|Chthonius aff. occultus|
AACCTTATACTTATTATTAGGAATTTGATCCGGATGTCTAGGTTTAAGATTGAGAATAAT
TATCCGATCAGAATTATCTCATTCCGGATTAATTATAGGAAGAGATCAACTATTTAATGT
GATAGTAACAACGCATGCTTTTATTATAATTTTTTTTATAGTAATACCTATCATAATCGG
AGGATTTGGAAACTGATTAATTCCTTTAATAATCGGAGCACCTGATATAGCTTTCCCACG
TATAAATAATATAAGTTTTTGATTATTACCACCTTCTATACTTCTTCTTTTAATATCTTC
TTTTATTGAAATAGGTTGTGGTACAGGATGAACAATATATCCTCCTTTAGCTAGAAATAT
TAGCCATAATGGAGGAGCAGTAGATATAGCTATTTTTTCTCTACATTTAGCCGGAGCTTC
ATCAATTTTAGGAGCTGTAAATTTTATTTCTACTATTTTTAATATACGATCAAATAATAT
TTTATTTTCAAAAACATCTCTATTTGTATGATCTATTCTAATTACAACAATTCTTTTATT
ATTAGCATTACCTGTATTAGCCGGAGCTATTACAATACTATTAACTGATCGAAATTTTAA
TACATCTTTTTTTGACCCATCTGGAGGAGGAGATCCTATTTTATTCCAACATCTATTT
>CROPS224-21|Chthonius aff. occultus|CROBD253|Chthonius aff. occultus|
AACCTTATACTTATTATTAGGAATTTGATCCGGATGTCTAGGTTTAAGATTGAGAATAAT
TATCCGATCAGAATTATCTCATTCCGGATTAATTATAGGAAGAGATCAACTATTTAATGT
GATAGTAACAACGCATGCTTTTATTATAATTTTTTTTATAGTAATACCTATCATAATCGG
AGGATTTGGAAACTGATTAATTCCTTTAATAATCGGAGCACCTGATATAGCTTTCCCACG
TATAAATAATATAAGTTTTTGATTATTACCACCTTCTATACTTCTTCTTTTAATATCTTC
TTTTATTGAAATAGGTTGTGGTACAGGATGAACAATATATCCTCCTTTAGCTAGAAATAT
TAGCCATAATGGAGGAGCAGTAGATATAGCTATTTTTTCTCTACATTTAGCCGGAGCTTC
ATCAATTTTAGGAGCTGTAAATTTTATTTCTACTATTTTTAATATACGATCAAATAATAT
TTTATTTTCAAAAACATCTCTATTTGTATGATCTATTCTAATTACAACAATTCTTTTATT
ATTAGCATTACCTGTATTAGCCGGAGCTATTACAATACTATTAACTGATCGAAATTTTAA
TACATCTTTTTTTGACCCATCTGGAGGAGGAGATCCTATTTTATTCCAACATCTATTT
>CROPS225-21|Chthonius aff. occultus|CROBD254|Chthonius aff. occultus|
AACCTTATACTTATTATTAGGAATTTGATCCGGATGTCTAGGTTTAAGATTGAGAATAAT
TATCCGATCAGAATTATCTCATTCCGGATTAATTATAGGAAGAGATCAACTATTTAATGT
GATAGTAACAACGCATGCTTTTATTATAATTTTTTTTATAGTAATACCTATCATAATCGG
AGGATTTGGAAACTGATTAATTCCTTTAATAATCGGAGCACCTGATATAGCTTTCCCACG
TATAAATAATATAAGTTTTTGATTATTACCACCTTCTATACTTCTTCTTTTAATATCTTC
TTTTATTGAAATAGGTTGTGGTACAGGATGAACAATATATCCTCCTTTAGCTAGAAATAT
TAGCCATAATGGAGGAGCAGTAGATATAGCTATTTTTTCTCTACATTTAGCCGGAGCTTC
ATCAATTTTAGGAGCTGTAAATTTTATTTCTACTATTTTTAATATACGATCAAATAATAT
TTTATTTTCAAAAACATCTCTATTTGTATGATCTATTCTAATTACAACAATTCTTTTATT
ATTAGCATTACCTGTATTAGCCGGAGCTATTACAATACTATTAACTGATCGAAATTTTAA
TACATCTTTTTTTGACCCATCTGGAGGAGGAGATCCTATTTTATTCCAACATCTATTT
>CROPS226-21|Neobisium aff. elegans|CROBD256|Neobisium aff. elegans|Subgenus: Neobisium
AACTTTATATTTAATTTTTGGGGTATGGGCAGGTATTCTAGGTATAAGTTTTAGAATGAT
TATTCGACTTCAAATAATAATTCCTGGAATGTTAATC---TCTGATCATAATTATAATGT
TGTAGTAACTACTCATGCATTTATTATAATTTTTTTTATAATTATACCAATAATAATTGG
AGGTTTTGGTAATTGATTAACTCCAATAATAATTGGTGCGCCTGATATAGCTTTTCCTCG
AATGAATAATTTAAGTTTTTGACTTCTTCCACCCTCTTTTGGGCTATTAATTATATCCTC
TACTTTAGAGATAGGGGCAGGTACTGGATGAACTATTTATCCACCTTTAGCAGGTAATAT
ATTTCACTCGAATAAATCAATAGATTTGTTAATTTTTTCTTTACATTTGGCAGGTATCTC
TTCTATTTTAGGGGCAGTAAATTTTATTTCGACAATTCTTAATATGCGAATGCCAGCTTT
AAAACTAAAAATAATACCTTTATTTGTTTGATCAATTTTTTTTACAACTTTATTATTATT
ATTAGCTATTCCTGTTTTAGCGGGGGCCATCACTATATTATTAACAGATCGTAATTTTAA
TACTTCATTTTTTGTGCCAGCAGGGGGGGGAGATCCTATTTTATTTCAACATTTATTT
>CROPS227-21|Neobisium insulare|CROBD257|Neobisium insulare|Subgenus: Blothrus
AACCTTATATTTAATTTTTGGGGTTTGGGCAGGAATCCTAGGGATAAGATTTAGAATAAT
TATTCGAATACAAATAATAATTCCTGGGATGTTAATC---TCAGATCACAACTATAATGT
TATAGTAACGATTCATGCTTTTATTATAATTTTCTTTATAATTATACCTATAATAATCGG
GGGTTTTGGAAACTGATTAGTACCATTAATAATCGGTTCCCCTGATATAGCATTCCCACG
AATAAATAATTTAAGTTTTTGGCTTCTCCCCCCCTCATTAATACTATTAATATTATCTTC
CATGCTAGAGATGGGGGCAGGTACTGGATGAACCATCTATCCCCCATTAGCTGGTAATAT
ATTCCACATAAGAAAATCTATAGATTTATTAATTTTTTCCCTACATTTAGCAGGGATTTC
TTCTATTTTGGGGGCAGTAAATTTTATTTCTACAATTTTTAATATACGTATACCGTCATT
AAAATTAAAAATAATACCACTGTTTGTTTGATCTATCTTTTTTACCACCTTATTACTATT
GTTGGCCATCCCAGTGTTAGCTGGGGCAATTACAATACTATTAACAGATCGTAATTTTAA
TACTTCATTTTTTGTACCTGCGGGGGGCGGGGATCTTATTTTATTTCAACACTTATTT
>CROPS228-21|Chthonius aff. absoloni|CROBD258|Chthonius aff. absoloni|
AACAATATATTTAATTTTAGGTGTATGATCAGGTTGTATAGGTTTAAGAATAAGAATAAT
TATTCGAATAGAATTAACAGAAATAAAAAGAATATTAAACAGTGAACAAATATTTAATGT
AATTGTAACAGCTCATGCCTTTATTATAATTTTTTTTATAGTTATACCTATAATAATTGG
AGGTTTTGGTAATTGATTAGTACCACTAATAATTGGGGCCCCTGATATAGCTTTTCCACG
AATAAATAATATAAGTTTTTGATTATTACCACCATCATTAATATTATTATTACTATCCTC
AACTATTGAAATAGGATGTGGTACAGGATGAACTATATACCCACCTCTTGCAAGAAATAT
AGCACATAATGGAGGAGCTGTAGATTTAGCTATTTTTTCTTTACACCTAGCAGGTGCTAG
ATCAATTCTAGGTGCAGTAAATTTTATTTCAACTATTTTTAATATACGTTCAAACAATTT
TTCTTTGGGGAAAATACCATTATTCGTTTGATCAATTTTAATTACTACTGTACTACTATT
ATTAGCATTACCTGTGTTAGCAGGTGCAATCACTATATTACTTACAGATCGAAATTTCAA
TACATCATTTTTTGATCCTGTTGGAGGAGGAGATCCTATTTTATTCCAACATTTATTT
>CROPS229-21|Chthoniidae|CROBD259||Globochthonius | Globochthonius caligatus
AACAATATATCTTTTACTAGGAGTTTGATCAGGTTGTATAGGATTAAGATTAAGAATAAT
TATTCGAATAGAATTATCTCATAGAGGTGTAATAATAGGTAGTGACCAATTATTTAATGT
AATAGTAACTGCACATGCTTTTATTATAATTTTTTTTATAGTTATACCAATAATAATTGG
AGGTTTTGGAAATTGACTTGTTCCTATAATAATTGGAGCACCAGATATAGCATTTCCTCG
TATAAATAATATAAGTTTTTGATTACTACCTCCTTCATTAATATTACTACTACTATCATC
TTCTTTAGAAATAGGATGTGGGACAGGATGAACAATATACCCTCCTTTGGCTGGAAATAT
ATCACATAATGGAGGGGCTGTAGATTTAGCTATTTTCTCTTTACATTTGGCAGGAGCTTC
ATCTATTTTAGGAGCTGTTAATTTTATTTCTACTATTTTTAATATACGCTCAAATAATTT
TTTTTTAGAAAAAATATCACTATTTGTATGATCTATTTTAATTACAACAGTATTATTATT
ATTAGCTTTACCTGTATTAGCAGGGGCCATTACAATATTATTAACAGATCGTAATTTTAA
TACTTCTTTCTTTGATCCTATTGGAGGAGGAGATCCTATTTTATTTCAACACTTATTT
>CROPS230-21|Neobisium insulare|CROBD260|Neobisium insulare|Subgenus: Blothrus
AACCTTATATTTAATTTTTGGGGTTTGGGCAGGAATCCTAGGGATAAGATTTAGAATAAT
TATTCGAATACAAATAATAATTCCTGGGATGTTAATC---TCAGATCACAACTATAATGT
TATAGTAACGATTCATGCTTTTATTATAATTTTCTTTATAATTATACCTATAATAATCGG
GGGTTTTGGAAACTGATTAGTACCATTAATAATCGGTTCCCCTGATATAGCATTCCCACG
AATAAATAATTTAAGTTTTTGGCTTCTCCCCCCCTCATTAATACTATTAATATTATCTTC
CATGCTAGAGATGGGGGCAGGTACTGGATGAACCATCTATCCCCCATTAGCTGGTAATAT
ATTCCACATAAGAAAATCTATAGATTTATTAATTTTTTCCCTACATTTAGCAGGGATTTC
TTCTATTTTGGGGGCAGTAAATTTTATTTCTACAATTTTTAATATACGTATACCGTCATT
AAAATTAAAAATAATACCACTGTTTGTTTGATCTATCTTTTTTACCACCTTATTACTATT
GTTGGCCATCCCAGTGTTAGCTGGGGCAATTACAATACTATTAACAGATCGTAATTTTAA
TACTTCATTTTTTGTACCTGCGGGGGGCGGGGATCTTATTTTATTTCAACACTTATTT
>CROPS231-21|Roncus aff. lubricus|CROBD261|Roncus aff. lubricus|
AACTTTATACTTAATTTTTGGAATTTGATCAGGTATTTTAGGTTTCAGTCTTAGAATAAT
TATTCGATTACAGATATCAACGCCAGGCATACTTCTT---TCTGATCATAATTATAATGT
TGTTGTCACCACTCATGCCTTTGTCATAATTTTTTTTATGATTATGCCTATAATAATTGG
AGGATTCGGAAATTGATTAGTACCATTAATAATTGGTTCTCCTGATATAGCCTTCCCTCG
AATAAATAACCTTAGATTCTGACTTCTCCCCCCTTCTTTAAGCTTAATAATTCTTTCTTC
GTCCTTAGAAATAGGAACTGGTACAGGTTGAACCATTTACCCCCCTTTAGCAAGAACAAA
CTTTCACCCAGGTAAGTCAGTAGATTTATTAATTTTTTCCCTTCATTTAGCAGGAATTTC
TTCTATTTTAGGGGCAGTAAATTTTATTTCCACCATTATAAATATACGAATGCCCTCCCT
TCTTCTTAAAATAATACCTTTGTTTGTTTGATCAATTTTATTTACTACAATCTTACTCAT
ATTCGCTATTCCAGTATTAGCGGGAGCAATTACTATACTTTTAACCGATCGTAATTTTAA
TACCTCCTTTTTTTCTCCAGCAGGGGGGGGAGATCCAATTTTATTTCAACATTTATTT
>CROPS232-21|Chthonius aff. absoloni|CROBD262|Chthonius aff. absoloni|
AACTATATATTTAATTTTAGGAATTTGATCTGGTTGTATAGGTTTAAGAATAAGAATAAT
TATTCGAATAGAGTTAACAGAAATAAAAAGAATATTAAATAGTGAACAAATATTTAATGT
TATTGTAACAGCTCATGCTTTTATTATAATTTTTTTTATAGTTATACCTATAATAATTGG
AGGATTTGGTAATTGATTAGTACCATTAATAATTGGAGCTCCCGATATAGCTTTCCCACG
AATAAATAATATAAGTTTTTGATTATTACCACCATCATTATTATTATTATTATTATCTTC
AACTATTGAAATAGGATGTGGTACAGGTTGAACAATATACCCACCTCTTGCAAGAAATAT
AGCACATAATGGAGGAGCAGTAGATTTAGCTATTTTTTCTTTACATTTAGCTGGTGCAAG
ATCAATCCTAGGTGCAGTAAATTTCATCTCAACTATTTTTAATATACGTTCAAACAATTT
TTCTTTGGGAAAAATACCTTTATTTGTGTGGTCTATTTTAATTACTACTGTATTACTATT
ATTAGCACTACCTGTATTAGCTGGTGCAATTACTATATTATTAACTGACCGAAATTTTAA
TACATCTTTTTTTGACCCTGTAGGAGGAGGTGATCCTATTTTATTTCAACATTTATTT
>CROPS233-21|Chthonius aff. absoloni|CROBD263|Chthonius aff. absoloni|
AACTATATATTTAATTTTAGGAATTTGATCTGGTTGTATAGGTTTAAGAATAAGAATAAT
TATTCGAATAGAGTTAACAGAAATAAAAAGAATATTAAATAGTGAACAAATATTTAATGT
TATTGTAACAGCTCATGCTTTTATTATAATTTTTTTTATAGTTATACCTATAATAATTGG
AGGATTTGGTAATTGATTAGTACCATTAATAATTGGAGCTCCCGATATAGCTTTCCCACG
AATAAATAATATAAGTTTTTGATTATTACCACCATCATTATTATTATTATTATTATCTTC
AACTATTGAAATAGGATGTGGTACAGGTTGAACAATATACCCACCTCTTGCAAGAAATAT
AGCACATAATGGAGGAGCAGTAGATTTAGCTATTTTTTCTTTACATTTAGCTGGTGCAAG
ATCAATCCTAGGTGCAGTAAATTTCATCTCAACTATTTTTAATATACGTTCAAACAATTT
TTCTTTGGGAAAAATACCTTTATTTGTGTGGTCTATTTTAATTACTACTGTATTACTATT
ATTAGCACTACCTGTATTAGCTGGTGCAATTACTATATTATTAACTGACCGAAATTTTAA
TACATCTTTTTTTGACCCTGTAGGAGGAGGTGATCCTATTTTATTTCAACATTTATTT
>CROPS234-21|Neobisium gentile alternum|CROBD267|Neobisium gentile|Subgenus: Neobisium
AACACTATATTTAATTTTTGGGGTTTGGGCAGGTATCGTTGGAATGAGATTTAGAATAAT
TATTCGACTGCAGTTAATAATTCCTGGTATGTTAATT---TCTGATCATAATTATAATGT
AGTTGTTACTACTCACGCTTTTATTATAATTTTCTTTATAATTATACCTATAATAATTGG
AGGATTCGGTAATTGGTTAGTTCCAATAATAATTGGTTCCCCAGATATAGCCTTCCCTCG
AATAAATAATTTAAGATTTTGATTACTTCCTCCTTCATTTGGTTTATTGCTTTTATCTTC
ATGAAGTGAAATAGGGGTAGGGGCAGGTTGAACTATTTACCCTCCTTTAGCTGGAAATAT
ATTTCATTCTAGAAAATCTGTAGATTTATTGATTTTTTCACTTCATTTGGCAGGTATTTC
TTCTATTTTAGGGGCAGTAAATTTTATTTCTACAATTATCAATATACGGATACCTGCCCT
TAAATTAAAAGTAGTCCCTTTATTTGTATGATCAATTTTTTTTACTACTATTTTATTACT
TATAGCAATTCCTGTATTAGCAGGGGCAATTACTATACTTTTGACAGATCGTAATTTTAA
TACTTCTTTTTTTGTGCCAGCGGGTGGAGGGGATCCAATTCTTTTTCAACATTTATTT
>CROPS235-21|Chthonius aff. occultus|CROBD268|Chthonius aff. occultus|
NNNNNNNNNNNNNNNNNNNNGTATTTGATCGGGATGTTTAGGTTTAAGATTAAGAATAAT
TATTCGATCAGAATTATCACATTCCGGATTAATTATGGGAAGAGATCAATTATTTAATGT
AATAGTGACAACACACGCTTTTATTATAATTTTTTTTATAGTAATACCAATTATAATTGG
AGGATTTGGTAATTGATTAATTCCTTTAATAATTGGAGCACCTGATATAGCTTTTCCACG
AATAAATAATATAAGTTTTTGATTATTACCACCTTCTATACTTCTTCTTTTATTATCATC
TTTTATTGAAATAGGTTGTGGTACAGGATGAACTATATATCCCCCATTATCTAGAAATAT
AAGTCATAATGGAGGAGCAGTAGACATAGCTATTTTTTCTCTTCATTTAGCCGGTGCTTC
ATCAATTTTAGGAGCTGTAAATTTTATTTCTACTATTTTCAATATACGATCTAATAATAT
TTTATTTTCAAAAACATCTTTATTTGTATGATCTATTCTTATTACAACAATTCTTTTATT
ATTAGCATTACCTGTATTAGCCGGAGCTATTACAATATTATTAACAGATCGAAACTTTAA
TACATCTTTTTTTGATCCATCAGGAGGAGGAGACCCTATCTTATTTCAACATTTATTT
>CROPS236-21|Chernetidae|CROBD269||sp. 3DH
NNNNNNNNNNNNNNNNNNNNNNNNNNNNNNNNNNNNNNNNNNNNNNNNTTATAGAATAAT
AATCCGAATACAATTATTTTTCCCTGGGGGGTACATT---ACAGATTCTTCTTATAATAT
TGTTATTACAACTCATGCTCTTGTTATAATCTTTTTTATAGTTATACCAATAATAATTGG
AGGATTTGGGAATTGATTAATCCCCTTAATAATTGGTTCTCCTGACATAGCTTTTCCACG
AATAAATAATTTAAGATTTTGACTTCTCCCTCCTTCATTTTCTATATTAATTTTATCCTC
AACTTTAGAGATAGGGTGTGGGGCTGGGTGAACTATCTATCCACCATTAACATCAATTTT
TGCTCACCCAGATAGAGCTATTGATATGGTAATTTTTTCTCTTCATCTAGCTGGGATTTC
ATCTATTTTAGGGGGTGTAAATTTTATTTCAACAGTTTTAAATATACGAGATTCTTCAGT
TTCTTATAAAGAAATACCTTTATTTGTGTGAGCTACATTTATTACGGTAGTATTAGTTCT
TCTCGCTATACCAGTTTTAGCTGGAGCTATTACTATACTATTAACTGATCGAAATTTTAG
CACTTCTTTTTTTAACCCTAGAGGGGGGGGTGATCCAATTTTATTTCAACATTTATTT
>CROPS237-21|Roncus sp. nov. P|CROBD271|Roncus sp. nov. P|
AACTTTATATTTAATTTTAGGGGTTTGGTCAGGAATTTTAGGGTTCAGCCTTAGAATAAT
CATTCGCCTTCAACTAACTTCTCCGGGGATGCTTCTT---TCTGATCACAATTATAATGT
TGTTGTCACTACCCATGCTTTTATTATAATTTTTTTTATGATTATACCAATAATAATTGG
AGGTTTCGGGAATTGATTAGTACCTTTAATAATTGGTTCTCCTGATATGGCTTTTCCTCG
GATAAATAATTTAAGATTTTGGCTTCTTCCCCCCTCCTTAAGTTTAATAATTCTCTCTTC
ATCATTGGAAATAGGTACAGGTACAGGTTGAACCATTTATCCCCCTTTAGCTAGAAGTGG
TTTTCACCCCGGTAAATCAACTGATTTATTAATTTTTTCCCTTCATTTAGCCGGAATTTC
TTCTATTTTAGGGGCAGTGAATTTTATTTCTACTATTATAAATATACGAATACCTTCTCT
TCTATTAAAAATAATACCTTTATTTGTTTGATCTATTTTGTTTACAACAATTCTTCTTTT
ATTCGCCATTCCGGTCCTAGCGGGGGCCATTACAATATTATTAACAGATCGTAATTTTAA
TACTTCATTTTTTTCTCCTGCTGGAGGGGGAGACCCAATTTTGTTTCAACATTTATTT
>CROPS238-21|Chthonius exarmatus|CROBD272|Chthonius exarmatus|
TACTATATATTTACTTCTTGGTATTTGATCTGGTTGTATAGGTATAAGATTAAGAATAAT
TATTCGAATAGAATTATCTCACCCTGGTGATATTATAGGTAGAGATCAATTATTCAACGT
AATTGTAACAGCACATGCTTTTGTAATAATTTTTTTTATAGTAATACCAATAATAATTGG
AGGATTTGGAAATTGATTAATTCCAATAATAATTGGTTCTCCAGATATAGCTTTCCCACG
AATAAATAATTTAAGTTTTTGATTATTACCTCCTTCATTAATATTATTATTATCATCATC
ATTCATACAAATAGGATGTGGTACTGGATGAACTATATACCCACCTTTAGCTCATAATAC
ATCACACCAAGGAAGAGCTGTTGATTTAGCAATTTTTTCTTTACATTTAGCTGGAGCTTC
CTCAATTTTAGGAGCTGTAAATTTTATTTCAACTATTATTAATATACGTTCTAATAATTT
TAGAACAAAAAATATTTCACTATTTATTTGATCAATCTTCATTACAACAGTTCTTTTATT
ACTAGCATTACCTATTTTAGCTGGTGCTATTACTATATTATTAACAGATCGAAATTTTAA
TACGTCTTTTTTTGATCCTTTAGGAGGAGGAGATCCTATCTTGTTTCAACATTTATTT
>CROPS239-21|Insulocreagris sp. TS|CROBD273|Insulocreagris sp. TS|
AACTTTATATTTAATTTTAGGGATTTGATCGGGCATCCTAGGAATAAGCATAAGAATAAT
TATTCGTCTTCAAATAATAAATCCAGGTATGTTAATT---TCTGATCACAACTATAATAC
AATTGTAACTACTCATGCTTTTATTATAATTTTTTTCATAATCATACCAATAATAATTGG
AGGGTTTGGAAACTGATTAGTTCCTTTAATAATTGGTTCTCCCGATATAGCTTTTCCTCG
AATAAATAATCTTAGTTTCTGACTTCTTCCCCCTTCTCTTTTATTACTAATTTTATCTTC
AACTTTAGAACTTGGAGCAGGTACCGGATGAACTATTTATCCTCCTTTAGCTAGAGAAAT
TTTTCACCCTGGGAAATCAGTTGATTTATTAATTTTCAGACTACATCTCGCAGGGATTTC
TTCAATTTTAGGAGCAGTAAATTTTATCACTACAATTATAAATATACGAAGCCCCGGTTT
AAAATATATAATAATACCTCTATTTGTTTGATCCATCTATTTTACTACCATTCTTTTGCT
TTTAGCTATTCCTGTTTTAGCGGGGGCAATTACAATGCTTTTAACTGATCGAAATTTTAA
TACATCTTTCTTTTTACCGGCAGGAGGAGGGGATCCTATTTTATTTCAACATTTATTT
>CROPS240-21|Insulocreagris sp. TS|CROBD274|Insulocreagris sp. TS|
NNNNNNNNNNNNNNNNNNNNNNNNNNNNNNNNNNNNNNNNNNNNNNNNNNNNNNNNNNNN
NNNNNNNNNNNNNNNAATAAATCCAGGTATGTTAATT---TCTGATCACAACTATAATAC
AATTGTAACTACTCATGCTTTTATTATAATTTTTTTCATAATCATACCAATAATAATTGG
AGGGTTTGGAAACTGATTAGTTCCTTTAATAATTGGTTCTCCCGATATAGCTTTTCCTCG
AATAAATAATCTTAGTTTCTGACTTCTTCCCCCTTCTCTTTTATTACTAATTTTATCTTC
AACTTTAGAACTTGGAGCAGGTACCGGATGAACTATTTATCCTCCTTTAGCTAGAGAAAT
TTTTCACCCTGGGAAATCAGTTGATTTATTAATTTTCAGACTACATCTCGCAGGGATTTC
TTCAATTTTAGGAGCAGTAAATTTTATCACTACAATTATAAATATACGAAGCCCCGGTTT
AAAATATATAATAATACCTCTATTTGTTTGATCCATCTATTTTACTACCATTCTTTTGCT
TTTAGCTATTCCTGTTTTAGCGGGGGCAATTACAATGCTTTTAACTGATCGAAATTTTAA
TACATCTTTCTTTTTACCGGCAGGAGGAGGGGATCCTATTTTATTTCAACATTTATTT
>CROPS241-21|Insulocreagris sp. TS|CROBD275|Insulocreagris sp. TS|
AACTTTATATTTAATTTTAGGGATTTGATCGGGCATCCTAGGAATAAGCATAAGAATAAT
TATTCGTCTTCAAATAATAAATCCAGGTATGTTAATT---TCTGATCACAACTATAATAC
AATTGTAACTACTCATGCTTTTATTATAATTTTTTTCATAATCATACCAATAATAATTGG
AGGGTTTGGAAACTGATTAGTTCCTTTAATAATTGGTTCTCCCGATATAGCTTTTCCTCG
AATAAATAATCTTAGTTTCTGACTTCTTCCCCCTTCTCTTTTATTACTAATTTTATCTTC
AACTTTAGAACTTGGAGCAGGTACCGGATGAACTATTTATCCTCCTTTAGCTAGAGAAAT
TTTTCACCCTGGGAAATCAGTTGATTTATTAATTTTCAGACTACATCTCGCAGGGATTTC
TTCAATTTTAGGAGCAGTAAATTTTATCACTACAATTATAAATATACGAAGCCCCGGTTT
AAAATATATAATAATACCTCTATTTGTTTGATCCATCTATTTTACTACCATTCTTTTGCT
TTTAGCTATTCCTGTTTTAGCGGGGGCAATTACAATGCTTTTAACTGATCGAAATTTTAA
TACATCTTTCTTTTTACCGGCAGGAGGAGGGGATCCTATTTTATTTCAACATTTATTT
>CROPS243-21|Roncus aff. lubricus|CROBD277|Roncus aff. lubricus|
AACTTTATACTTAATTTTTGGAGTTTGATCGGGAATTTTAGGGTTTAGTTTAAGAATAAT
TATTCGACTTCAGTTATCAACTCCTGGAATACTCCTT---TCTGACCATAATTATAATGT
AGTAGTCACCACTCACGCTTTTGTCATAATTTTTTTTATAATTATACCTATAATAATTGG
GGGGTTCGGAAACTGACTAGTACCCCTTATAATTGGTTCTCCTGATATAGCTTTTCCTCG
AATAAATAATTTAAGATTCTGACTTCTCCCTCCTTCATTGAGTTTAATAATTCTTTCTTC
GTCCTTAGAGATGGGAACAGGTTCAGGTTGAACTCTTTATCCCCCTTTAGTGAGAAGAAA
TTTTCACCCTGGTAAATCTACTGATTTATTAATTTTTTCCCTTCATCTTGCAGGGATTTC
TTCAATTTTAGGGGCGGTAAATTTTATTTCCACTATTATAAATATACGTATACCTTCTCT
TCTTCTAAAAATAATACCTTTATTTGTTTGATCAATTTTATTTACTACTATTTTACTTTT
ATTTGCTATCCCTGTTTTAGCGGGAGCCATTACTATACTTTTAACAGATCGTAATTTTAA
TACTTCTTTTTTCTCTCCAGCGGGGGGAGGGGATCCAATTTTATTTCAACATTTATTT
>CROPS244-21|Chthonius occultus|CROBD282|Chthonius occultus|
CACAATATATTTATTATTAGGTATTTGATCTGGTTGCATAGGATTAAGTCTTAGCATAAT
TATTCGTATAGAATTATCTCACTCTGGAGGAATTACAGGAAGTGATCAATTATTTAACGT
AATGGTAACAGCACACGCCTTTATTATAATTTTTTTTATAGTTATACCTATAATAATTGG
TGGATTTGGAAATTGATTAGTACCAATTATAATTGGTGCTCCTGATATAGCTTTCCCTCG
TATAAATAATATAAGTTTTTGATTATTACCACCTTCTTTAATATTATTATTATTTTCCTC
TTCTGTTGAAATAGGATGTGGAACAGGATGAACAATATACCCCCCTTTAGCTAGTAATAT
ATCACATTATGGGGGAGCTGTAGATTTAGCTATTTTTTCTTTACATTTAGCTGGTGCTTC
TTCTATTTTAGGAGCTGTAAATTTTATTTCAACTATTCTTAATATACGAACTAGAGACTT
CTCAATAACAAAAACACCTTTATTTGTATGATCTATTTTAATTACAACAATTCTTTTACT
ACTTGCACTACCTGTATTAGCCGGTGCAATTACAATACTATTAACCGACCGAAATTTTAA
TACTTCTTTTTTTGATCCTATGGGAGGAGGAGATCCTATTTTATTTCAACATTTATTT
>CROPS245-21|Chthonius aff. alpicola|CROBD283|Chthonius aff. alpicola|
AACCATATATTTAATTTTAGGAATTTGATCAGGATGTATAGGTTTAAGAATAAGAATAAT
TATTCGAATAGAATTAACAGAATTAACAAGAATACTAAATAGTGAACAAATATTTAATGT
TATTGTAACAGCTCATGCTTTTATTATAATTTTTTTTATAGTTATACCTATAATAATTGG
AGGTTTTGGTAATTGATTAGTTCCATTAATAATTGGAGCACCTGATATAGCTTTTCCACG
AATAAATAATATAAGTTTTTGATTATTACCCCCTTCATTATTACTATTACTTTTATCTTC
AACTATTGAAATAGGATGTGGAACAGGATGAACAATATATCCACCACTTGCAAGAAATAT
AGCACATAATGGAGGAGCAGTAGATTTAGCAATTTTTTCATTACATTTAGCAGGAGCCAG
CTCAATTCTTGGAGCAGTAAATTTTATTTCAACTATTTTTAATATACGATCAAACAATTT
TTCTTTGGGAAAAATACCTTTATTTGTATGATCAATTTTAATTACAACAGTGCTATTATT
ATTAGCATTACCAGTATTAGCTGGTGCAATTACTATATTATTAACAGATCGAAATTTTAA
TACATCATTCTTTGATCCTGTTGGTGGAGGAGATCCTATTTTATTTCAACATTTATTT
>CROPS246-21|Chthonius aff. occultus|CROBD284|Chthonius aff. occultus|
AACTCTATACTTATTATTAGGAATTTGATCAGGATGTCTAGGTTTAAGATTAAGAATAAT
TATTCGATCAGAATTATCTCATTCTGGACTAGTTATAGGAAGAGATCAATTATTTAATGT
AATAGTAACAACCCATGCTTTTATTATAATTTTTTTTATAGTAATACCAATTATAATTGG
AGGATTTGGAAATTGATTAATTCCTTTAATAATTGGAGCACCTGATATAGCTTTCCCACG
AATAAATAATATAAGTTTTTGATTATTACCACCTTCAATACTTCTTCTTTTATTATCATC
TTTTATTGAAATAGGTTGTGGTACAGGATGAACAATATATCCTCCTTTATCGAGAAATAT
AAGACATAATGGAAGAGCTGTAGATATAGCTATTTTTTCACTTCATTTAGCTGGAGCTTC
ATCAATTTTAGGTGCTGTAAACTTTATTTCTACTATTTTCAATATACGATCAAATAATAT
TTTATTTTCAAAAACATCTTTATTTGTATGATCTATTCTTATTACAACAATTCTTTTATT
ATTAGCACTACCTGTATTAGCCGGAGCTATTACAATATTATTAACTGATCGAAATTTTAA
TACATCTTTTTTTGACCCCTCAGGAGGAGGAGATCCTATTTTATTTCAACACTTATTT
>CROPS247-21|Roncus aff. lubricus 3|CROBD289|Roncus aff. lubricus 3|
NNNNNNNNNNNNNNNNNNNNNNNNNNNNNNNNNNNNNNNNNNNNNNNNNNNNNNNNNNNN
NNNNNNNNNNNNNNNNNNNNNNNNNNNNNNNNNNNNN---NNNGATCATAATTATAATGT
AGTAGTAACCACTCACGCTTTTGTAATAATTTTCTTTATAATTATACCTATGATAATTGG
AGGTTTTGGAAACTGACTTGTCCCACTAATAATTGGTTCTCCAGATATAGCTTTTCCCCG
AATGAATAATTTAAGTTTTTGATTATTACCCCCCTCCTTAAGTTTAATAATTCTTTCTTC
TTCTTTAGAAATAGGAACAGGAACAGGATGAACCATTTACCCCCCTTTAGCAAGAAGAAA
CTTTCATCCTGGTAAATCGACTGATTTACTAATTTTCTCTCTCCACTTAGCTGGAATTTC
TTCCATTTTAGGGGCTGTAAATTTTATTTCTANNNNNNNNNNNNNNNNNNNNNNNNNNNN
NNNNNNNNNNNNNNNNNNNNNNNNNNNNNNNNNNNNNNNNNNNNNNNNNNNNNNNNNNNN
NNNNNNNNNNNNNNNNNNNNNNNNNNNNNNNNNNNNNNNNNNNNNNNNNNNNNNNNNNNN
NNNNNNNNNNNNNNNNNNNNNNNNNNNNNNNNNNNNNNNNNNNNNNNNNNNNNNNNNN
>CROPS248-21|Chernetidae|CROBD290||sp. 1DH
AACTATATATTTAATTTTTGGGGGTTTATCTGGATTTATTGGGATATTTTACAGAATAAT
AATCCGTATACAATTATTTTTTCCTGGGGGATATATT---AGAGATTCTTCTTATAATAT
TATTATTACAACACATGCTCTTGTAATAATTTTTTTTATAGTCATACCAATAATAATTGG
AGGTTTTGGAAATTGATTAATTCCCTTAATAATTGGTTCCCCTGATATAGCTTTCCCACG
AATAAATAATCTAAGATTTTGACTTCTTCCTCCTTCATTTTCTATATTAATTTTATCATC
AACTTTAGAAATAGGGTGTGGAGCTGGGTGAACTATTTACCCCCCTTTAACTTCAATTTT
TGCTCACCCAGATAGAGCTATTGATATAGTTATTTTCTCCCTTCATTTAGCTGGAATTTC
ATCTATTTTAGGTGGAGTAAATTTTATTTCCACAGTTCTTAATATACGAGATTCTTCAGT
CTCTTATAAGGAAATGCCTTTATTTGTATGGGCTACATTTATCACAGTAGTTTTAGTTCT
TCTTGCTATACCAGTTTTAGCTGGAGCAATTACTATATTATTAACAGATCGAAACTTTAG
AACTTCTTTTTTTAACCCTAGAGGGGGTGGAGACCCGATTTTATTTCAACATTTATTT
>CROPS249-21|Neobisium stygium|CROBD293|Neobisium stygium|Subgenus: Blothrus
AACTTTATATTTAATTCTTGGTGTATGGGCAGGTATTCTAGGAATGAGATTTAGAATAAT
TATTCGACTACAAATGACAACTCCAGGTATATTAATC---TCAGATCATAATTATAATGT
CGTAATAACTACACATGCTCTTATTATAATTTTTTTTATAATCATACCAATAATAATTGG
AGGGTTTGGAAACTGGTTAATTCCTTTAATAATTGGTTCCCCTGATATAGCTTTTCCTCG
AATAAATAATTTTAGATTTTGATTATTACCTCCTTCTTTTAGTCTTCTTATTTTATCCTC
TACTTTAGAAATAGGGGTGGGGGCAGGTTGAACCATTTATCCCCCTTTAGCTAGAAATAT
ATTTCATGCTAGAAAAGCAATAGATTTATTAATCTTTTCTTTACATTTGGCAGGTATTTC
TTCTATTTTAAGTGCTGTGAATTTTATTTCAACTATTTTTAATATACGAATACCATCAAT
AAAAATGAAAATAATACCGTTGTTTGTTTGATCAATTTTTTTTACAACTCTGCTTTTACT
TTTGGCAATCCCTGTTTTGGCAGGTGCTATTACCATACTGTTAACAGATCGTAATTTTAA
TACTTCTTTTTTTGTACCAGCAGGGGGTGGGGATCCTATTTTATTTCAACATTTATTT
>CROPS250-21|Neobisium reimoseri|CROBD294|Neobisium reimoseri|Subgenus: Blothrus
AACACTATATTTAATTTTTGGAGTTTGGGCGGGGATTTTAGGAATAAGTTTCAGAATAAT
TATTCGTTTACAAATAATAATTCCCGGTATGTTAATT---TCAGATCATAATTATAATGT
TGTGGTGACAACTCACGCTTTTATCATAATTTTTTTTATGATTATACCAATAATAATTGG
AGGGTTTGGTAATTGATTAGTTCCAATAATAATTGGGTCTCCAGACATAGCTTTCCCACG
AATAAATAATTTAAGATTTTGGCTCCTTCCCCCCTCTTTAGGTTTATTAATCTTATCATC
CTGAATTGAAATAGGAGCGGGTACTGGATGAACAATTTATCCCCCTCTTGCTAGAAACAT
ATTCCACTCTAGAAAGTCTATAGATTTATTAATTTTTTCTCTCCATCTAGCTGGTGTTTC
TTCAATTTTGGGGGCAGTAAATTTTATTACCACTATTTTAAATATACGGATACCTGCAAT
AAAATTAAAAATAATACCTTTATTTGTCTGATCAATTTTTTTTACCACGTTATGATTATT
ATTGGCTATTCCTGTTTTAGCTGGGGCGATTACTATACTATTAACAGATCGTAATTTTAA
TACATCATTTTTTGTCCCTGCTGGGGGAGGGGATCCTATTTTATTTCAACATTTATTT
>CROPS251-21|Chthoniidae|CROBD298||Ephippiochthonius | Ephippiochthonius insularis
AACAATATATTTATTATTAGGGATTTGATCTGGATTTATAGGTTTAAGATTAAGTATAAT
TATACGAATAGAATTATCTCATATTGGATTTTTATTAGGAAGAGAACAACTTTTCAATGT
TCTAGTAACTGCTCATGCATTTATTATAATTTTTTTTATAGTTATACCAATAATAATTGG
AGGTTTTGGAAATTGATTAGTTCCAATAATAATTGGATCTCCAGATATAGCATTTCCACG
AATAAATAATATAAGATTTTGATTACTACCTCCTTCTTTAATACTTTTATTATATTCATC
ATTAGTTGAAATAGGATGTGGTACAGGTTGAACTATATACCCACCTTTAGCTAGAAATAT
AGCTCATAATGGATCTTCAGTAGATTTAGCAATTTTCTCTTTACATTTAGCTGGTGCATC
ATCTATTCTTGGAGCTGTGAATTTTATTTCAACTATTTTTAATATACGATCTAACAATTT
TTTTTATATACATATTCCTTTATTTGTTTGATCAATTTTAATTACAACAGTTCTACTTTT
ATTAGCATTACCTGTTTTAGCAGGAGCCATTACAATACTTCTTACTGATCGTAATTTTAA
TACATCTTTCTTCGATCCAATTGGAGGTGGAGATCCTATTTTATTTCAACATTTATTT
>CROPS252-21|Chthoniidae|CROBD300||Ephippiochthonius | Ephippiochthonius insularis
AACAATATATTTATTATTAGGGATTTGATCTGGATTTATAGGTTTAAGATTAAGAATAAT
TATACGAATAGAATTATCTCATATTGGATTTTTATTAGGAAGAGAACAACTTTTCAATGT
TCTAGTAACTGCTCATGCATTTATTATAATTTTTTTTATAGTTATACCAATAATAATTGG
AGGTTTTGGAAATTGATTAGTTCCAATAATAATTGGATCTCCAGATATAGCATTTCCACG
AATAAATAATATAAGATTTTGATTACTACCTCCTTCTTTAATACTTTTATTATATTCATC
ATTAGTTGAAATAGGATGTGGTACAGGTTGAACTATATACCCACCTTTAGCTAGAAATAT
AGCTCATAATGGATCTTCAGTAGATTTAGCAATTTTCTCTTTACATTTAGCTGGTGCATC
ATCTATTCTTGGAGCTGTGAATTTTATTTCAACTATTTTTAATATACGATCTAACAATTT
TTTTTATATACATATTCCTTTATTTGTTTGATCAATTTTAATTACAACAGTTCTACTTTT
ATTAGCATTACCTGTTTTAGCAGGAGCCATTACAATACTTCTTACTGATCGTAATTTTAA
TACATCTTTCTTCGATCCAATTGGAGGTGGAGATCCTATTTTATTTCAACATTTATTT
>CROPS253-21|Neobisium aff. spelaeum|CROBD301|Neobisium aff. spelaeum|Subgenus: Blothrus
AACTTTATATTTAATTTTGGGGGTATGGGCAGGTATCCTAGGAATAAGATTTAGAATAAT
TATTCGCTTACAAATAATAACCCCAGGTATATTAATT---TCTGATCATAATTATAATGT
AGTCGTTACTACTCATGCCCTTATTATAATTTTTTTTATAATTATACCAATAATAATTGG
GGGATTTGGGAATTGATTAATTCCTATAATAATCGGTTCTCCTGATATAGCCTTCCCTCG
AATAAATAATTTTAGTTTCTGATTATTACCTCCTTCTTTTAGTTTATTAATTTTATCCTC
TACATTAGAAATAGGAGCAGGTACAGGTTGAACTATTTACCCCCCATTAGCCAGAAATAT
ATTTCATTCTAGAAAAGCAATAGATTTGTTAATTTTTTCGTTACATTTGGCAGGTATTTC
TTCTATTTTAAGAGCTGTTAACTTTATTTCAACTATTTTTAATATACGAATACCTGCCAT
AAAAATAAAAATAATACCTTTATTTGTTTGATCAATTTTTTTCACTACTCTACTTTTATT
GTTAGCAATCCCTGTTTTAGCAGGGGCGATTACTATATTATTAACTGATCGTAATTTTAA
TACTTCTTTTTTTGTACCCGCAGGAGGCGGTGACCCTATTTTATTTCAACATTTATTT
>CROPS254-21|Neobisium aff. spelaeum|CROBD302|Neobisium aff. spelaeum|Subgenus: Blothrus
AACTTTATATTTAATTTTGGGGGTATGGGCAGGTATCCTAGGAATAAGATTTAGAATAAT
TATTCGCTTACAAATAATAACCCCAGGTATATTAATT---TCTGATCATAATTACAATGT
AGTCGTTACTACTCATGCCCTTATTATAATTTTTTTTATAATTATACCAATAATAATTGG
GGGATTTGGGAATTGATTAATTCCTATAATAATCGGTTCTCCTGATATAGCCTTCCCTCG
AATAAATAATTTTAGTTTCTGATTATTACCTCCTTCTTTTAGTTTATTAATTTTATCCTC
TACATTAGAAATAGGAGCAGGTACAGGTTGAACTATTTACCCCCCATTAGCCAGAAATAT
ATTTCATTCTAGAAAAGCAATAGATTTGTTAATTTTTTCGTTACATTTGGCAGGTATTTC
TTCTATTTTAAGAGCTGTTAACTTTATTTCAACTATTTTTAATATACGAATACCTGCCAT
AAAAATAAAAATAATACCTTTATTTGTTTGATCAATTTTTTTCACTACTCTACTTTTATT
GTTAGCAATCCCTGTTTTAGCAGGGGCGATTACTATATTATTAACTGATCGTAATTTTAA
TACTTCTTTTTTTGTACCCGCAGGAGGCGGTGACCCTATTTTATTTCAACATTTATTT
>CROPS255-21|Neobisium insulare|CROBD303|Neobisium insulare|Subgenus: Blothrus
AACCTTATATTTAATTTTTGGGGTTTGGGCAGGAATCCTAGGGATAAGATTTAGAATAAT
TATTCGAATACAAATAATAATTCCTGGGATGTTAATC---TCAGATCACAACTATAATGT
TATAGTAACGATTCATGCTTTTATTATAATTTTCTTTATAATTATACCTATAATAATCGG
GGGTTTTGGAAACTGATTAGTACCATTAATAATCGGTTCCCCTGATATAGCATTCCCACG
AATAAATAATTTAAGTTTTTGGCTTCTCCCCCCCTCATTAATACTATTAATATTATCTTC
CATGCTAGAGATGGGGGCAGGTACTGGATGAACCATCTATCCCCCATTAGCTGGTAATAT
ATTCCACATAAGAAAATCTATAGATTTATTAATTTTTTCCCTACATTTAGCAGGGATTTC
TTCTATTTTGGGGGCAGTAAATTTTATTTCTACAATTTTTAATATACGTATACCGTCATT
AAAATTAAAAATAATACCACTGTTTGTTTGATCTATCTTTTTTACCACCTTATTACTATT
GTTGGCCATCCCAGTGTTAGCTGGGGCAATTACAATACTATTAACAGATCGTAATTTTAA
TACTTCATTTTTTGTACCTGCGGGGGGCGGGGATCTTATTTTATTTCAACACTTATTT
>CROPS256-21|Roncus aff. meledae|CROBD305|Roncus aff. meledae|
AACTTTGTATTTAATTTTTGGAATTTGATCTGGAATTTTAGGATTTAGATTAAGAATAAT
TATCCGTTTACAAGTTATAGTTCCTGGGATACTTCTT---TCTGACCATAATTATAATAC
GGTTGTTACCACTCATGCTTTTGTAATAATTTTTTTTATAATTATACCTATAATAATTGG
AGGATTTGGAAATTGATTAGTCCCTTTAATAATTGGTTCACCTGATATAGCTTTTCCCCG
AATAAATAATTTAAGATTTTGGCTCCTTCCCCCTTCTCTAGGTTTAATAATTCTTTCTGC
ATCTTTAGAAATTGGTACGGGAACAGGTTGAACTATTTACCCCCCTCTAGCAGATAAAAT
ATTTCATTCAAGAAAATCTACAGATTTATTAATTTTTTCCCTTCATTTAGCAGGAATTTC
TTCTATTTTAGGGGCAGTAAATTTTATTTCTACAATTATAAATATACGTATACCTTCTTT
ATTATTAAAAATAATACCCCTATTTGTATGATCAATTTTATTTACCACCCTTCTCCTTCT
ATTAGCAATCCCAGTTCTAGCAGGGGCTATTACCATACTTCTAACAGATCGAAATTTTAA
TTCTTCATTCTTTTCTCCAGCAGGAGGGGGGGATCCAATTTTATTTCAACATTTATTT
>CROPS257-21|Roncus aff. meledae|CROBD307|Roncus aff. meledae|
AACTTTGTATTTAATTTTTGGAATTTGATCTGGAATTTTAGGATTTAGATTAAGAATAAT
TATCCGTTTACAAGTTATAGTTCCTGGGATACTTCTT---TCTGACCATAATTATAATAC
GGTTGTTACCACTCATGCTTTTGTAATAATTTTTTTTATAATTATACCTATAATAATTGG
AGGATTTGGAAATTGATTAGTCCCTTTAATAATTGGTTCACCTGATATAGCTTTTCCCCG
AATAAATAATTTAAGATTTTGGCTCCTTCCCCCTTCTCTAGGTTTAATAATTCTTTCTGC
ATCTTTAGAAATTGGTACGGGAACAGGTTGAACTATTTACCCCCCTCTAGCAGATAAAAT
ATTTCATTCAAGAAAATCTACAGATTTATTAATTTTTTCCCTTCATTTAGCAGGAATTTC
TTCTATTTTAGGGGCAGTAAATTTTATTTCTACAATTATAAATATACGTATACCTTCTTT
ATTATTAAAAATAATACCCCTATTTGTATGATCAATTTTATTTACCACCCTTCTCCTTCT
ATTAGCAATCCCAGTTCTAGCAGGGGCTATTACCATACTTCTAACAGATCGAAATTTTAA
TTCTTCATTCTTTTCTCCAGCAGGAGGGGGGGATCCAATTTTATTTCAACATTTATTT
>CROPS258-21|Chthonius sp. nov. M2|CROBD310|Chthonius sp. nov. M2|
TACTATATATTTATTATTAGGAATCTGATCAGGTTGTATAGGATTAAGTTTAAGAATAAT
TATTCGAATAGAATTATCTCAAGCTGGAGGAATTATTGGAAGAGATCAAATTTTTAACGT
TATTGTTACAGCTCATGCTTTTATTATAATTTTTTTTATGGTTATACCAATAATAATTGG
AGGATTTGGTAATTGATTAGTTCCATTAATAATTGGTGCACCAGATATAGCTTTTCCACG
AATAAATAATATAAGATTTTGACTTTTACCCCCATCTTTAATATTGTTATTATTTTCTTC
AATAATTGAAATAGGATGTGGAACAGGATGAACTATATATCCCCCTTTAGCTAGAAATAT
AGCTCATAATGGAGGAGCTGTTGATTTAGCTATTTTTTCTCTTCATTTAGCAGGTGCATC
TTCAATTTTAGGAGCTGTAAATTTTATTTCTACTATTTTTAATATACGATCAAATAATTT
TTCTATATTAAAAACTCCTTTATTTGTTTGATCAATTTTAATTACCACTGTATTACTTTT
ATTAGCATTACCTGTTTTAGCTGGAGCTATTACTATATTATTAACTGATCGAAACTTTAA
TACATCTTTTTTTGATCCTGTTGGTGGTGGAGATCCTATTTTATTTCAACATTTATTT
>CROPS259-21|Roncus aff. meledae|CROBD314|Roncus aff. meledae|
AACTTTGTATTTAATTTTTGGAATTTGATCTGGAATTTTAGGATTTAGATTAAGAATAAT
TATCCGTTTACAAGCTATAGTTCCTGGGATACTTCTT---TCTGACCATAATTATAATAC
GGTTGTTACCACTCATGCTTTTGTAATAATTTTTTTTATAATTATACCTATAATAATTGG
AGGGTTTGGAAATTGATTAGTCCCTTTAATAATTGGTTCACCTGATATAGCTTTTCCCCG
AATAAATAATTTAAGATTTTGGCTCCTTCCCCCTTCTCTAGGTTTAATAATTCTTTCTGC
ATCTTTAGAAATTGGTACGGGAACAGGTTGAACTATTTACCCCCCTCTAGCAGATAAAAT
ATTTCATTCAAGAAAATCTACAGATTTATTAATTTTTTCCCTTCATTTAGCAGGAATTTC
TTCTATTTTAGGGGCAGTAAATTTTATTTCTACAATTATAAATATACGTATACCTTCTTT
ATTATTAAAAATAATACCCCTATTTGTATGATCAATTTTATTTACTACCCTTCTCCTTCT
ATTAGCAATCCCAGTTCTAGCAGGGGCTATTACCATACTTCTAACAGATCGAAATTTTAA
TTCTTCATTCTTTTCTCCAGCAGGAGGGGGGGATCCAATTTTATTTCAACATTTATTT
>CROPS260-21|Chthonius sp. nov. M2|CROBD315|Chthonius sp. nov. M2|
TACTATATATTTATTATTAGGAATTTGATCAGGTTGTATAGGTTTAAGATTAAGTATAAT
TATTCGAATAGAATTATCTCAAGCCGGAGGAATTATTGGTAGAGATCAAATTTTTAATGT
AATTGTTACAGCTCATGCCTTTATTATAATTTTTTTTATAGTTATACCTATAATAATTGG
AGGCTTTGGAAATTGATTAGTTCCATTAATAATTGGTGCACCAGATATAGCTTTCCCACG
AATAAATAATATAAGATTTTGACTTTTACCTCCATCTTTAATATTATTATTATTTTCTTC
AATAATTGAAATAGGATGTGGAACAGGATGAACTATATACCCTCCTTTAGCTAGAAATAT
AGCTCATAATGGAGGAGCTGTTGATTTAGCCATTTTTTCTCTTCATCTAGCTGGTGCATC
TTCAATTTTAGGAGCTGTAAATTTTATTTCTACTATTTTTAATATACGATCAAATAATTT
TTCTATGTTAAAAACTCCTTTATTTGTTTGATCTATTTTAATTACTACTGTATTACTTTT
ATTAGCATTACCTGTTTTAGCTGGAGCAATTACTATATTATTAACAGATCGAAATTTTAA
TACATCTTTTTTTGATCCTGTAGGAGGTGGAGATCCTATTTTATTTCAACATTTATTT
>CROPS261-21|Neobisium dinaricum|CROBD316|Neobisium dinaricum|Subgenus: Blothrus
AACCCTATATTTGATTTTTGGGGTATGGGCAGGTATTCTTGGTATAAGCTTTAGAATAAT
CATTCGTTTACAAATAATAATTCCTGGTATATTAATT---TCTGACCATAATTATAATGT
TGTTGTAACAACTCATGCTTTTGTTATAATTTTTTTTATAATTATACCAATGATAATTGG
AGGTTTTGGAAACTGATTAGTTCCTATAATAATTGGTTCTCCTGATATAGCCTTTCCACG
ATTAAATAATCTAAGATTTTGACTTTTACCCCCATCATTTAGACTTTTAATTTTATCTTC
TAGACTTGAAATAGGTGCTGGAACTGGATGAACAATTTATCCCCCTTTGGCAGGGAATAT
ATTTCATTCTAGAAAATCAGTTGATTTATTAATTTTTTCTTTACATTTAGCTGGTATTTC
ATCTATTTTAAGAGCTGTAAATTTTATTTCTACAATTTTAAATATGCGAATACCTGCTAT
AAAATTAAAAATAATACCTTTATTTGTTTGGTCTATTTTTTTTACAACTTTATTACTTCT
TTTTGCTATTCCTGTTTTAGCAGGGGCCATTACAATATTATTAACAGATCGTAATTTTAA
TACATCATTTTTTGTACCAGCAGGTGGGGGGGATCCTATTTTATTTCAACATTTATTT
>CROPS262-21|Chthonius sp. nov. K|CROBD321|Chthonius sp. nov. K|
TACAATATATTTAATTTTAGGTGTGTGATCCGGATGTTTAGGTTTAAGATTAAGTATATT
AATTCGAATAGAACTATCTCAAACAGGAAAAATTGTTGGAAGAGATCAAATATTTAATGT
ATTAGTAACAGCACATGCATTTATTATAATTTTTTTTATAGTAATACCTATAATAATTGG
AGGATTTGGAAATTGATTAGTACCAATATTAATTGGAGCTCCAGATATAGCCTTTCCTCG
AATAAATAATATAAGATTTTGATTATTACCCCCTTCTCTTTTATTATTAATTTCTTCATC
TTTTATTGAAATAGGTTGTGGAACAGGTTGAACAATATACCCACCATTAGCTAATAATTT
AGCTCATAATGGAGGAGCTGTTGATTTAGCAATTTTTTCATTACATTTAGCTGGAGCTTC
ATCAATTTTAGGAGCTGTAAATTTTATTTCAACTATTTTTAATATACGTAGAAATAATTT
TTCTATAAAAACATTACCTTTATTTGTATGATCAATTCTTATTACTACTGTATTATTATT
ATTAGCTCTACCTGTTTTAGCAGGTGCTATTACAATATTATTAACAGATCGAAATTTTAA
TACATCTTTTTTTGATCCTGTTGGTGGAGGAGATCCTATTTTATTTCAACACTTATTT
>CROPS263-21|Neobisium aff. spelaeum|CROBD323|Neobisium aff. spelaeum|Subgenus: Blothrus
AACTTTATATTTAATTCTTGGTGTATGGGCAGGTATTCTAGGAATAAGATTTAGAATAAT
TATTCGACTACAAATGACGACTCCAGGTATATTAATC---TCAGATCATAATTATAATGT
TGTAGTAACAACACATGCTCTTATTATAATTTTTTTTATAATTATACCAATAATAATTGG
GGGATTTGGAAATTGGTTGATTCCTTTAATAATTGGTTCTCCGGATATAGCTTTTCCTCG
AATAAATAATTTTAGATTTTGATTATTACCTCCTTCTTTTAGTCTTCTTATTTTATCTTC
TACTTTAGAGATAGGAGTAGGGGCAGGTTGAACAATTTACCCCCCCTTAGCTAGAAATAT
ATTTCATACTAGAAAAGCAATAGACTTTTTAATCTTTTCTTTACATTTGGCAGGTATTTC
TTCTATTTTAAGCGCTGTAAATTTCATTTCAACTATTTTTAATATACGAATACCTTCAAT
AAAAATGAAAATAATACCACTATTTGTTTGATCAATTTTTTTCACAACCTTGCTTTTACT
TTTAGCAATCCCTGTTTTGGCAGGGGCTATTACTATACTGTTAACAGATCGTAATTTTAA
TACTTCTTTTTTTGTACCGGCAGGAGGGGGGGATCCTATTTTATTTCAACATTTATTT
>CROPS264-21|Roncus anophthalmus|CROBD325|Roncus anophthalmus|
AACTTTATATTTAATTTTAGGGGTTTGATCAGGAATCCTTGGATTCAGCCTCAGATTAGT
AATTCGTTTGCAGCTAATAACTCCTGGAATATTAATT---TCAGATCACAACTACAATGT
TACTGTTACCAGCCATGCCTTTATTATAATTTTCTTTATAATTATACCCATAATAATTGG
AGGTTTCGGGAATTGATTGGTTCCTTTAATAATTGGCTCTCCGGATATGGCCTTCCCCCG
AATAAACAATTTAAGTTTTTGACTCCTACCCCCCTCTTTAAGTTTATTAATCCTTTCTAT
GACCTTAGAAGCCGGAGTGGGAACTGGCTGGACTATTTATCCCCCTCTTGCCGGGGGAAA
TTTTCATTTAGGGAAATCAATTGATTTATTAATTTTTTCTTTACATTTAGCTGGGATTTC
TTCAATTTTAGGGGCTGTTAATTTTATTTCTACAATTATTAACATGCGGATACCTTCTCT
TTTATTAAAAATAATACCTCTATTTGTATGGTCCATTTTATTTACTACTATTCTTCTTTT
ATTTGCAATCCCGGTGCTAGCTGGGGCTATTACCATACTTCTAACAGACCGTAATTTTAA
TACCTCTTTTTTCACTCCAGCCGGGGGTGGGGATCCTATTTTATTTCAACATTTATTT
>CROPS265-21|Chthonius trebinjensis|CROBD327|Chthonius trebinjensis|
AACAATATACTTACTTTTAGGTATTTGATCTGGATGTATAGGTATAAGATTAAGAATAAT
TATTCGAATAGAACTTTCCCACCCGGGGGATATTATAGGAAGAGATCAATTATTTAATGT
AATTGTAACAGCACATGCCTTTATTATAATTTTCTTTATAGTTATACCAATAATAATTGG
AGGATTTGGAAATTGATTAGTACCCTTAATAATCGGAGCCCCAGATATAGCATTTCCACG
AATAAATAATTTAAGATTTTGACTTTTACCTCCTTCATTAATATTACTATTAATCTCTTC
TTTTATAGAAATAGGATGTGGAACAGGTTGAACTATATACCCGCCCTTAGCCCATAATAT
TTCTCACCAGGGAAGAGCTGTAGATTTAGCTATTTTTTCTTTACATTTAGCTGGAGCATC
ATCTATTTTAGGTGCAGTTAATTTTATTTCAACTATTTTTAACATACGATCAAATAATTT
TTTAACAAAGAATATTCCACTATTTGTTTGATCTATTTTAATCACAACTATTTTATTATT
ACTAGCATTACCTGTTCTAGCTGGAGCAATTACTATATTATTAACAGATCGAAATTTTAA
TACATCTTTCTTTGACCCTTTAGGTGGAGGAGATCCTATCTTATTCCAACATTTATTT
>CROPS266-21|Neobisium stygium|CROBD328|Neobisium stygium|Subgenus: Blothrus
AACTTTATATTTAATTCTTGGTGTATGGGCAGGTATTTTAGGAATAAGATTTAGAATAAT
TATTCGGCTACAAATAACAACTCCAGGTATATTAATT---TCAGATCATAATTATAATGT
TGTAGTAACTACACATGCTCTTATTATAATTTTTTTCATAATTATACCAATAATAATTGG
GGGTTTTGGGAATTGGTTAATTCCTTTAATAATTGGTTCTCCTGATATAGCTTTTCCTCG
AATAAATAATTTTAGATTTTGATTATTACCTCCTTCTTTTAGTCTTCTTATTTTATCTTC
TACTTTAGAAATAGGAGTAGGGGCAGGTTGGACGATTTACCCCCCTTTAGCTAGAAATAT
ATTTCATACTAGAAAAGCAATAGATTTTTTAATCTTTTCTTTACATTTGGCAGGTATTTC
CTCTATTTTAAGTGCTGTAAATTTTATTTCAACTATTTTTAATATACGAATACCGTCAAT
AAAAATGAAAATAATACCATTATTTGTTTGATCAATTTTTTTTACAACTTTGCTTTTACT
TTTGGCAATTCCTGTTTTGGCAGGGGCTATTACTATACTATTAACAGATCGTAATTTTAA
TACTTCTTTTTTTGTTCCTGCAGGGGGTGGGGATCCTATTTTATTCCAACACTTATTT
>CROPS267-21|Neobisium stygium|CROBD329|Neobisium stygium|Subgenus: Blothrus
AACTTTATATTTAATTCTGGGGGTATGGGCAGGTATTCTAGGAATAAGATTTAGAATGAT
TATTCGCTTACAAATAATAACCCCAGGTATATTAATT---TCTGATCATAATTATAATGT
AGTCGTTACTACTCATGCCCTTATTATAATTTTTTTTATAATTATACCAATAATAATTGG
GGGATTTGGAAATTGATTAATTCCTATAATAATTGGTTCTCCTGATATAGCCTTCCCTCG
AATAAATAATTTTAGTTTTTGATTATTACCACCTTCTTTTAGTTTATTAATTTTATCCTC
TACATTAGAAATAGGTGCAGGTACAGGTTGAACTATTTATCCCCCATTAGCCAGAAATAT
ATTTCATTCTAGAAAAGCAATAGATTTATTAATTTTTTCATTACATTTGGCAGGTATTTC
TTCTATTTTAAGAGCTGTTAATTTTATTTCGACTATTTTTAATATACGAATACCCGCAAT
AAAAATAAAAATAATACCTTTATTTGTTTGATCAATTTTTTTTACTACTTTACTTTTACT
GTTAGCAATTCCTGTTTTAGCAGGGGCAATTACTATATTATTAACTGATCGCAATTTTAA
TACTTCCTTTTTTGTACCTGCGGGGGGAGGTGACCCTATCTTATTTCAACACTTATTT
>CROPS268-21|Neobisium stygium|CROBD330|Neobisium stygium|Subgenus: Blothrus
AACTTTATATTTAATTCTGGGGGTATGGGCAGGTATTCTAGGAATAAGATTTAGAATGAT
TATTCGCTTACAAATAATAACCCCAGGTATATTAATT---TCTGATCATAATTATAATGT
AGTCGTTACTACTCATGCCCTTATTATAATTTTTTTTATAATTATACCAATAATAATTGG
GGGATTTGGAAATTGATTAATTCCTATAATAATTGGTTCTCCTGATATAGCTTTCCCCCG
AATAAATAATTTTAGTTTTTGATTATTACCACCTTCTTTTAGTTTATTAATTTTATCTTC
TACATTAGAAATAGGGGCAGGTACAGGTTGAACTATTTACCCCCCATTAGCCAGAAATAT
ATTTCATTCTAGAAAAGCAATAGATTTATTAATTTTTTCATTACATTTGGCAGGTATTTC
TTCTATTTTAAGAGCTGTTAATTTTATTTCAACTATTTTTAATATACGAATACCCGCAAT
AAAAATAAAAATAATACCTTTATTTGTTTGATCAATTTTTTTTACTACTTTACTTTTATT
GTTAGCAATTCCTGTTTTAGCAGGGGCAATTACTATATTATTAACTGATCGCAATTTTAA
TACTTCCTTTTTTGTACCAGCGGGGGGAGGTGACCCTATTTTATTTCAACATTTATTT
>CROPS269-21|Neobisium aff. svetovidi|CROBD331|Neobisium aff. svetovidi|Subgenus: Blothrus
AACCCTATATTTAATCTTAGGTGTGTGGGCAGGAATTATGGGAATAAGATTTAGAATAAT
TATTCGTTTACAAATAATAATTCCAGGGATGTTAATC---TCAGATCACAACTATAATGT
AGTAGTTACTACTCACGCTCTCATTATAATTTTTTTCATGATTATACCTATAATAATTGG
GGGTTTTGGAAATTGATTAATTCCAATAATAATTGGTTCTCCTGATATAGCTTTTCCTCG
AATAAATAATTTAAGTTTCTGACTACTACCCCCATCTTTTAGTTTGTTAATCTTATCCTC
TACTTTAGAAATAGGTTCGGGGGCAGGTTGAACAATTTACCCCCCCTTAGCGGGAAATAT
GTTTCACCCTAGAAAATCAATAGATTTATTAATTTTTTCCTTACATTTAGCGGGTATTTC
TTCGATTTTAGGGGCTGTAAATTTTATTTCAACTATTTTTAATATGCGTATACCATCTAT
AAAATTAAAAATAATACCTTTATTTGTATGATCAATTTTTTTTACAGTGTTATTATTGTT
ATTAGCTATCCCTGTTTTAGCAGGTGCAATTACCATACTTTTAACCGATCGTAATTTTAA
TACTTCATTTTTTGTACCTGCAGGAGGGGGGGATCCTATTTTATTTCAACACTTATTT
>CROPS270-21|Neobisium stygium|CROBD332|Neobisium stygium|Subgenus: Blothrus
AACTTTATATTTAATTCTTGGTGTATGGGCAGGTATTCTAGGGATAAGATTTAGAATAAT
TATTCGACTACAAATAACTACCCCAGGTATATTAATT---TCAGATCATAATTATAATGT
CGTAGTAACTACACATGCTCTTATTATAATTTTTTTTATAATTATACCAATAATAATTGG
GGGATTTGGAAACTGGTTAATTCCTTTAATAATTGGTTCCCCTGATATAGCTTTTCCTCG
AATAAATAATTTTAGATTTTGATTATTACCTCCTTCTTTTAGTCTTCTTATTTTATCTTC
TACTTTAGAAATAGGAGTGGGGGCAGGTTGAACAATTTACCCTCCTTTAGCTAGAAATAT
ATTTCATACTAGAAAAGCAATAGATTTTTTAATTTTTTCTTTACATTTGGCAGGTATTTC
TTCTATTTTAAGTGCTGTAAATTTTATTTCAACTATTTTTAATATACGAATACCATCAAT
AAAAATGAAAATAATACCATTATTTGTTTGATCAATTTTTTTTACAACTTTGCTTTTACT
TTTGGCAATTCCTGTTTTGGCTGGAGCTATTACTATACTGCTAACAGATCGTAATTTTAA
TACTTCTTTTTTTGTGCCAGCAGGGGGTGGGGATCCTATTTTATTTCAACATTTATTT
>CROPS271-21|Neobisium aff. svetovidi|CROBD334|Neobisium aff. svetovidi|Subgenus: Blothrus
AACTTTATATTTAATTCTAGGTGTGTGGGCAGGAATTCTAGGAATAAGATTTAGAATAAT
TATTCGCCTACAAATAACAATTCCTGGGATATTAATT---TCAGATCACAATTATAATGT
AGTAGTAACTACTCATGCCCTTATTATAATTTTTTTTATAATCATACCTATAATAATTGG
TGGTTTTGGAAATTGATTAGTTCCGATAATAATTGGTTCGCCTGATATGGCTTTTCCTCG
GATAAATAATTTAAGATTTTGGCTTTTGCCCCCTTCCTTCAGCTTATTAATTTTATCTTC
TACATTAGAAATAGGTTCTGGGGCAGGATGAACAATTTACCCCCCTTTAGCTGGAAATAT
ATTCCACCCTAGTAAGTCCATAGATTTATTAATTTTTTCCCTACATTTAGCCGGTATTTC
TTCTATCTTGGGGGCAGTAAATTTTATTTCAACTATTTTTAATATGCGTATACCTTCAAT
GAAATTAAAAATAATACCTTTATTTGTTTGATCAATTTTTTTTACAACCTTACTATTATT
ACTAGCAATCCCCGTTTTAGCTGGAGCAATTACCATACTATTAACAGATCGTAATTTTAA
TACTTCATTCTTCGTACCAGCGGGTGGTGGGGATCCTATTTTATTTCAACATTTATTT
>CROPS272-21|Neobisium stygium|CROBD335|Neobisium stygium|Subgenus: Blothrus
AACTTTATATTTAATTCTTGGTGTATGGGCAGGTATTCTAGGGATAAGATTTAGAATAAT
TATTCGACTACAAATAACTACCCCAGGTATATTAATT---TCAGATCATAATTATAATGT
CGTAGTAACTACACATGCTCTTATTATAATTTTTTTTATAATTATACCAATAATAATTGG
GGGATTTGGAAACTGGTTAATTCCTTTAATAATTGGTTCCCCTGATATAGCTTTTCCTCG
AATAAATAATTTTAGATTTTGATTATTACCTCCTTCTTTTAGTCTTCTTATTTTATCTTC
TACTTTAGAAATAGGAGTGGGGGCAGGATGAACAATTTACCCTCCTTTAGCTAGAAATAT
ATTTCATACTAGAAAAGCAATAGATTTTTTAATTTTTTCTTTACATTTGGCAGGTATTTC
TTCTATTTTAAGTGCTGTAAATTTTATTTCAACTATTTTTAATATACGAATACCATCAAT
AAAAATGAAAATAATACCATTATTTGTTTGATCAATTTTTTTTACAACTTTGCTTTTACT
TTTGGCAATTCCTGTTTTGGCTGGAGCTATTACTATACTGTTAACAGATCGTAATTTTAA
TACTTCTTTTTTTGTGCCGGCAGGGGGTGGGGATCCTATTTTATTTCAACATTTATTT
>CROPS273-21|Roncus anophthalmus|CROBD337|Roncus anophthalmus|
AACTTTATATTTAATTTTAGGGGTTTGATCAGGAATCCTTGGATTCAGCCTCAGATTAGT
AATTCGTTTGCAGCTAATAACTCCTGGAATATTAATT---TCAGATCACAACTACAATGT
TACTGTTACCAGCCATGCCTTTATTATAATTTTCTTTATAATTATACCCATAATAATTGG
AGGTTTCGGGAATTGATTGGTTCCTTTAATAATTGGCTCTCCGGATATGGCCTTCCCCCG
AATAAACAATTTAAGTTTTTGACTCCTACCCCCCTCTTTAAGTTTATTAATCCTTTCTAT
GACCTTAGAAGCCGGAGTGGGAACTGGCTGGACTATTTATCCCCCTCTTGCCGGGGGAAA
TTTTCATTTAGGGAAATCAATTGATTTATTAATTTTTTCTTTACATTTAGCTGGGATTTC
TTCAATTTTAGGGGCTGTTAATTTTATTTCTACAATTATTAACATGCGGATACCTTCTCT
TTTATTAAAAATAATACCTCTATTTGTATGGTCCATTTTATTTACTACTATTCTTCTTTT
ATTTGCAATCCCGGTGCTAGCTGGGGCTATTACCATACTTCTAACAGACCGTAATTTTAA
TACCTCTTTTTTCACTCCAGCCGGGGGTGGGGATCCTATTTTATTTCAACATTTATTT
>CROPS274-21|Neobisium stygium|CROBD339|Neobisium stygium|Subgenus: Blothrus
AACTTTATATTTAATTCTTGGTGTATGGGCAGGTATTCTAGGGATAAGATTTAGAATAAT
TATTCGACTACAAATAACTACCCCAGGTATATTAATT---TCAGATCATAATTATAATGT
CGTAGTAACTACACATGCTCTTATTATAATTTTTTTTATAATTATACCAATAATAATTGG
GGGATTTGGAAACTGGTTAATTCCTTTAATAATTGGTTCCCCTGATATAGCTTTTCCTCG
AATAAATAATTTTAGATTTTGATTATTACCTCCTTCTTTTAGTCTTCTTATTTTATCTTC
TACTTTAGAAATAGGAGTGGGGGCAGGTTGAACAATTTACCCTCCTTTAGCTAGAAATAT
ATTTCATACTAGAAAAGCAATAGATTTTTTAATTTTTTCTTTACATTTGGCAGGTATTTC
TTCTATTTTAAGTGCTGTAAATTTTATTTCAACTATTTTTAATATACGAATACCATCAAT
AAAAATGAAAATAATACCATTATTTGTTTGATCAATTTTTTTTACAACTTTGCTTTTACT
TTTGGCAATTCCTGTTTTGGCTGGAGCTATTACTATACTGCTAACAGATCGTAATTTTAA
TACTTCTTTTTTTGTGCCAGCAGGGGGCGGGGATCCTATTTTATTTCAACATTTATTT
>CROPS275-21|Neobisium aff. spelaeum|CROBD342|Neobisium aff. spelaeum|Subgenus: Blothrus
AACTTTATATTTAATTCTTGGTGTATGGGCGGGTATTCTAGGAATAAGATTTAGAATAAT
TATTCGACTACAAATGACGACTCCAGGTATATTAATC---TCAGATCATAATTATAATGT
TGTAGTAACAACACATGCTCTTATTATAATTTTTTTTATAATTATACCAATAATAATTGG
GGGATTTGGAAATTGGTTGATTCCTTTAATAATTGGTTCTCCAGATATAGCTTTTCCTCG
AATAAATAATTTTAGATTTTGATTATTACCTCCTTCTTTTAGTCTTCTTATTTTATCTTC
TACTTTAGAGATAGGAGTAGGGGCAGGTTGAACAATCTATCCCCCTTTAGCTAGAAATAT
ATTTCATACTAGAAAAGCAATAGATTTTTTAATCTTTTCTTTACATTTGGCGGGTATTTC
TTCTATTTTAAGCGCTGTAAATTTCATTTCAACTATTTTTAATATACGAATACCTTCAAT
AAAAATGAAGATAATACCACTATTTGTTTGATCAATTTTTTTTACAACCTTGCTTTTACT
TTTAGCAATCCCTGTTTTGGCAGGGGCTATTACTATACTTTTAACAGATCGTAATTTTAA
TACTTCTTTTTTTGTACCGGCAGGAGGGGGGGATCCTATTTTATTTCAACATTTATTT
>CROPS276-21|Neobisium stygium|CROBD343|Neobisium stygium|Subgenus: Blothrus
AACTTTATATTTAATTCTGGGGGTATGAGCAGGTATTCTAGGAATAAGATTTAGAATGAT
TATTCGCTTACAAATAATAACCCCAGGTATATTAATT---TCTGATCATAATTATAATGT
AGTCGTTACTACTCATGCCCTTATTATAATCTTTTTTATAATTATACCAATAATAATTGG
GGGATTTGGAAATTGATTAATTCCTATAATAATTGGTTCTCCTGATATAGCCTTCCCTCG
AATAAATAATTTTAGTTTTTGATTATTGCCACCTTCTTTTAGTTTATTAATTTTATCCTC
TACATTAGAAATAGGGGCAGGTACAGGTTGAACTATTTATCCCCCATTAGCCAGAAATAT
ATTTCATTCTAGAAAAGCTATAGATTTATTAATTTTTTCATTACATTTGGCAGGTATTTC
TTCTATTTTAAGAGCTGTTAATTTTATTTCAACTATTTTCAATATACGAATACCCGCAAT
AAAAATAAAAATAATACCTTTATTTGTTTGATCAATTTTTTTTACTACTTTACTTTTATT
GTTAGCAATTCCTGTTTTAGCGGGGGCAATTACCATATTATTAACTGATCGCAATTTTAA
TACTTCCTTTTTTGTACCTGCGGGGGGAGGTGACCCTATTTTATTTCAACACTTATTT
>CROPS277-21|Neobisium stygium|CROBD344|Neobisium stygium|Subgenus: Blothrus
AACTTTATATTTAATTCTGGGGGTATGGGCAGGTATTCTAGGAATAAGATTTAGAATGAT
TATTCGCTTACAAATAATAACCCCAGGTATATTAATT---TCTGATCATAATTATAATGT
AGTCGTTACTACTCATGCCCTTATTATAATCTTTTTTATAATTATACCAATAATAATTGG
GGGATTTGGAAATTGATTAATTCCTATAATAATTGGTTCTCCTGATATAGCCTTCCCTCG
AATAAATAATTTTAGTTTTTGATTATTGCCACCTTCTTTTAGTTTATTAATTTTATCCTC
TACATTAGAAATAGGGGCAGGTACAGGTTGAACTATTTATCCCCCATTAGCCAGAAATAT
ATTTCATTCTAGAAAAGCTATAGATTTATTAATTTTTTCATTACATTTGGCAGGTATTTC
TTCTATTTTAAGAGCTGTTAATTTTATTTCAACTATTTTCAATATACGAATACCCGCAAT
AAAAATAAAAATAATACCTTTATTTGTTTGATCAATTTTTTTTACTACTTTACTTTTATT
GTTAGCAATTCCTGTTTTAGCGGGGGCAATTACCATATTATTAACTGATCGCAATTTTAA
TACTTCCTTTTTTGTACCTGCGGGGGGAGGTGACCCTATTTTATTTCAACACTTATTT
>CROPS278-21|Neobisium aff. stygium|CROBD346|Neobisium aff. stygium|Subgenus: Blothrus
AACTCTATACTTAATTCGTGGGGTGTGGGCAGGAATTATAGGAATAAGATTTAGAATAAT
TATTCGCCTACAAATAACAATCCCTGGAATATTAATC---TCTGATCATAACTATAATGT
AGTAGTAACTACCCACGCTCTTATCATAATTTTTTTTATAATTATACCTATAATAATTGG
TGGTTTTGGAAATTGATTAATCCCAATAATAATTGGTTCACCTGATATAGCTTTCCCTCG
AATAAATAATTTAAGTTTCTGGCTTTTGCCCCCCTCTTTTAGTTTATTAATTTTATCTTC
TACTTTAGAAATAGGTTCTGGGGCAGGATGAACAATTTACCCCCCTCTAGCGGGAAATAT
ATTTCACCCTAGAAAATCTATAGATTTATTAATTTTTTCTTTACATTTAGCCGGGATTTC
TTCTATTTTAGGTGCAGTAAATTTTATTTCAACCATTTTTAATATACGTATACCATCAAT
AAAATTAAAAATAATACCTTTATTTGTTTGATCAATTTTTTTTACAACCTTATTATTATT
ACTTGCAATCCCTGTTTTAGCTGGCGCTATCACCATACTTTTAACAGATCGTAATTTTAA
TACCTCATTCTTTGTGCCAGCAAGGGGCGGAGATCCTATTTTATTTCAACCTTTATTT
>CROPS279-21|Neobisium stygium|CROBD347|Neobisium stygium|Subgenus: Blothrus
AACTTTATATTTAATTCTTGGTGTATGGGCAGGTATTCTAGGGATAAGATTTAGAATAAT
TATTCGACTACAAATAACTACCCCAGGTATATTAATT---TCAGATCATAATTATAATGT
CGTAGTAACTACACATGCTCTTATTATAATTTTTTTTATAATTATACCAATAATAATTGG
GGGATTTGGAAACTGGTTAATTCCTTTAATAATTGGTTCCCCTGATATAGCTTTTCCTCG
AATAAATAATTTTAGATTTTGATTATTACCTCCTTCTTTTAGTCTTCTTATTTTATCTTC
TACTTTAGAAATAGGAGTGGGGGCAGGTTGAACAATTTACCCCCCTTTAGCTAGAAATAT
ATTTCATACTAGAAAAGCAATAGATTTTTTAATTTTTTCTTTACATTTGGCAGGTATTTC
TTCTATTTTAAGTGCTGTAAATTTTATTTCAACTATTTTTAATATACGAATACCATCAAT
AAAAATGAAAATAATACCATTATTTGTTTGATCAATTTTTTTTACAACTTTGCTTTTACT
TTTGGCAATTCCTGTTTTGGCTGGAGCTATTACTATACTGCTAACAGATCGTAATTTTAA
TACTTCTTTTTTTGTGCCAGCAGGGGGTGGGGATCCTATTTTATTTCAACATTTATTT
>CROPS280-21|Neobisium aff. svetovidi|CROBD349|Neobisium aff. svetovidi|Subgenus: Blothrus
AACCCTATATTTAATTTTAGGTGTGTGGGCAGGAATTATGGGAATAAGATTTAGAATAAT
TATTCGTTTACAAATAATAATTCCAGGGATGTTAATC---TCAGACCATAACTATAATGT
AGTAGTTACTACTCATGCTCTCATTATAATTTTTTTCATGATTATACCTATAATAATTGG
GGGTTTTGGAAATTGATTAATTCCAATAATAATTGGTTCTCCTGATATAGCTTTTCCTCG
AATAAATAATTTAAGTTTCTGACTCCTACCCCCATCTTTTAGTTTGTTAATCTTATCCTC
TACCTTAGAAATAGGTTCGGGGGCAGGTTGAACAATTTACCCCCCCTTAGCGGGAAATAT
GTTTCATCCTAGAAAATCAATAGATTTATTAATTTTTTCCTTACACTTAGCAGGTATTTC
TTCTATTTTAGGGGCTGTAAATTTTATTTCAACTATTTTTAATATGCGTATACCTTCTAT
AAAATTAAAAATAATACCTTTATTTGTATGATCAATTTTTTTTACAGTATTATTATTGTT
GTTAGCTATCCCTGTTTTAGCAGGTGCAATTACCATACTCTTAACCGATCGTAATTTTAA
TACTTCATTTTTTGTACCTGCAGGAGGGGGAGATCCTATTTTATTTCAACACTTATTT
>CROPS281-21|Neobisium stygium|CROBD351|Neobisium stygium|Subgenus: Blothrus
AACTTTATATTTAATTCTTGGTGTATGGGCAGGTATTTTAGGAATAAGATTTAGAATAAT
TATTCGGCTACAAATAACAACTCCAGGTATATTAATT---TCAGATCATAATTATAATGT
TGTAGTAACTACACATGCTCTTATTATAATTTTTTTCATAATTATACCAATAATAATTGG
GGGTTTTGGGAATTGGTTAATTCCTTTAATAATTGGTTCTCCTGATATAGCTTTTCCTCG
AATAAATAATTTTAGATTTTGATTATTACCTCCTTCTTTTAGTCTTCTTATTTTATCTTC
TACTTTAGAAATAGGAGTAGGGGCAGGTTGGACGATTTACCCCCCTTTAGCTAGAAATAT
ATTTCATACTAGAAAAGCAATAGATTTTTTAATCTTTTCTTTACATTTGGCAGGTATTTC
CTCTATTTTAAGTGCTGTAAATTTTATTTCAACTATTTTTAATATACGAATACCGTCAAT
AAAAATGAAAATAATACCATTATTTGTTTGATCAATTTTTTTTACAACTTTGCTTTTACT
TTTGGCAATTCCTGTTTTGGCAGGGGCTATTACTATACTATTAACAGATCGTAATTTTAA
TACTTCTTTTTTTGTTCCTGCAGGGGGTGGGGATCCTATTTTATTCCAACACTTATTT
>CROPS282-21|Chthoniidae|CROBD353||Ephippiochthonius | Ephippiochthonius tetrachelatus
TACTATATATTTATTATTAGGTATTTGAGCTGGTTTTATAGGTTTAAGATTAAGTATAAT
TATACGAATAGAATTATCTCATATTGGATTTTATATAGGAAGAGATCAATTATATAATGT
AATAGTAACTGCACATGCTTTTATTATAATTTTTTTTATGGTAATACCAATAATAATTGG
AGGTTTTGGAAATTGATTAGTTCCAATAATAATTGGATCTCCTGATATAGCATTTCCTCG
TATAAATAATATAAGTTTTTGATTATTACCTCCTTCTTTAATACTATTATTATACTCATC
TTTAGTAGAAATAGGTTGTGGGACTGGTTGAACTATATATCCTCCTTTAGCTGGAAATAT
AGCCCATAATGGTTCTTCAGTAGATTTAGCTATTTTTTCTTTACATTTAGCAGGAGCATC
TTCAATTTTAGGTGCTGTAAATTTTATTTCAACAATTTTTAATATACGTTCTAACAATTT
TTCTTTTTTTCACTTGCCTTTATTTGTTTGATCAATTTTAATTACAACTATTTTACTTTT
ATTAGCTTTACCTGTATTAGCAGGAGCTATTACTATGCTTTTAACTGATCGTAATTTTAA
TACTTCTTTTTTTGATCCAATTGGTGGTGGAGATCCAATTTTATTTCAACATTTATTT
>CROPS283-21|Chthoniidae|CROBD354||Ephippiochthonius | Ephippiochthonius tetrachelatus
TACTATATATTTATTATTAGGTATTTGAGCTGGTTTTATAGGTTTAAGATTAAGTATAAT
TATACGAATGGAATTATCTCATATTGGATTTTATATAGGAAGAGATCAATTATATAATGT
AATAGTAACTGCACATGCTTTTATTATAATTTTTTTTATAGTTATACCAATAATAATTGG
AGGTTTTGGAAATTGATTAGTCCCAATAATAATTGGATCACCTGATATAGCATTTCCACG
TATAAATAATATAAGTTTTTGATTATTACCTCCTTCTTTAATACTATTATTATACTCATC
TTTAGTAGAAATAGGTTGTGGGACTGGTTGAACTATATACCCTCCTTTAGCTGGAAATAT
AGCCCATAATGGTTCTTCAGTAGATTTAGCTATTTTTTCATTACATTTAGCAGGAGCATC
TTCAATTTTAGGTGCTGTAAATTTTATTTCAACAATTTTTAATATACGTTCTAACAATTT
TTCTTTTTTTCATTTACCTTTATTTGTTTGATCAATTTTAATTACTACTATTTTACTTTT
ATTAGCTTTACCTGTTTTAGCAGGAGCTATTACAATACTTTTAACTGATCGTAATTTTAA
TACTTCTTTTTTTGATCCTATTGGTGGTGGAGATCCAATTTTATTTCAACATTTATTT
>CROPS284-21|Chthoniidae|CROBD355||Ephippiochthonius | Ephippiochthonius tetrachelatus
NNNNNNNNNNNNNNNNNNNNNNNNNNNNNNNNNNNNNNNNNNNNNNNNNNNNNNNNNNNN
NNNNNNNNNNNNNNNNNNNNNNNNNNNNNNNNNNNNNNNNNNNNNNNNNNNNNNNNNNNN
NNNNNNNNNNNNNNNNNNNNNNNNNNNNNTTTTTTTTATAGTAATACCAATAATAATTGG
AGGATTTGGAAATTGATTAGTTCCTATAATAATTGGATCTCCAGATATGGCTTTTCCACG
AATAAATAATTTAAGATTTTGATTACTACCTCCTTCTTTGATACTACTACTATTTTCATC
TTTAGTAGAAAAAGGAGGTGGAACTGGATGAACTATGTATCCACCGCTGGCATGAGATAT
AGCACATGATGGATCTTCAGTTGATTTAGCAATTTTTTCTTTACATTTAGCTGGAATTTC
TTCTATTTTGGGGGCTGTAAATTTTATTTCAACTATTTTTAATATACGATCATACAGATT
TTCTTTTTATCACATACCTTTGTTTGTATGATCAATTTTAATTACTACTATTTTGCTACT
TCTATCATTACCTGTATTAGCAGGAGCTATTACTATATTATTAACAGATCGAAATTTTAA
TACATCTTTTTTTGATCCTGTTGGAGGAGGAGATCATATTTTATTTCAACATTTATTT
>CROPS285-21|Chthonius ischnocheles|CROBD358|Chthonius ischnocheles|
AACTATATATTTAATTTTAGGGGTATGATCAGGATGTTTGGGATTAAGTCTAAGTATAAT
TATTCGAAGAGAATTATCTCAAGCTGGGGGAATTATTGGAAGAGATCAAGTTTTTAATGT
AATAGTAACAGCACATGCTTTTATTATAATTTTTTTTATAGTTATACCAATAATAATTGG
AGGTTTTGGAAATTGATTAGTACCAATAATAATTGGTGCTCCAGATATAGCATTTCCACG
AATAAATAATATAAGATTTTGATTATTACCACCATCTTTATCATTATTAATATTATCTTC
TTTAATTGAAATAGGTTGTGGAACTGGTTGAACAATATATCCACCATTAGCAAACAATTT
TTCTCATAATGGGAGAGCAGTAGATTTAGCTATTTTTTCTTTACACTTAGCCGGTGCTTC
ATCAATTCTAGGAGCAGTAAATTTTATTAGTACAATTTTTAATATACGTTCAAACAACTT
TCCTTTAAGAAAAACTCCTTTATTTGTATGATCAATTTTAATTACTACAGTTTTATTATT
ATTAGCTTTACCTGTTTTAGCAGGTGCTATTACCATACTTTTAACAGATCGAAATTTTAA
TACATCTTTTTTTGATCCTGTTGGAGGGGGAGACCCAATTTTATTTCAACATTTATTT
>CROPS286-21|Chthoniidae|CROBD359||Ephippiochthonius | Ephippiochthonius tetrachelatus
AACTATATATTTATTATTAGGAATTTGAGCTGGTTTTATAGGTTTAAGATTAAGAATAAT
TATACGAATAGAATTATCTCATATTGGATTTTATATAGGAAGTGATCAATTATATAATGT
AATAGTAACTGCTCATGCTTTTATTATAATTTTTTTTATAGTTATACCAATAATAATTGG
TGGGTTTGGAAATTGATTAGTTCCTATAATAATTGGTTCTCCAGATATAGCATTTCCACG
AATAAATAATTTAAGATTTTGATTATTACCTCCTTCTTTAATACTATTATTATATTCATC
TTTAGTAGAAATAGGTTGTGGGACAGGATGAACTATATATCCACCGCTGGCAGGAAACAT
AGCTCATAATGGCTCTTCAGTTGATTTAGCAATTTTTTCATTACACTTAGCTGGAGCATC
TTCTATTTTGGGGTCTGTTAATTTTATTTCAACTATTTTTAATATACGTTCAAACAATTT
TTCTTTTTTTCACTTACCTTTGTTTGTATGATCAATTTTAATTACTACTATTTTGCTTTT
ATTAGCATTACCTGTATTGGCAGGAGCTATTACTATATTATTAACAGATCGTAATTTTAA
TACATCTTTTTTTGATCCTGTTGGTGGGGGTGATCCTATTTTATTTCAACATTTATTT
>CROPS287-21|Chthoniidae|CROBD362||Ephippiochthonius | Ephippiochthonius tetrachelatus
AACTATATATTTATTATTAGGAATTTGAGCTGGTTTTATAGGTTTAAGATTAAGAATAAT
TATACGAATAGAATTATCTCATATTGGATTTTATATAGGGAGTGATCAATTATATAATGT
AATAGTAACTGCTCATGCTTTTATTATAATTTTTTTTATAGTTATACCAATAATAATTGG
TGGGTTTGGAAATTGATTAGTTCCTATAATAATTGGTTCTCCAGATATAGCATTTCCACG
AATAAATAATTTAAGATTTTGATTATTACCTCCTTCTTTAATACTATTATTATATTCATC
TTTAGTAGAAATAGGTTGTGGAACAGGATGAACTATATATCCACCGCTGGCAGGAAACAT
AGCTCATAATGGCTCTTCAGTTGATTTAGCAATTTTTTCATTACACTTAGCTGGAGCATC
TTCTATTTTGGGGGCTGTTAATTTTATTTCAACTATTTTTAATATACGTTCAAACAATTT
TTCTTTTTTTCACTTACCTTTGTTTGTATGATCAATTTTAATTACTACTATTTTGCTTTT
ATTAGCATTACCTGTATTGGCAGGAGCTATTACTATATTATTAACAGATCGTAATTTTAA
TACATCTTTTTTTGATCCTGTTGGTGGGGGTGATCCTATTTTATTTCAACATTTATTT
>CROPS288-21|Chthoniidae|CROBD364||Ephippiochthonius | Ephippiochthonius tetrachelatus
AACTATATATTTATTGTTAGGAATTTGAGCTGGTTTTATAGGTTTAAGATTAAGAATAAT
TATACGAATAGAATTATCTCATATTGGATTTTATATAGGAAGTGATCAATTATATAATGT
AATAGTAACTGCTCATGCTTTTATTATAATTTTTTTTATAGTTATACCAATAATAATTGG
TGGATTTGGAAATTGATTAGTTCCTATAATAATTGGTTCTCCAGATATAGCTTTTCCACG
AATAAATAATTTAAGATTTTGATTATTACCTCCTTCTTTAATACTATTATTATATTCATC
TTTAGTAGAAATAGGTTGTGGAACAGGATGAACTATATATCCACCGTTGGCAGGAAATAT
AGCACATAATGGCTCTTCAGTTGATTTAGCAATTTTTTCATTACATTTAGCTGGAGCATC
TTCTATTTTGGGGGCTGTTAATTTTATTTCAACTATTTTTAATATACGTTCAAACAATTT
TTCTTTTTTTCACTTACCTTTGTTTGTATGATCAATTTTAATTACTACTATTTTACTTTT
ATTAGCATTACCTGTATTGGCAGGAGCTATTACTATGTTATTAACAGATCGTAATTTTAA
TACATCTTTTTTTGATCCTGTTGGTGGTGGTGATCCTATTTTATTTCAACATTTATTT
>CROPS289-21|Chthoniidae|CROBD365||Ephippiochthonius | Ephippiochthonius tetrachelatus
AACTATATATTTATTGTTAGGAATTTGAGCTGGTTTTATAGGTTTAAGATTAAGAATAAT
TATACGAATAGAATTATCTCATATTGGATTTTATATAGGAAGTGATCAATTATATAATGT
AATAGTAACTGCTCATGCTTTTATTATAATTTTTTTTATAGTAATACCAATAATAATTGG
TGGGTTTGGAAATTGATTAGTTCCTATAATAATTGGTTCTCCAGATATAGCTTTTCCACG
AATAAATAATTTAAGATTTTGATTATTACCTCCTTCTTTAATACTATTATTATATTCATC
TTTAGTAGAAATAGGTTGTGGAACAGGATGAACTATATATCCACCGCTGGCAGGAAATAT
AGCACATAATGACTCTTCAGTTGATTTAGCAATTTTTTCATTACATTTAGCTGGAGCATC
TTCTATTTTGGGGGCTGTTAATTTTATTTCAACTATTTTTAATATACGTTCAAACAATTT
TTCTTTTTTTCACTTACCTTTGTTTGTATGATCAATTTTAATTACTACTATTTTGCTTTT
ATTAGCATTACCTGTATTGGCAGGAGCTATTACTATATTATTAACAGATCGTAATTTTAA
TACATCTTTTTTTGATCCTGTTGGTGGTGGTGATCCTATTTTATTTCAACATTTATTT
>CROPS290-21|Chthonius sp. nov. VL|CROBD368|Chthonius sp. nov. VL|
AACTATATACCTTATTTTAGGTGTTTGATCCGGATGTATAGGACTTAGACTTAGAATAAT
TATCCGAATTGAAATATCACAAATTGGAGGAATTTTAAATAGAGATCATTTATTTAACGT
TATTGTAACAGCACACGCATTTATTATAATCTTTTTTATAGTAATACCTATAATAATTGG
AGGTTTTGGAAATTGACTCGTCCCAATAATAATCGGAGCACCTGATATAGCTTTCCCACG
TATAAATAATATAAGATTTTGACTCTTACCCCCTTCTTTAAGTTTACTATTAATATCTTC
ATTTATTGAAATAGGATGTGGAACTGGTTGAACAATATATCCTCCTTTAGCTAATAATCT
TGCACATAGTGGAGGAGCTGTAGATCTAGCTATCTTCTCTTTACATTTAGCCGGTGCCTC
TTCAATTTTAGGAGCTGTTAACTTCATTTCAACCATTTTTAATATACGATCAAATAATTT
TCCATTAAATAAAATACCTTTATTTGTATGATCTATTTTAATCACTACTGTTTTATTATT
ACTTGCTCTTCCTGTTTTAGCAGGTGCTATTACTATACTATTAACAGATCGAAATTTTAA
TACTTCTTTTTTTGATCCTTTTGGGGGAGGAGATCCTATTCTATTTCAACACTTATTT
>CROPS291-21|Protoneobisium biocovense|CROBD370|Protoneobisium biocovense|
ATCCTTATATTTAATTTTTGGAGTTTGGGCGGGAATTTTAGGCATAAGTTTTAGAATAAT
TATTCGAATACAGATAATAATTCCAGGAATGTTAATC---TCAGATCATAATTATAATGT
TATAGTGACAATTCACGCTTTCATTATAATTTTTTTTATAATTATACCTATAATAATTGG
AGGTTTTGGAAACTGATTAGTACCATTAATGATTGGTTCTCCTGATATAGCATTCCCTCG
AATAAATAATTTAAGTTTTTGGCTTTTACCCCCTTCATTAATATTATTGATACTATCCTC
TATACTAGAGATGGGGGCGGGTACTGGATGAACAATTTATCCCCCATTAGCAGGAAATAT
ATTTCATATGAGAAAATCTATAGATTTATTAATTTTTTCTTTACATTTGGCAGGAATTTC
TTCTATTTTGGGGGCTGTTAATTTTATTTCCACAATTTTTAANNNNNNNNNNNNNNNNNN
NNNNNNNNNNNNNNNNNNNNNNNNNNNNNNNNNNNNNNNNNNNNNNNNNNNNNNNNNNNN
NNNNNNNNNNNNNNNNNNNNNNNNNNNNNNNNNNNNNNNNNNNNNNNNNNNNNNNNNNNN
NNNNNNNNNNNNNNNNNNNNNNNNNNNNNNNNNNNNNNNNNNNNNNNNNNNNNNNNNN
>CROPS292-21|Neobisium sp. nov. M|CROBD371|Neobisium sp. nov. M|
NNNNNNNNNNNNNNNNNNNNNNNNNNNNNNNNNNNNNNNNNNAATGAGTTTTAGAATAAT
TATTCGTCTTCAAATAATAATTCCTGGGATGTTAATT---TCTGACCATAATTATAATGT
TGTAGTAACAACTCATGCTTTTATTATAATTTTTTTTATGATTATACCAATAATAATTGG
GGGTTTTGGTAATTGATTAACCCCAATAATAATTGGAGCCCCAGATATAGCCTTTCCTCG
AATAAATAATTTAAGATTTTGATTACTTCCTCCTTCTTTTGGGTTATTGATTTTTTCATC
TTGATTAGAAATAGGGGCAGGTACAGGATGAACAATTTATCCTCCTTTAGCAGGAAATAT
ATTTCATTCAAGAAAATCGATGGATCTATTGATTTTTTCTTTACATTTGGCAGGTATTTC
TTCAATTTTAGGAGCAGTAAATTTTATTACTACTATTCTCAATATACGAATACCGGCTTT
AAAACTTAAAATAATACCTTTATTTGTTTGATCAATCTTTTTTACTACCTTATTACTATT
ATTGGCTATCCCTGTATTAGCCGGGGCTATCACAATACTACTTACAGATCGTAATTTTAA
TACCTCTTTTTTTGTACCGGCTGGAGGGGGAGATCCAATTTTATTCCAACATTTATTT
>CROPS293-21|Neobisium sp. nov. M|CROBD372|Neobisium sp. nov. M|
AACTCTATATTTAATTTTTGGGGTGTGGGCAGGTATTCTTGGAATGAGTTTTAGAATAAT
TATTCGTCTTCAAATAATAATTCCTGGGATGTTAATT---TCTGACCATAATTATAATGT
TGTAGTAACAACTCATGCTTTTATTATAATTTTTTTTATGATTATACCAATAATAATTGG
GGGTTTTGGTAATTGATTAACCCCAATAATAATTGGAGCCCCAGATATAGCCTTTCCTCG
AATAAATAATTTAAGATTTTGATTACTTCCCCCTTCTTTTGGGTTATTGATTTTTTCATC
TTGATTAGAAATAGGGGCAGGTACAGGATGAACAATTTATCCTCCTTTAGCAGGAAATAT
ATTTCATTCAAGAAAATCGATGGATCTATTGATTTTTTCTTTACATTTGGCAGGTATTTC
TTCAATTTTAGGGGCAGTAAATTTTATTACTACTATTCTTAATATACGAATACCGGCTTT
AAAACTTAAAATAATACCTTTATTTGTTTGATCAATCTTTTTTACTACCTTATTACTATT
ATTGGCTATCCCTGTATTAGCCGGGGCTATCACAATACTACTTACAGATCGTAATTTTAA
TACCTCTTTTTTTGTACCGGCTGGAGGGGGAGATCCAATTTTATTCCAACATTTATTT
>CROPS294-21|Roncus sp. 1DH|CROBD376|Roncus sp. 1DH|
AACTTTATATTTAATTTTTGGGGTATGAGCCGGAATTATGGGTTTAAGATTAAGAATAAT
TATTCGTTTACAAATAATAACCCCAGGAATACTTATT---ACGGATCACAACTATAATGT
TATAGTAACTACTCATGCTTTTGTAATAATTTTTTTTATAATTATACCTATAATGATTGG
GGGATTTGGAAATTGATTAGTACCTTTAATGATTGGATCTCCAGATATAGCTTTTCCTCG
TATGAATAATTTAAGATTTTGGTTACTTCCACCTTCACTTGGAATATTAATTTTATCTTC
TTACTTAGAAATAGGAGCAGGAACAGGATGAACTATTTACCCACCATTAGCAGGAAGTAT
TTTTCATCCAGAAAAATCTATAGATTTATTAATTTTTTCTTTACATTTAGCAGGAGTTTC
TTCTATTTTAGGGGCAGTAAATTTTATTTCTACTACTATAAATATACGAATACCTTCTAT
AAAATTAAAATTAATACCGTTATTTGTTTGATCCATTCTATTTACTACAATTCTTTTACT
TCTTGCAATTCCTGTGTTGGCAGGAGCTATTACCATACTTTTAACTGATCGAAATTTTAA
TACTTCATTTTTTATACCTGCTGGGGGTGGAGATCCTATTTTATTTCAACATTTATTT
>CROPS295-21|Roncus aff. italicus|CROBD377|Roncus aff. italicus|
AACTTTATATTTAATTTTAGGAATTTGATCAGGAATTATAGGACTAAGTTTAAGAATAAT
TATTCGTATTCAAATAATAGTTCCCAATATATTAATT---ACTGATCATAATTATAATGT
TGTAGTTACAACTCATGCTTTTGTAATAATTTTTTTTATAATTATACCAATAATAATTGG
AGGATTCGGAAATTGATTAGTCCCTTTAATAATTGGTTCTCCAGATATGGCTTTTCCTCG
AATAAATAATTTAAGTTTTTGATTACTTCCTCCTTCATTAGGTTTATTAATTTTATCATC
TTATTTAGAAATAGGCTCAGGAACGGGATGAACCATTTATCCTCCTTTAGCAGGAAATAT
TTTTCACCCAGGAAAATCAATAGATTTATTAATTTTTTCGCTTCATTTAGCAGGAATTTC
TTCAATTTTAGGGGCAGTAAATTTTATTTCTACAATTCTTAACATACGAATACCTTCTTT
AAAAATAAAACTTATACCTTTATTTGTTTGGTCTATTTTATTTACTACTATTTTGCTTTT
ATTAGCTATTCCAGTTTTAGCTGGAGCTATTACAATACTTTTAACAGATCGTAATTTTAA
TACTTCTTTTTTTGTTCCAGCAGGAGGGGGGGATCCTATTTTATTTCAACATTTATTT
>CROPS296-21|Neobisium carcinoides|CROBD378|Neobisium carcinoides|Subgenus: Neobisium
TACACTATATTTAATTTTTGGGGTATGAGCAGGAATTATGGGAATAAGATTAAGAATAAT
TATTCGTCTTCAATTAATAGTACCCGGAATATTAATT---TCAGATCATAATTATAATGT
TGTAGTAACAACACATGCTTTTATTATAATTTTTTTTATAATTATACCTATAATAATTGG
AGGTTTCGGGAATTGACTAGTACCAATAATAATTGGTTCTCCTGATATAGCTTTCCCACG
AATAAATAATTTAAGTTTTTGATTACTTCCTCCTTCTTTCGGTCTTTTAGTTTTATCATC
TATACTTGAAATAGGAGCAGGAACTGGATGAACTATTTACCCTCCTCTAGCTAGTAATAT
GTTTCATTCTGGAAAATCAATAGATCTTTTAATTTTTTCTTTACATTTAGCGGGTATTTC
TTCTATTTTAGGGGCGGTAAACTTCATCTCTACTATTTTTAATATACGAATACCTTCTAT
AAAATTAAAAATAATACCTTTATTTGTTTGATCTATTTTATTTACTACTATTCTTTTATT
ATTAGCTATTCCTGTATTAGCAGGAGCTATTACCATACTTTTAACTGATCGTAATTTTAA
TACTTCTTTTTTTGTACCAGCTGGAGGTGGGGATCCTATTTTATTTCAACATTTATTT
>CROPS297-21|Roncus sp. 1DH|CROBD379|Roncus sp. 1DH|
AACTTTATATTTAATTTTTGGAGTATGAGCTGGAATTATGGGTTTAAGATTAAGAATAAT
TATTCGTTTACAAATAATAACCCCAGGAATACTTATT---ACAGATCATAACTATAATGT
GATAGTAACTACTCATGCTTTTGTAATAATTTTTTTTATAATTATACCTATAATGATTGG
GGGATTTGGAAATTGATTAGTACCCCTAATAATTGGATCCCCAGATATAGCTTTTCCTCG
TATAAATAATTTAAGATTTTGGTTACTTCCACCTTCACTTGGAATATTAATTTTGTCTTC
TTATTTAGAGATGGGGGCAGGAACAGGATGAACTATTTACCCACCATTAGCTGGAAGTAT
TTTTCATCCAGAGAAATCTATAGATTTATTAATTTTTTCTTTACATTTAGCAGGAGTTTC
TTCTATTTTAGGAGCAGTAAATTTTATTTCTACTACTATAAATATACGAATGCCTTCTAT
AAAATTAAAATTAATACCATTATTTGTCTGATCTATTTTATTTACTACGATTCTTTTACT
TCTTGCAATTCCTGTGTTAGCAGGGGCTATTACTATACTTTTAACTGATCGAAATTTTAA
TACTTCATTTTTTATACCTGCTGGGGGTGGGGATCCTATTTTATTTCAACATTTATTT
>CROPS298-21|Roncus sp. 1DH|CROBD380|Roncus sp. 1DH|
AACTTTATATTTAATTTTTGGGGTATGAGCTGGAATTATGGGTTTAAGATTAAGAATAAT
TATTCGTTTACAAATAATAACCCCAGGAATACTTATT---ACAGATCATAACTATAATGT
GATAGTAACTACTCATGCTTTTGTAATAATTTTTTTTATAATTATACCTATAATGATTGG
GGGATTTGGAAATTGATTAGTACCCCTAATAATTGGATCCCCAGATATAGCTTTTCCTCG
TATAAATAATTTAAGATTTTGGTTACTTCCACCTTCACTTGGAATATTAATTTTGTCTTC
TTATTTAGAAATGGGGGCAGGAACAGGATGAACTATTTACCCACCATTAGCTGGAAGTAT
TTTTCATCCAGAGAAATCTATAGATTTATTAATTTTTTCTTTACATTTAGCAGGAGTTTC
TTCTATTTTAGGGGCAGTAAATTTTATTTCTACTACTATAAATATACGAATACCTTCTAT
AAAATTAAAATTAATACCATTATTTGTCTGATCTATCTTATTTACTACGATTCTTTTACT
TCTAGCAATTCCTGTGTTAGCAGGAGCTATTACTATACTTTTAACTGATCGAAATTTTAA
TACTTCATTTTTTATACCTGCTGGGGGTGGGGATCCTATTTTATTTCAACATTTATTT
>CROPS300-21|Chernes hahnii|CROBD468|Chernes hahnii|
AACTATATACTTAATTTTTGGGGTTTTATCGGGGTTAGTCGGTATATGTTACAGAATATT
AATCCGACTTCAATTAATTTTTCCTTCTGGGTTTATT---TCAGAGCATTCTTACAATAT
TATCATTACTACCCATGCTTTAGTGATAATTTTTTTTATAGTGATACCTATAATAATTGG
TGGGTTTGGAAATTGATTAATCCCTCTAATGATCGGTTCTCCCGATATAGCTTTTCCTCG
AATGAATAATATAAGCTTTTGGCTTCTCCCCCCCTCATTTTCATTGTTAATTTTATCCTC
ATTTATAGAACTAGGTTGTGGGGCAGGGTGAACATTATACCCCCCTCTAACTTCTCTTTT
GGCCCATTCTGATGCATCTGTTGATTTAGCAATTTTTTCTTTACATTTAGCAGGAATTTC
TTCAATTTTAGGGGGGGTAAATTTTATTTCAACTGTTATAAATATACGAGACCCCACAGT
TAATTATAAATCTCTCCCACTGTTTGTTTGGGCAACTTTGATCACTGTTATTTTAATTTT
ACTAGCAATACCCGTATTAGCTGGGGCAATCACTATACTTTTAACAGACCGAAATTTTAG
AACATCTTTTTTCAGACCAGTAGGAGGGGGAGACCCAATTTTATTCCAACATTTATTT
>CROPS301-21|Garypus sp. nov. M|CROBD519|Garypus sp. nov. M|
TACTTTATATTTAATTTTAGGAATATGATGTGGTTTATTTGGATTAGGGTATAGAATACT
AATTCGTATACAATTAATAAATCCTGGAAAAATAATT---TCTGAATCTTCATATAATGT
TATCATTACAACACATGCTTTTATTATGATTTTTTTTATAGTTATACCTATTATAATTGG
AGGTTTTGGAAATTGATTAATCCCATTAATAATTGGTTCTCCAGATATAGCTTTTCCTCG
ATTGAATAATTTAAGATTTTGATTACTCCCACCATCGTTTACATTATTAATTTTGTCTTC
AATTTTAGAACAAGGTTGTGGAACAGGGTGGACTATCTATCCTCCTTTATCAGGTTTGTT
AGCTCATAATACTAAAGCCGTGGATATAGTTATTTTTTCTCTTCATCTTGCCGGGATTTC
TTCTATTTTAAGTTCAATCAATTTTATTACAACAATTATAAATATACGATCAGAAAATTA
CAATTGAATAAAAATTCCTTTATTTGTTTGATCAATTTTTTTTACTACAATTTTAATTTT
ATTTGCAATGCCAGTGTTAGCAGGTGCCATTACAATACTTTTAACTGATCGAAATTTTAA
TACCTCTTTTTATATTCCTAGAGGGGGAGGTGACCCAATTTTATTCCAACATTTATTT
>CROPS302-21|Insulocreagris sp. 1DH|CROBD521|Insulocreagris sp. 1DH|
TACTCTATATTTTATTTTGGGAATTTGATCAGGCATCCTAGGAATAAGCTTTAGAATAAT
TATTCGTCTTCAAATAATAAACCCAGGGATATTAATT---TCTGATCATAATTATAATGT
AATCGTCACCACTCATGCTTTTATTATAATCTTTTTTATAATTATACCAATAATAATTGG
TGGATTCGGAAATTGATTAGTTCCCTTAATAATTGGTTCTCCGGATATAGCTTTTCCCCG
TATAAATAATTTAAGATTTTGGTTGCTCCCATCGGCACTTATATTATTAATTCTATCCTC
TACTTTAGAGTTAGGGGTAGGGACAGGGTGAACAATCTACCCCCCCCTTGCTAGAGAAAT
ATTTCACCCAAGTAAATCTATAGATTTATTAATTTTTAGTCTTCATTTAGCTGGTATTTC
ATCTATTTTGAGAGCTATTAATTTCATTTCTACAATTATAAATATACGAATAACAGGAAT
AAAATATAGAATAATACCTTTATTTGTATGATCTATTTATTTTACTACGGTTCTTCTGTT
ACTAGCAATTCCAGTTTTAGCTGGGGCTATTACCATACTTTTAACAGATCGAAATTTTAA
TACAGCATTTTTTTCTCCAGCAGGAGGGGGAGATCCTATTTTATTCCAACATTTATTT
>CROPS303-21|Neobisium stygium|CROBD522|Neobisium stygium|Subgenus: Blothrus
AACTTTATATTTAATTCTGGGGGTATGGGCAGGTATTCTAGGAATAAGATTTAGAATGAT
TATTCGCTTACAAATAATAACCCCAGGTATATTAATT---TCTGATCATAATTATAATGT
AGTCGTTACTACTCATGCCCTTATTATAATTTTTTTTATAATTATACCAATAATAATTGG
GGGATTTGGAAATTGATTAATTCCTATAATAATTGGTTCTCCTGATATAGCTTTCCCCCG
AATAAATAATTTTAGTTTTTGATTATTACCACCTTCTTTTAGTTTATTAATTTTATCTTC
TACATTAGAAATAGGGGCAGGTACAGGTTGAACTATTTACCCCCCATTAGCCAGAAATAT
ATTTCATTCTAGAAAAGCAATAGATTTATTAATTTTTTCATTACATTTGGCAGGTATTTC
TTCTATTTTAAGAGCTGTTAATTTTATTTCAACTATTTTTAATATACGAATACCCGCAAT
AAAAATAAAAATAATACCTTTATTTGTTTGATCAATTTTTTTTACTACTTTACTTTTATT
GTTAGCAATTCCTGTTTTAGCAGGGGCAATTACTATATTATTAACTGATCGCAATTTTAA
TACTTCCTTTTTTGTACCAGCGGGGGGAGGTGACCCTATTTTATTTCAACATTTATTT
>CROPS304-21|Neobisium stygium|CROBD524|Neobisium stygium|Subgenus: Blothrus
AACTTTATATTTAATTCTGGGGGTATGGGCAGGTATTCTAGGAATAAGATTTAGAATGAT
TATTCGCTTACAAATAATAACCCCAGGTATATTAATT---TCTGATCATAATTATAATGT
AGTCGTTACTACTCATGCCCTTATTATAATTTTTTTTATAATTATACCAATAATAATTGG
GGGATTTGGAAATTGATTAATTCCTATAATAATTGGTTCTCCTGATATAGCTTTCCCCCG
AATAAATAATTTTAGTTTTTGATTATTACCACCTTCTTTTAGTTTATTAATTTTATCTTC
TACATTAGAAATAGGGGCAGGTACAGGTTGAACTATTTACCCCCCATTAGCCAGAAATAT
ATTTCATTCTAGAAAAGCAATAGATTTATTAATTTTTTCATTACATTTGGCAGGTATTTC
TTCTATTTTAAGAGCTGTTAATTTTATTTCAACTATTTTTAATATACGAATACCCGCAAT
AAAAATAAAAATAATACCTTTATTTGTTTGATCAATTTTTTTTACTACTTTACTTTTATT
GTTAGCAATTCCTGTTTTAGCAGGGGCAATTACTATATTATTAACTGATCGCAATTTTAA
TACTTCCTTTTTTGTACCAGCGGGGGGAGGTGACCCTATTTTATTTCAACATTTATTT
>CROPS305-21|Roncus sp. nov. S|CROBD525|Roncus sp. nov. S|
AACTTTATATTTAATTTTTGGGGTGTGAGCAGGAATTATAGGTTTAAGATTAAGAGTAAT
TATTCGAATACAAATAATAGCTCCTGGTATATTAATT---ACTGATCATAATTATAATGT
AGTCGTAACAACACATGCTTTTGTAATAATTTTTTTTATAATTATACCAATAATAATTGG
AGGATTTGGTAATTGATTAGTTCCATTAATAATTGGTTCACCGGATATAGCTTTTCCTCG
AATAAATAATTTAAGATTTTGATTATTACCACCTTCTTTAGGTTTATTAATTATATCTTC
TCATTTAGAAATAGGTGCTGGGACAGGTTGAACTATCTATCCTCCTTTAGCAAGCGGAAT
ATTCCATCCAGGAAAATCTATAGATTTATTAATTTTTTCTTTACATTTAGCTGGTATTTC
TTCAATTTTAGGGGCAGTAAATTTTATTTCTACAATTATAAATATACGAATACCTTCTTT
AAAATTTAAACTAATACCTTTATTTGTATGATCTATTTTATTTACTACAATTCTTTTACT
TTTAGCAATTCCAGTATTAGCTGGAGCTATTACAATACTTTTAACTGATCGTAATTTTAA
TACTTCTTTTTTTACACCAGCAGGTGGAGGAGATCCAATTTTATTTCAACATTTATTT
>CROPS306-21|Roncus sp. nov. S|CROBD526|Roncus sp. nov. S|
AACTTTATATTTAATTTTTGGGGTGTGAGCAGGAATTATAGGTTTAAGATTAAGAGTAAT
TATTCGAATACAAATAATAGCTCCTGGTATATTAATT---ACTGATCATAATTATAATGT
AGTCGTAACAACACATGCTTTTGTAATAATTTTTTTTATAATTATACCAATAATAATTGG
AGGATTTGGTAATTGATTAGTTCCATTAATAATTGGTTCACCGGATATAGCTTTTCCTCG
AATAAATAATTTAAGATTTTGATTATTACCACCTTCTTTAGGTTTATTAATTATATCTTC
TCATTTAGAAATAGGTGCTGGGACAGGTTGAACTATCTATCCTCCTTTAGCAAGCGTAAT
ATTCCATCCAGGAAAATCTATAGATTTATTAATTTTTTCTTTACATTTAGCTGGTATTTC
TTCAATTTTAGGGGCAGTAAATTTTATTTCTACAATTATAAATATACGAATACCTTCTTT
AAAATTTAAACTAATACCTTTATTTGTATGATCTATTTTATTTACTACAATTCTTTTACT
TTTAGCAATTCCAGTATTAGCTGGAGCTATTACAATACTTTTAACTGATCGTAATTTTAA
TACTTCTTTTTTTACACCAGCAGGTGGAGGAGATCCAATTTTATTTCAACATTTATTT
>CROPS307-21|Chthonius sp. nov. K|CROBD527|Chthonius sp. nov. K|
TACAATATATTTAATTTTAGGTGTGTGATCCGGATGTTTAGGTTTAAGATTAAGTATATT
AATTCGAATAGAACTATCTCAAACAGGAAAAATTGTTGGAAGAGATCAAATATTTAATGT
ATTAGTAACAGCACATGCATTTATTATAATTTTTTTTATAGTAATACCTATAATAATTGG
AGGATTTGGAAATTGATTAGTACCAATATTAATTGGAGCTCCAGATATAGCCTTTCCTCG
AATAAATAATATAAGATTTTGATTATTACCTCCTTCTCTTTTATTATTAATTTCTTCATC
TTTTATTGAAATAGGTTGTGGAACAGGTTGAACAATATACCCACCACTAGCTAATAATTT
AGCTCATAATGGAGGAGCTGTTGATTTAGCAATTTTTTCATTACATTTAGCTGGAGCTTC
ATCAATTTTAGGAGCTGTAAATTTTATTTCAACTATTTTTAATATACGTAGAAATAATTT
TTCTATAAAAACACTACCTTTATTTGTATGATCAATTCTTATTACTACTGTATTATTATT
ATTAGCTCTACCTGTTTTAGCAGGTGCTATTACAATATTATTAACAGATCGAAATTTTAA
TACATCTTTTTTTGATCCTGTTGGTGGAGGAGATCCTATTTTATTTCAACACTTATTT
>CROPS308-21|Neobisium stygium|CROBD528|Neobisium stygium|Subgenus: Blothrus
AACTTTATATTTAATTTTGGGGGTATGGGCAGGTATTTTAGGAATAAGATTTAGAATGAT
TATTCGCTTACAAATAATAACCCCAGGTATGTTAATT---TCTGATCATAATTATAATGT
AGTCGTTACTACTCATGCCCTTATTATAATTTTTTTTATAATTATACCAATAATAATTGG
GGGATTCGGAAATTGATTAATTCCTATAATAATTGGTTCTCCTGATATAGCCTTCCCTCG
AATAAATAATTTTAGTTTTTGATTACTACCACCTTCTTTTAGTTTATTAATTTTATCCTC
TACATTAGAGATAGGGGCAGGTACAGGTTGAACTATTTACCCCCCATTAGCCAGAAATAT
ATTTCATTCTAGAAAAGCAATAGATTTATTAATTTTTTCATTACATTTAGCAGGTATTTC
TTCTATTTTAAGAGCTGTTAATTTTATTTCAACTATTTTTAATATACGAATACCCGCAAT
AAAAATAAAAATAATACCTTTATTTGTTTGATCAATTTTTTTTACTACTTTACTTTTATT
GTTAGCAATCCCTGTTTTAGCAGGGGCAATTACTATATTATTAACTGATCGCAATTTTAA
TACTTCCTTTTTTGTGCCTGCAGGGGGGGGGGACCCTATTTTATTTCAACACTTATTT
>CROPS309-21|Neobisium stygium|CROBD529|Neobisium stygium|Subgenus: Blothrus
AACTTTATATTTAATTTTGGGGGTATGGGCAGGTATTTTAGGAATAAGATTTAGAATGAT
TATTCGCTTACAAATAATAACCCCAGGTATGTTAATT---TCTGATCATAATTATAATGT
AGTCGTTACTACTCATGCCCTTATTATAATTTTTTTTATAATTATACCAATAATAATTGG
GGGATTCGGAAATTGATTAATTCCTATAATAATTGGTTCTCCTGATATAGCCTTCCCTCG
AATAAATAATTTTAGTTTTTGATTATTACCACCTTCTTTTAGTTTATTGATTTTATCCTC
TACATTAGAGATAGGGGCAGGTACAGGTTGAACTATTTACCCCCCATTAGCCAGAAATAT
ATTTCATTCTAGAAAAGCAATAGATTTATTAATTTTTTCATTACATTTAGCAGGTATTTC
TTCTATTTTAAGAGCTGTTAATTTTATTTCAACTATTTTTAATATACGAATACCCGCAAT
AAAAATAAAAATAATACCTTTATTTGTTTGATCAATTTTTTTTACTACTTTACTTTTATT
GTTAGCAATCCCTGTTTTAGCAGGGGCAATTACTATATTATTAACTGATCGCAATTTTAA
TACTTCCTTTTTTGTACCTGCAGGGGGGGGGGACCCTATTTTATTTCAACACTTATTT
>CROPS310-21|Neobisium stygium|CROBD530|Neobisium stygium|Subgenus: Blothrus
AACTTTATATTTAATTTTGGGGGTATGGGCAGGTATTTTAGGAATAAGATTTAGAATGAT
TATTCGCTTACAAATAATAACCCCAGGTATGTTAATT---TCTGATCATAATTATAATGT
AGTCGTTACTACTCATGCCCTTATTATAATTTTTTTTATAATTATACCAATAATAATTGG
GGGATTCGGAAATTGATTAATTCCTATAATAATTGGTTCTCCTGATATAGCCTTCCCTCG
AATAAATAATTTTAGTTTTTGATTACTACCACCTTCTTTTAGTTTATTAATTTTATCCTC
TACATTAGAGATAGGGGCAGGTACAGGTTGAACTATTTACCCCCCATTAGCCAGAAATAT
ATTTCATTCTAGAAAAGCAATAGATTTATTAATTTTTTCATTACATTTAGCAGGTATTTC
TTCTATTTTAAGAGCTGTTAATTTTATTTCAACTATTTTTAATATACGAATACCCGCAAT
AAAAATAAAAATAATACCTTTATTTGTTTGATCAATTTTTTTTACTACTTTACTTTTATT
GTTAGCAATCCCTGTTTTAGCAGGGGCAATTACTATATTATTAACTGATCGCAATTTTAA
TACTTCCTTTTTTGTGCCTGCAGGGGGGGGGGACCCTATTTTATTTCAACACTTATTT
>CROPS311-21|Neobisium stygium|CROBD531|Neobisium stygium|Subgenus: Blothrus
AACTTTATATTTAATTCTGGGGGTGTGGGCAGGTATTCTAGGAATAAGATTTAGAATAAT
TATTCGCCTACAAATAATAACCCCAGGTATATTAATT---TCAGATCATAATTATAATGT
AGTCGTTACTACTCATGCCCTTATTATAATTTTTTTCATAATTATACCAATAATAATTGG
AGGATTTGGGAATTGATTAATCCCTATAATAATTGGTTCTCCTGATATAGCCTTTCCTCG
AATAAATAATTTCAGTTTCTGGTTACTGCCTCCTTCTTTTAGTTTATTAATTTTATCCTC
TACTTTAGAAATAGGGGCAGGTACAGGCTGAACTATCTACCCCCCATTAGCTAGAAATAT
ATTTCATGCTAGTAAAGCAATAGATTTATTAATTTTTTCGTTACATTTAGCAGGTATTTC
TTCTATTTTAAGAGCTGTAAATTTTATTTCAACTATTTTTAATATACGAATACCTGCCAT
AAAAATAAAAATAATACCCCTATTTGTTTGATCAATTTTTTTCACTACCCTACTTTTATT
ATTAGCAATCCCTGTTTTAGCAGGGGCAATTACTATACTATTAACTGATCGTAATTTTAA
TACTTCTTTTTTTGTACCAGCAGGAGGAGGTGACCCTATTTTATTTCAACACTTATTT
>CROPS312-21|Neobisium stygium|CROBD532|Neobisium stygium|Subgenus: Blothrus
AACTTTATATTTAATTCTGGGGGTGTGAGCAGGTATTCTAGGAATAAGATTTAGAATAAT
TATTCGCCTACAAATAATAACCCCAGGTATATTAATT---TCAGATCATAATTATAATGT
AGTCGTTACTACTCATGCCCTTATTATAATTTTTTTCATAATTATACCAATAATAATTGG
GGGATTTGGGAATTGATTAATCCCTATAATAATTGGTTCTCCTGATATAGCCTTTCCTCG
AATAAATAATTTCAGTTTCTGGTTACTGCCTCCTTCTTTTAGTTTATTAATTTTATCCTC
TACTTTAGAAATAGGGGCAGGTACAGGCTGAACTATCTACCCCCCATTAGCTAGAAATAT
ATTTCATGCTAGTAAAGCAATAGATTTATTAATTTTTTCGTTACATTTAGCAGGTATTTC
TTCTATTTTAAGAGCTGTAAATTTTATTTCAACTATTTTTAATATACGAATACCTGCCAT
AAAAATAAAAATAATACCCCTATTTGTTTGATCAATTTTTTTCACTACCCTACTTTTATT
ATTAGCAATCCCTGTTTTAGCAGGGGCAATTACTATACTATTAACTGATCGTAATTTTAA
TACTTCTTTTTTTGTACCAGCAGGAGGAGGTGACCCTATTTTATTTCAACACTTATTT
>CROPS313-21|Neobisium stygium|CROBD533|Neobisium stygium|Subgenus: Blothrus
AACTTTATATTTAATTCTGGGGGTGTGGGCAGGTATTCTAGGAATAAGATTTAGAATAAT
TATTCGCCTACAAATAATAACCCCAGGTATATTAATT---TCAGATCATAATTATAATGT
AGTCGTTACTACTCATGCCCTTATTATAATTTTTTTCATAATTATACCAATAATAATTGG
AGGATTTGGGAATTGATTAATCCCTATAATAATTGGTTCTCCTGATATAGCCTTTCCTCG
AATAAATAATTTCAGTTTCTGGTTACTGCCTCCTTCTTTTAGTTTATTAATTTTATCCTC
TACTTTAGAAATAGGGGCAGGTACAGGCTGAACTATCTACCCCCCATTAGCTAGAAATAT
ATTTCATGCTAGTAAAGCAATAGATTTATTAATTTTTTCGTTACATTTAGCAGGTATTTC
TTCTATTTTAAGAGCTGTAAATTTTATTTCAACTATTTTTAATATACGAATACCTGCCAT
AAAAATAAAAATAATACCCCTATTTGTTTGATCAATTTTTTTCACTACCCTACTTTTATT
ATTAGCAATCCCTGTTTTAGCAGGGGCAATTACTATACTATTAACTGATCGTAATTTTAA
TACTTCTTTTTTTGTACCAGCAGGAGGAGGTGACCCTATTTTATTTCAACACTTATTT
>CROPS314-21|Neobisium stygium|CROBD534|Neobisium stygium|Subgenus: Blothrus
AACTTTATATTTAATTCTGGGGGTGTGGGCAGGTATTCTAGGAATAAGATTTAGAATAAT
TATTCGCCTACAAATAATAACCCCAGGTATATTAATT---TCAGATCATAATTATAATGT
AGTCGTTACTACTCATGCCCTTATTATAATTTTTTTCATAATTATACCAATAATAATTGG
AGGATTTGGGAATTGATTAATCCCTATAATAATTGGTTCTCCTGATATAGCCTTTCCTCG
AATAAATAATTTCAGTTTCTGGTTACTGCCTCCTTCTTTTAGTTTATTAATTTTATCCTC
TACTTTAGAAATAGGGGCAGGTACAGGCTGAACTATCTACCCCCCATTAGCTAGAAATAT
ATTTCATGCTAGTAAAGCAATAGATTTATTAATTTTTTCGTTACATTTAGCAGGTATTTC
TTCTATTTTAAGAGCTGTAAATTTTATTTCAACTATTTTTAATATACGAATACCTGCCAT
AAAAATAAAAATAATACCCCTATTTGTTTGATCAATTTTTTTCACTACCCTACTTTTATT
ATTAGCAATCCCTGTTTTAGCAGGGGCAATTACTATACTATTAACTGATCGTAATTTTAA
TACTTCTTTTTTTGTACCAGCAGGAGGAGGTGACCCTATTTTATTTCAACACTTATTT
>CROPS315-21|Neobisium stygium|CROBD535|Neobisium stygium|Subgenus: Blothrus
AACTTTATATTTAATTCTGGGGGTGTGGGCAGGTATTCTAGGAATAAGATTTAGAATAAT
TATTCGCCTACAAATAATAACCCCAGGTATATTAATT---TCAGATCATAATTATAATGT
AGTCGTTACTACTCATGCCCTTATTATAATTTTTTTCATAATTATACCAATAATAATTGG
AGGATTTGGGAATTGATTAATCCCTATAATAATTGGTTCTCCTGATATAGCCTTTCCTCG
AATAAATAATTTCAGTTTCTGGTTACTGCCTCCTTCTTTTAGTTTATTAATTTTATCCTC
TACTTTAGAAATAGGGGCAGGTACAGGCTGAACTATCTACCCCCCATTAGCTAGAAATAT
ATTTCATGCTAGTAAAGCAATAGATTTATTAATTTTTTCGTTACATTTAGCAGGTATTTC
TTCTATTTTAAGAGCTGTAAATTTTATTTCAACTATTTTTAATATACGAATACCTGCCAT
AAAAATAAAAATAATACCCCTATTTGTTTGATCAATTTTTTTCACTACCCTACTTTTATT
ATTAGCAATCCCTGTTTTAGCAGGGGCAATTACTATACTATTAACTGATCGTAATTTTAA
TACTTCTTTTTTTGTACCAGCAGGAGGAGGTGACCCTATTTTATTTCAACACTTATTT
>CROPS316-21|Chernes hahnii|CROBD594|Chernes hahnii|
AACTATATACTTAATTTTTGGGGTTTTATCGGGGTTAGTCGGAATATGTTACAGAATATT
AATCCGACTTCAATTAATTTTTCCTTCTGGGTTTATT---TCAGAGCACTCTTACAATAT
TATCATTACTACCCATGCTTTAGTGATAATTTTTTTTATAGTGATACCTATAATAATTGG
TGGGTTTGGAAATTGATTAATCCCTCTAATGATCGGTTCTCCCGATATAGCTTTTCCTCG
AATGAATAATATAAGCTTTTGGCTTCTCCCCCCCTCATTTTCATTATTAATTTTATCTTC
ATTTATAGAACTAGGTTGTGGGGCAGGGTGAACATTATACCCCCCTCTAACTTCTCTTTT
GGCCCATTCTGATGCATCTGTTGATTTAGCAATTTTTTCTTTACATTTAGCAGGAATTTC
TTCAATTTTAGGGGGGGTAAATTTTATTTCAACTGTTATAAATATACGAGACCCCACAGT
TAATTATAAATCTCTCCCACTATTTGTTTGGGCAACTTTGATTACTGTTATTTTAATTTT
ACTAGCAATACCCGTATTAGCTGGGGCAATCACTATACTTTTAACAGACCGAAATTTTAG
AACATCTTTTTTCAGACCAGTAGGAGGGGGAGACCCAATTTTATTCCAACATTTATTT
>CROPS317-21|Chernes hahnii|CROBD595|Chernes hahnii|
AACTATATACTTAATTTTTGGGGTTTTATCGGGGTTAGTCGGAATATGTTACAGAATATT
AATCCGACTTCAATTAATTTTTCCTTCTGGGTTTATT---TCAGAGCACTCTTATAATAT
TATCATTACTACCCATGCTTTAGTAATAATTTTTTTTATAGTGATACCTATAATAATTGG
TGGGTTTGGAAATTGATTAATCCCTCTAATGATCGGTTCTCCCGATATAGCTTTTCCTCG
AATGAATAATATAAGCTTTTGGCTTCTCCCCCCCTCATTTTCATTATTAATTTTATCCTC
ATTTATAGAACTAGGTTGTGGGGCAGGGTGAACATTATATCCCCCTCTAACTTCTCTTTT
GGCCCATTCTGATGCATCTGTTGATTTAGCAATTTTTTCTTTACATTTAGCAGGAATTTC
TTCAATTTTAGGGGGGGTAAATTTTATTTCAACTGTTATAAATATACGAGATCCCACAGT
TAATTATAAATCTCTCCCACTGTTTGTTTGGGCAACTTTGATTACTGTTATTTTAATTTT
ACTAGCAATACCCGTATTAGCTGGGGCAATCACTATACTTTTAACAGACCGAAATTTTAG
AACATCTTTTTTCAGACCAGTAGGAGGGGGGGATCCAATTTTATTCCAACATTTATTT
>CROPS318-21|Neobisium aff. stygium|CROBD620|Neobisium aff. stygium|Subgenus: Blothrus
AACTCTATACTTAATTCTTGGGGTGTGGGCAGGAATCATGGGAATAAGATTTAGAATAAT
TATTCGCTTACAAATAACAATCCCTGGGATATTAATT---TCTGATCATAACTATAATGT
AGTAGTGACTACACACGCCCTTATTATAATTTTTTTTATAATTATACCTATAATAATTGG
TGGTTTTGGAAATTGATTAATCCCAATAATAATTGGTTCACCTGATATAGCTTTCCCTCG
AATAAATAATTTAAGTTTCTGGCTTTTGCCCCCTTCTTTTAGTTTATTAATTTTATCTTC
TACTTTAGAAATAGGTTCTGGGGCAGGATGAACAATTTACCCCCCATTAGCGGGAAATAT
ATTTCACCCTAGAAAATCTATAGATTTATTAATTTTTTCTTTACATTTAGCCGGGATTTC
TTCTATTTTAGGTGCAGTAAATTTTATTTCAACCATTTTTAATATACGTATACCATCAAT
AAAATTAAAAATAATACCTTTATTTGTTTGATCAATTTTTTTTACAACCCTATTATTATT
ACTTGCAATCCCTGTTTTAGCTGGTGCTATCACCATACTTTTAACAGATCGTAATTTTAA
TACCTCATTCTTTGTGCCAGCAGGGGGTGGAGATCCTATCTTATTTCAACACTTATTT
>CROPS319-21|Neobisium sp. nov. M|CROBD621|Neobisium sp. nov. M|
AACTTTATATTTAATTTTTGGGGTATGAGCAGGAATTTTAGGGATAAGTTTTAGAATGAT
CATTCGTCTTCAAATAATAATTCCTGGAATATTAATT---TCTGACCATAATTATAATGT
TGTGGTCACAACTCATGCTTTTATTATAATTTTTTTTATAATTATACCAATAATAATTGG
TGGATTTGGAAACTGATTAACCCCAATAATAATTGGAGCCCCTGATATAGCCTTTCCTCG
AATAAATAATTTAAGATTCTGACTTCTTCCCCCTTCTTTCGGATTATTAATTTTATCGTC
TTGACTAGAAATAGGAGCGGGTACAGGATGAACAATTTACCCCCCTTTAGCAGGCAATAT
ATTTCATTCAAGAAAATCAATAGATTTATTAATCTTTTCTTTGCATCTAGCTGGTATTTC
TTCTATTTTAGGGGCTGTAAATTTTATTTCTACAATTCTTAATATACGAATACCATCATT
AAAACTTAAAATAATACCTTTATTTGTTTGATCTATTTTTTTTACTACTTTGTTATTATT
ATTAGCTATCCCTGTTTTAGCTGGGGCTATTACAATATTATTAACTGATCGTAATTTTAA
TACTTCATTTTTTGTGCCAGCTGGGGGAGGAGATCCTATTTTATTTCAACATTTATTT
>CROPS320-21|Neobisium stygium|CROBD622|Neobisium stygium|Subgenus: Blothrus
AACTTTATATTTAATTCTGGGGGTATGGGCAGGTATTCTAGGAATAAGATTTAGAATGAT
TATTCGCTTACAAATAATAACCCCAGGTATATTAATT---TCTGATCATAATTATAATGT
AGTCGTTACTACTCATGCCCTTATTATAATTTTTTTTATAATTATACCAATAATAATTGG
GGGATTTGGAAATTGATTAATTCCTATAATAATTGGTTCTCCTGATATAGCTTTCCCCCG
AATAAATAATTTTAGTTTTTGATTATTACCACCTTCTTTTAGTTTATTAATTTTATCTTC
TACATTAGAAATAGGGGCAGGTACAGGTTGAACTATTTACCCCCCATTAGCCAGAAATAT
ATTTCATTCTAGAAAAGCAATAGATTTATTAATTTTTTCATTACATTTGGCAGGTATTTC
TTCTATTTTAAGAGCTGTTAATTTTATTTCAACTATTTTTAATATACGAATACCCGCAAT
AAAAATAAAAATAATACCTTTATTTGTTTGATCAATTTTTTTTACTACTTTACTTTTATT
GTTAGCAATTCCTGTTTTAGCAGGGGCAATTACTATATTATTAACTGATCGCAATTTTAA
TACTTCCTTTTTTGTACCAGCGGGGGGAGGTGACCCTATTTTATTTCAACATTTATTT
>CROPS321-21|Neobisium aff. svetovidi|CROBD623|Neobisium aff. svetovidi|Subgenus: Blothrus
AACTTTATATTTAATTCTAGGTGTGTGGGCAGGAATTCTAGGAATAAGATTTAGAATAAT
TATTCGTCTGCAAATAACAATTCCTGGGATATTAATT---TCAGATCATAATTATAATGT
AGTAGTAACTACTCATGCCCTTATTATAATTTTTTTTATAATCATACCTATAATAATTGG
TGGTTTTGGAAATTGATTAGTCCCAATAATAATCGGTTCGCCTGATATGGCTTTTCCTCG
AATAAATAATTTAAGATTTTGGCTTTTGCCCCCTTCCTTCAGCTTGTTAATTTTATCTTC
TACATTAGAAATAGGTTCTGGGGCAGGATGAACAATTTACCCCCCTTTAGCTGGAAATAT
ATTCCATCCTAGTAAGTCCATAGATTTATTAATTTTTTCCCTACATTTAGCCGGTATTTC
TTCTATCTTGGGGGCAGTAAATTTTATTTCAACTATTTTTAATATGCGTATACCTTCAAT
GAAATTAAAAATAATACCTTTATTTGTTTGATCAATTTTTTTTACAACCTTACTGTTATT
ACTAGCAATCCCCGTTTTAGCTGGAGCAATTACCATACTATTAACAGATCGTAATTTTAA
TACTTCATTCTTCGTACCAGCGGGTGGTGGGGATCCTATTTTATTTCAACACTTATTT
>CROPS323-21|Chthonius ischnocheles|CROBD635|Chthonius ischnocheles|
AACTATATATTTAATTTTAGGAGTATGATCTGGGTGTTTAGGATTAAGTTTAAGAATAAT
TATTCGAAGAGAATTATCTCAAGCTGGAGGAATTATTGGAAGAGATCAAGTTTTTAATGT
AATAGTAACAGCACATGCTTTTATCATAATTTTTTTTATAGTTATACCAATAATAATTGG
AGGTTTTGGAAATTGATTAGTACCAATAATAATTGGTGCTCCAGATATAGCATTTCCACG
AATAAATAATATAAGATTTTGATTATTACCACCATCTTTATTATTATTAATGTTATCTTC
TTTAATTGAAATAGGTTGTGGAACTGGTTGAACAATATACCCACCATTAGCAAATAATTT
TTCTCATAATGGAAGAGCAGTAGATTTAGCTATTTTTTCTTTACATTTAGCCGGTGCTTC
ATCAATTTTAGGAGCAGTAAATTTTATTAGTACAATTTTTAATATACGTTCAAACAATTT
TCCCCTAAGAAAAACTCCTTTATTTGTATGGTCAATCTTAATTACTACAGTTTTATTACT
ATTAGCTTTACCTGTTTTAGCAGGTGCTATTACTATACTTTTAACAGATCGAAATTTTAA
TACATCTTTTTTTGACCCTGTTGGAGGAGGTGATCCAATTCTATTTCAACACTTATCT
>CROPS324-21|Insulocreagris sp. 3DH|CROBD636|Insulocreagris sp. 3DH|
AACCTTGTATTTAATTTTAGGGGTTTGATCAGGAATCCTAGGAATAAGTTTTAGAATGAT
TATTCGTCTTCAAATAATCAACCCAGGAATATTAATC---TCTGATCATAATTATAATGT
TATTGTAACAAGCCATGCTTTTATTATAATTTTCTTTATAATTATACCTACAATGATTGG
AGGTTTTGGAAATTGACTCATTCCTATGATAATTGGTTCTCCGGATATAGCATTTCCTCG
AATAAATAATATAAGATTTTGACTTCTACCTCCTTCTCTTTTACTTATAATTTTATCATC
AACTTTAGAATTAGGGGCTGGAACAGGTTGAACTATCTATCCTCCACTATCTAATGAAAT
TTTCCATCCTAGAAAATCTATAGATTTATTAATTTTTAGTCTACATCTTGCTGGAGTCTC
ATCAATTTTAGGTGCAGTAAATTTTATTTCAACTATCATAAATATACGAAGACCTGGAAT
AAAATATATGATAATACCATTATTTGTCTGATCAGTATACTTTACTGTTATTCTGTTATT
ATTGGCTATCCCTGTGTTAGCGGGAGCTATTACTATACTTTTAACTGATCGAAATTTTAA
TACATCTTTTTTCTTACCTGCCGGTGGGGGGGATCCTATCTTATTTCAACATTTATTT
>CROPS325-21|Chthonius ischnocheles|CROBD637|Chthonius ischnocheles|
AACTATATATTTAATTTTAGGAGTATGATCTGGGTGTTTAGGATTAAGTTTAAGAATAAT
TATTCGAAGAGAATTATCTCAAGCTGGAGGAATTATTGGAAGAGATCAAGTTTTTAATGT
AATAGTAACAGCACATGCTTTTATCATAATTTTTTTTATAGTTATACCAATAATAATTGG
AGGTTTTGGAAATTGATTAGTACCAATAATAATTGGTGCTCCAGATATAGCATTTCCACG
AATAAATAATATAAGATTTTGATTATTACCACCATCTTTATTATTATTAATGTTATCTTC
TTTAATTGAAATAGGTTGTGGAACTGGTTGAACAATATACCCACCATTAGCAAATAATTT
TTCTCATAATGGAAGAGCAGTAGATTTAGCTATTTTTTCTTTACATTTAGCCGGTGCTTC
ATCAATTTTAGGAGCAGTAAATTTTATTAGTACAATTTTTAATATACGTTCAAACAATTT
TCCCCTAAGAAAAACTCCTTTATTTGTATGGTCAATCTTAATTACTACAGTTTTATTACT
ATTAGCTTTACCTGTTTTAGCAGGTGCTATTACTATACTTTTAACAGATCGAAATTTTAA
TACATCTTTTTTTGACCCTGTTGGAGGAGGTGATCCAATTCTATTTCAACACTTATGT
>CROPS326-21|Chthonius ischnocheles|CROBD638|Chthonius ischnocheles|
AACTATATATTTAATTTTAGGAGTATGATCTGGGTGTTTAGGATTAAGTTTAAGAATAAT
TATTCGAAGAGAATTATCTCAAGCTGGAGGAATTATTGGAAGAGATCAAGTTTTTAATGT
AATAGTAACAGCACATGCTTTTATCATAATTTTTTTTATAGTTATACCAATAATAATTGG
AGGTTTTGGAAATTGATTAGTACCAATAATAATTGGTGCTCCAGATATAGCATTTCCACG
AATAAATAATATAAGATTTTGATTATTACCACCATCTTTATTATTATTAATGTTATCTTC
TTTAATTGAAATAGGTTGTGGAACTGGTTGAACAATATACCCACCATTAGCAAATAATTT
TTCTCATAATGGAAGAGCAGTAGATTTAGCTATTTTTTCTTTACATTTAGCCGGTGCTTC
ATCAATTTTAGGAGCAGTAAATTTTATTAGTACAATTTTTAATATACGTTCAAATAATTT
TCCCCTAAGAAAAACTCCTTTATTTGTATGGTCAATCTTAATTACTACAGTTTTATTACT
ATTAGCTTTACCTGTTTTAGCAGGTGCTATTACTATACTTTTAACAGATCGAAATTTTAA
TACATCTTTTTTTGACCCTGTTGGAGGAGGTGATCCAATTCTATTTCAACACTTATTT
>CROPS327-21|Neobisium dinaricum|CROBD639|Neobisium dinaricum|Subgenus: Blothrus
AACCCTATATTTGATTTTTGGGGTATGGGCAGGTATTCTTGGTATAAGCTTTAGAATAAT
CATTCGTTTACAGATAATAATTCCTGGTATATTAATT---TCTGACCATAATTATAATGT
TGTTGTAACAACTCATGCTTTTGTTATAATTTTTTTTATAATTATACCAATAATAATTGG
AGGTTTTGGAAACTGATTAGTTCCTATAATAATTGGTTCTCCTGATATAGCCTTTCCACG
ATTAAATAATCTAAGATTTTGACTTTTACCCCCATCATTTAGACTTTTAATTTTATCTTC
TAGACTTGAAATAGGTGCTGGAACTGGATGAACAATTTATCCCCCTTTGGCAGGGAATAT
ATTTCATTCTAGAAAATCAGTTGATTTATTAATTTTTTCTTTACATTTAGCTGGTATTTC
ATCTATTTTAAGAGCTGTAAATTTTATTTCTACAATTTTAAATATGCGAATACCTGCTAT
AAAATTAAAAATAATACCTTTATTTGTTTGGTCTATTTTTTTTACAACTTTATTACTTCT
TTTTGCTATTCCTGTTTTAGCGGGGGCCATTACAATATTATTAACAGATCGTAATTTTAA
TACATCATTTTTTGTACCAGCAGGTGGGGGGGATCCTATTTTATTTCAACATTTATTT
>CROPS328-21|Rhacochelifer maculatus|CROBD641|Rhacochelifer maculatus|
TACTTTATATTTAATTTTTGGTGTTTTTGCTGGTTTTATTGGTATAGTTTTTAGAATATT
AATTCGTCTACAATTATTTTTCCCTGGGGGAATTATA---GACGAACATTCTTATAATGT
TATTATTACTACCCATGCATTAGTAATAATTTTTTTTATAGTTATACCAATTATAATTGG
AGGTTTCGGTAATTGATTAATTCCGTTAATAATTGGCTCCCCTGATATAGCATTTCCCCG
AATAAACAATATAAGCTTTTGACTTCTTCCACCGTCATTTATATTACTTTTGCTATCTTC
ATTAATTGAATTAGGTTGTGGAGCTGGATGAACTATTTATCCTCCTTTAACCAGTTTATC
TGGTCATCCAGGAAGATCTGTAGATTTGGTTATTTTTTCTCTGCATTTAGCAGGAATTTC
ATCTATTTTAGGTGGAGTAAATTTTATTTCCACCATTATTAATATACGAGACCCTTCCAT
TACATTTAAATCAATACCTTTATTTGTTTGATCAGTTTTAGTAACAGTTATTTTAATTTT
ATTAGCAATACCCGTTTTAGCTGGGGCAATCACCATACTTCTTACCGATCGAAATTTTAG
AACATCATTCTTTGATCCAGCAGGGGGTGGTGATCCAATCTTATTTCAACATTTATTT
>CROPS329-21|Chthonius aff. heterodactylus|CROBD643|Chthonius aff. heterodactylus|
AACCATATACTTTTTATTAGGTGTTTGATCAGGTTGTTTAGGTATAAGAATAAGAATAAT
AATTCGAATAGAATTATCACAAACTGGAAGTATTATAGGAAGAGATCAACTATTTAACAC
TGTTGTAACAGCTCATGCCTTTATTATAATTTTTTTTATAGTTATACCAATAATAATTGG
AGGTTTTGGAAATTGATTAGTTCCTTTACTAATTGGAGCTCCAGATATAGCATTCCCCCG
AATAAATAATATAAGATTTTGACTTTTACCTCCTTCTTTAATATTATTACTTTTATCATC
TTCTATTGAAATAGGTTGTGGGACAGGATGAACTATATACCCTCCTTTAGCAAGAAATAT
ATCTCATATAGGTGGTGCCGTAGATTTAGCTATTTTCTCTCTCCATTTAGCAGGAGCTTC
ATCAATTCTAGGAGCAGTAAATTTTATCTCAACAATTTTTAATATACGAACAAATAATAT
ACCATTTAAAAATATATCATTATTTGTATGATCTATTTTGATTACAACAGTTTTATTATT
ATTAGCTCTTCCTGTATTAGCAGGAGCTATTACAATACTACTCACAGATCGAAATTTTAA
TACTACTTTTTTTGATCCTTTGGGAGGAGGAGATCCCATTTTATTCCAACATTTATTT
>CROPS330-21|Neobisium aff. elegans|CROBD645|Neobisium aff. elegans|Subgenus: Neobisium
AACTTTGTATTTAATTTTTGGGGTATGGGCAGGTATTCTAGGTATAAGTTTTAGAATGAT
TATTCGACTTCAAATAATAATTCCTGGAATGTTAATC---TCTGATCATAATTATAATGT
TGTAGTAACTACTCATGCATTTATTATAATTTTTTTTATAATCATACCAATAATAATTGG
AGGTTTTGGTAATTGATTAACTCCAATAATAATTGGTGCGCCTGATATAGCTTTTCCTCG
AATAAATAATTTGAGTTTTTGACTTCTTCCACCCTCTTTTGGACTATTAATTATATCCTC
TACTTTAGAGATAGGGGCAGGTACTGGATGAACTATTTATCCACCTTTGGCAGGTAATAT
ATTTCACTCGAATAAATCAATAGATTTGTTAATTTTTTCTCTACATTTGGCAGGTATCTC
TTCTATTTTAGGAGCAGTAAATTTTATTTCAACAATTCTTAATATGCGAATGCCAGCTTT
AAAATTAAAAATAATACCTTTATTTGTTTGATCAATTTTTTTTACAACCTTATTACTGTT
ATTAGCTATTCCTGTTTTAGCGGGGGCTATCACTATATTATTAACAGATCGTAATTTTAA
TACTTCATTTTTTGTACCAGCAGGGGGGGGAGATCCTATTTTATTTCAACATTTATTT
>CROPS331-21|Rhacochelifer maculatus|CROBD646|Rhacochelifer maculatus|
TACTTTATATTTAATTTTTGGTGTTTTTGCTGGTTTTATTGGTATAGTTTTTAGAATATT
AATTCGTCTACAATTATTTTTCCCTGGGGGAATTATA---GACGAACATTCTTATAATGT
TATTATTACTACCCATGCATTAGTAATAATTTTTTTTATAGTTATACCAATTATAATTGG
AGGTTTCGGTAATTGATTAATTCCGTTAATAATTGGCTCCCCTGATATAGCATTTCCCCG
AATAAACAATATAAGCTTTTGACTTCTTCCACCGTCATTTATATTACTTTTGCTATCTTC
ATTAATTGAATTAGGTTGTGGAGCTGGATGAACTATTTATCCTCCTTTAACTAGTTTATC
TGGTCATCCAGGAAGATCTGTAGATTTGGTTATTTTTTCTCTGCATTTAGCAGGAATTTC
ATCTATTTTAGGTGGAGTAAATTTTATTTCCACCATTATTAATATACGAGACCCTTCCAT
TACATTTAAATCAATACCTTTATTTGTTTGATCAGTTTTAGTAACAGTTATTTTAATTTT
ATTAGCAATACCCGTTTTAGCTGGGGCAATCACCATACTTCTTACCGATCGAAATTTTAG
AACATCATTCTTTGATCCAGCAGGGGGTGGTGATCCAATCTTATTTCAACATTTATTT
>CROPS332-21|Chthonius trebinjensis|CROBD653|Chthonius trebinjensis|
AACAATATATTTACTTTTAGGAATTTGATCTGGATGTATAGGTATAAGATTAAGAATAAT
TATTCGAATAGAACTTTCTCACCCTGGTGATATTATAGGAAGAGATCAATTATTTAATGT
AGTTGTAACAGCACATGCCTTTATTATAATTTTCTTTATAGTTATACCAATAATAATTGG
AGGATTTGGAAATTGATTAGTACCCTTAATAATTGGAGCCCCAGATATAGCATTTCCACG
AATAAATAATTTAAGATTTTGACTTTTACCTCCTTCATTAATATTACTATTAATCTCTTC
TTTTATAGAAATAGGGTGTGGAACAGGTTGAACTTTATACCCGCCATTAGCTCATAATAT
TTCTCATCAGGGAAGAGCTGTAGATTTAGCTATTTTTTCTTTACATTTAGCTGGAGCATC
ATCTATTTTAGGTGCAGTTAATTTTATTTCTACTATTTTTAACATACGATCAAATAATTT
TTTAACAAAGAATATTCCACTATTTGTTTGATCTATTTTAATCACAACTATTTTATTATT
ACTAGCATTACCTGTTCTTGCTGGAGCAATTACTATATTATTAACAGATCGAAATTTTAA
TACATCTTTCTTTGACCCTTTGGGAGGAGGAGATCCTATCTTATTTCAACATTTATTT
>CROPS333-21|Neobisium tantaleum|CROBD654|Neobisium tantaleum|Subgenus: Blothrus
AACCCTATACTTAATTTTTGGTGTTTGGGCGGGAATTCTAGGAATAAGATTTAGAATAAT
TATTCGTATACAAATAATAATTCCTGGAATATTAATC---TCAGATCACAACTATAATGT
TATAGTAACAATTCACGCTTTTATTATAATTTTTTTTATAATTATACCTATAATAATTGG
GGGCTTTGGAAACTGATTAGTACCATTAATAATTGGTTCACCTGATATGGCTTTCCCTCG
AATAAATAATTTAAGCTTTTGACTTCTCCCCCCCTCATTAATATTATTAATAATATCATC
TATACTAGAGATAGGGGCGGGTACTGGGTGAACAATTTATCCTCCCCTAGCTGGTAATAT
ATTTCATACTAGTAAATCTATAGATTTATTAATTTTTTCTTTACATTTAGCTGGGATTTC
TTCTATTTTAGGGGCCGTAAATTTTATTTCTACAATTTTTAATATACGTATACCATCATT
AAAATTAAAAATAATACCGTTATTTGTGTGATCTATTTTTTTTACCACACTATTATTATT
ATTAGCTATTCCAGTATTAGCTGGGGCTATTACAATACTATTAACTGATCGTAACTTTAA
TACTTCTTTTTTTGTACCCGCGGGGGGCGGGGATCTTATTTTATTCCAACACTTATTT
>CROPS334-21|Chthonius aff. occultus|CROBD655|Chthonius aff. occultus|
AACCTTATACTTATTATTAGGAATTTGATCCGGATGTCTAGGTTTAAGATTGAGAATAAT
TATCCGATCAGAATTATCTCATTCCGGATTAATTATAGGAAGAGATCAACTATTTAATGT
GATAGTAACAACACATGCTTTTATTATAATTTTTTTTATAGTAATACCTATCATAATCGG
AGGATTTGGAAACTGATTAATTCCTTTAATAATCGGAGCACCTGATATAGCTTTCCCACG
TATAAATAATATAAGTTTTTGATTATTACCACCTTCTTTACTTCTTCTTTTAATATCTTC
TTTTATTGAAATAGGTTGTGGTACAGGATGAACAATATATCCTCCTTTAGCTAGAAATAT
TAGCCATAATGGAGGAGCAGTAGATATAGCTATTTTTTCTCTACATTTAGCCGGAGCTTC
ATCAATTTTAGGAGCTGTAAATTTTATTTCTACTATTTTTAATATACGATCAAGTAATAT
TTTATTTTCAAAAACATCTCTATTTGTATGATCTATTCTAATTACAACAATCCTTTTATT
ATTAGCATTACCTGTATTAGCTGGAGCTATTACAATACTATTAACTGATCGAAATTTTAA
TACATCTTTTTTTGACCCGTCTGGAGGAGGAGATCCTATTTTATTCCAACATCTATTT
>CROPS335-21|Neobisium aff. stygium|CROBD656|Neobisium aff. stygium|Subgenus: Blothrus
AACTCTATACTTAATTCTTGGGGTGTGGGCAGGAATCATGGGAATAAGATTTAGAATAAT
TATTCGCTTACAAATAACAATCCCTGGGATATTAATT---TCTGATCATAACTATAATGT
AGTAGTGACTACACATGCTCTTATTATAATTTTTTTTATAATTATACCTATAATAATTGG
TGGTTTTGGAAATTGATTAATCCCAATAATAATTGGTTCACCTGATATAGCTTTCCCTCG
AATAAATAATTTAAGTTTCTGGCTTTTGCCCCCTTCTTTTAGTTTATTAATTTTATCTTC
TACTTTAGAAATAGGTTCTGGGGCAGGATGAACAATTTACCCCCCATTAGCGGGAAATAT
ATTTCACCCTAGAAAATCTATAGATTTATTAATTTTTTCTTTACATTTAGCCGGGATTTC
TTCTATTTTAGGTGCAGTAAATTTTATTTCAACCATTTTTAATATACGTATACCATCAAT
AAAATTAAAAATAATACCTTTATTTGTTTGATCAATTTTTTTTACAACCCTATTATTATT
ACTTGCAATCCCTGTTTTAGCTGGTGCTATCACCATACTTTTAACAGATCGTAATTTTAA
TACCTCATTCTTTGTGCCAGCAGGGGGTGGAGATCCTATTTTATTTCAACATTTATTT
>CROPS336-21|Neobisium aff. spelaeum|CROBD657|Neobisium aff. spelaeum|Subgenus: Blothrus
AACTTTATATTTAATTCTTGGTGTATGGGCAGGTATTCTAGGAATAAGATTTAGAATAAT
TATTCGACTACAAATGACGACTCCAGGTATATTAATC---TCAGATCATAATTATAATGT
TGTAGTAACAACACATGCTCTTATTATAATTTTTTTTATAATTATACCAATAATAATTGG
GGGATTTGGAAATTGGTTGATTCCTTTAATAATTGGTTCTCCGGATATAGCTTTTCCTCG
AATAAATAATTTTAGATTTTGATTATTACCTCCTTCTTTTAGTCTTCTTATTTTATCTTC
TACTTTAGAGATAGGAGTAGGGGCAGGTTGAACAATTTATCCCCCTTTAGCTAGAAATAT
ATTTCATACTAGAAAAGCAATAGACTTTTTAATTTTTTCTTTACATTTGGCAGGTATTTC
TTCTATTTTAAGCGCTGTAAATTTCATTTCAACTATTTTTAATATACGAATACCTTCAAT
AAAAATGAAAATAATACCACTATTTGTTTGATCAATTTTTTTTACAACCTTGCTTTTACT
TTTAGCAATCCCTGTTTTGGCAGGGGCTATTACTATACTGTTAACAGATCGTAATTTTAA
TACTTCTTTTTTTGTACCGGCAGGAGGGGGAGATCCTATTTTATTTCAACATTTATTT
>CROPS337-21|Neobisium reimoseri|CROBD658|Neobisium reimoseri|Subgenus: Blothrus
AACACTATATTTAATTTTTGGAGTTTGAGCAGGGATTTTAGGAATAAGTTTTAGAATAAT
TATTCGTTTACAAATAATAATCCCCGGTATGTTAATC---TCAGACCACAATTATAATGT
TGTAGTGACAACTCATGCTTTTATCATAATTTTTTTTATAATTATACCAATAATAATTGG
AGGTTTTGGTAATTGACTAGTCCCAATAATAATCGGATCCCCTGATATAGCTTTCCCACG
AATAAATAATTTAAGATTTTGGCTCCTTCCCCCTTCTTTAGGTTTATTAATCTTATCTTC
TTGAATTGAAATAGGAGCCGGTACTGGATGGACAATTTACCCCCCCCTTGCTAGAAACAT
ATTTCACCCTAGAAAGTCTATAGATTTATTAATTTTTTCGCTACATCTAGCTGGTATTTC
TTCAATTTTGGGGGCAGTAAATTTTATTACCACTATTCTAAATATACGAATACCAGCAAT
AAAATTAAAAATAATACCTTTATTTGTTTGATCAATTTTTTTTACTACCTTATTATTATT
ATTAGCTATTCCTGTTTTAGCTGGGGCCATTACCATATTATTAACAGATCGTAATTTTAA
TACATCATTTTTTGTCCCTGCTGGGGGGGGGGATCCTATCTTATTTCAACATTTATTT
>CROPS338-21|Neobisium reimoseri|CROBD659|Neobisium reimoseri|Subgenus: Blothrus
AACACTATATTTAATTTTTGGAGTTTGAGCAGGGATTTTAGGAATAAGTTTTAGAATAAT
TATTCGTTTACAAATAATAATCCCCGGTATGTTAATC---TCAGACCACAATTATAATGT
TGTAGTGACAACTCATGCTTTTATCATAATTTTTTTTATAATTATACCAATAATAATTGG
AGGTTTTGGTAATTGACTAGTCCCAATAATAATCGGATCCCCTGATATAGCTTTCCCACG
AATAAATAATTTAAGATTTTGGCTCCTTCCCCCTTCTTTAGGTTTATTAATCTTATCTTC
TTGAATTGAAATAGGAGCCGGTACTGGATGGACAATTTACCCCCCCCTTGCTAGAAACAT
ATTTCACCCTAGAAAGTCTATAGATTTATTAATTTTTTCGCTACATCTAGCTGGTATTTC
TTCAATTTTGGGGGCAGTAAATTTTATTACCACTATTCTAAATATACGAATACCAGCAAT
AAAATTAAAAATAATACCTTTATTTGTTTGATCAATTTTTTTTACTACTTTATTATTATT
ATTAGCTATTCCTGTTTTAGCTGGGGCCATTACCATATTATTAACAGATCGTAATTTTAA
TACATCATTTTTTGTCCCTGCTGGGGGGGGGGATCCTATCTGATTTCAACATTTATTT
>CROPS339-21|Neobisium tantaleum|CROBD660|Neobisium tantaleum|Subgenus: Blothrus
AACCCTATACTTAATTTTTGGTGTTTGGGCGGGAATTCTAGGAATAAGATTTAGAATAAT
TATTCGTATACAAATAATAATTCCTGGAATATTAATC---TCAGATCACAACTATAATGT
TATAGTAACAATTCACGCTTTTATTATAATTTTTTTTATAATTATACCTATAATAATTGG
GGGCTTTGGAAACTGATTAGTACCATTAATAATTGGTTCACCTGATATGGCTTTCCCTCG
AATAAATAATTTAAGCTTTTGACTTCTCCCCCCCTCATTAATATTATTAATAATATCATC
TATACTAGAGATAGGGGCGGGTACTGGGTGAACAATTTATCCTCCCCTAGCTGGTAATAT
ATTTCATACTAGTAAATCTATAGATTTATTAATTTTTTCTTTACATTTAGCTGGGATTTC
TTCTATTTTAGGAGCCGTAAATTTTATTTCTACAATTTTTAATATACGTATACCATCATT
AAAATTAAAAATAATACCGTTATTTGTGTGATCTATTTTTTTTACCACACTATTATTATT
ATTAGCTATTCCAGTATTAGCTGGGGCTATTACAATACTATTAACTGATCGTAACTTTAA
TACTTCTTTTTTTGTACCCGCGGGGGGCGGGGATCTTATTTTATTCCAACACTTATTT
>CROPS340-21|Chthonius aff. occultus|CROBD661|Chthonius aff. occultus|
AACCTTATACTTATTATTGGGAATTTGATCCGGATGTCTAGGTTTAAGATTGAGAATAAT
TATCCGATCAGAATTATCTCATTCCGGATTAATTATAGGAAGAGATCAACTATTTAATGT
GATAGTAACAACACATGCTTTTATTATAATTTTTTTTATAGTAATACCTATAATAATTGG
AGGATTTGGAAACTGATTAATTCCTTTAATAATCGGAGCACCTGATATAGCTTTCCCACG
TATAAATAATATAAGTTTTTGATTATTACCACCTTCTATACTTCTTCTTTTAATATCTTC
TTTTATTGAAATAGGTTGTGGTACAGGATGAACAATATATCCTCCTTTAGCTAGAAATAT
TAGCCATAATGGAGGAGCAGTAGATATAGCTATTTTTTCTCTACATTTAGCCGGAGCTTC
ATCAATTTTAGGAGCTGTAAATTTTATTTCTACTATTTTTAATATACGATCAAGTAATAT
TTTATTTTCAAAAACATCTCTATTTGTATGATCTATTCTAATTACAACAATCCTTTTATT
ATTAGCATTACCTGTATTAGCCGGAGCTATTACAATACTATTAACTGATCGAAATTTTAA
TACATCTTTTTTTGACCCATCTGGGGGAGGAGATCCTATTTTATTCCAACATCTGTTT
>CROPS341-21|Chthonius aff. occultus|CROBD662|Chthonius aff. occultus|
AACCTTATACTTATTATTGGGAATTTGATCCGGATGTCTAGGTTTAAGATTGAGAATAAT
TATCCGATCAGAATTATCTCATTCCGGATTAATTATAGGAAGAGATCAACTATTTAATGT
GATAGTAACAACACATGCTTTTATTATAATTTTTTTTATAGTAATACCTATAATAATTGG
AGGATTTGGAAACTGATTAATTCCTTTAATAATCGGAGCACCTGATATAGCTTTCCCACG
TATAAATAATATAAGTTTTTGATTATTACCACCTTCTATACTTCTTCTTTTAATATCTTC
TTTTATTGAAATAGGTTGTGGTACAGGATGAACAATATATCCTCCTTTAGCTAGAAATAT
TAGCCATAATGGAGGAGCAGTAGATATAGCTATTTTTTCTCTACATTTAGCCGGAGCTTC
ATCAATTTTAGGAGCTGTAAATTTTATTTCTACTATTTTTAATATACGATCAAGTAATAT
TTTATTTTCAAAAACATCTCTATTTGTATGATCTATTCTAATTACAACAATCCTTTTATT
ATTAGCATTACCTGTATTAGCCGGAGCTATTACAATACTATTAACTGATCGAAATTTTAA
TACATCTTTTTTTGACCCATCTGGGGGAGGAGATCCTATTTTATTCCAACATCTGTTT
>CROPS342-21|Neobisium fuscimanum|CROBD663|Neobisium fuscimanum|Subgenus: Neobisium
AACATTATATTTAATTTTTGGGGTGTGGGCAGGAATTTTAGGGATAAGATTTAGAATAAT
TATTCGTCTTCAAATAATAATTCCTGGTATATTTATC---TCAGATCATAATTATAATGT
AGTAATTACTACTCATGCTTTTATTATAATTTTTTTTATAATCATACCTATAATAATCGG
GGGTTTTGGAAACTGACTTGTACCCATAATAATTGGTTCCCCAGATATAGCATTCCCTCG
AATAAATAATTTAAGCTTTTGGCTCCTTCCTCCCTCCTTTGGCTTACTAATTATCTCATC
AACATTAGAAATAGGGGCAGGCACTGGATGAACAATTTACCCACCCCTTGCTAGAAACAT
ATTTCACTCTAGAAAATCAGTAGATTTATTAATTTTTTCCTTACATTTGGCAGGAATTTC
TTCTATTTTAGGGGCAGTTAATTTTATTTCAACTATTTTAAATATGCGGATACCTTCATT
AAAATTAAAAATAATACCTTTATTTGTTTGATCAATCTTTTTTACAACTCTATTATTATT
ATTCGCAATCCCTGTATTGGCAGGCGCCATTACCATGCTTTTAACAGATCGTAATTTTAA
TACATCATTTTTTGTGCCAGCTGGGGGTGGAGATCCTATTCTATTTCAACATTTATTT
>CROPS343-21|Neobisium reimoseri|CROBD664|Neobisium reimoseri|Subgenus: Blothrus
AACACTATATTTAATTTTTGGGGTTTGGGCAGGAATTTTAGGAATAAGTTTTAGAATAAT
TATTCGTTTACAAATAATAATTCCTGGTATATTAATC---TCAGATCATAATTATAATGT
TGTAGTAACAACTCACGCTTTTATCATAATTTTTTTTATAATCATACCAATAATAATTGG
AGGTTTTGGTAATTGGTTAGTCCCAATAATAATTGGATCCCCTGATATAGCTTTCCCGCG
AATAAATAATTTAAGATTCTGACTTCTTCCCCCTTCTTTAGGTTTATTAATCTTATCATC
TTGAATTGAAATAGGGGCAGGCACTGGATGGACAATTTATCCCCCCCTTGCTAGAAATAT
ATTCCACTCTAGAAAGTCTATAGATTTATTAATTTTTTCCCTCCACTTAGCTGGTATTTC
TTCAATTTTGGGGGCAGTAAATTTTATTACCACTATTTTAAATATGCGAATACCTGCAAT
AAAATTAAAAATAATACCTTTATTTGTTTGATCAATTTTTTTTACCACTTTATTATTATT
ATTAGCTATTCCTGTTTTAGCTGGGGCTATTACTATACTATTAACGGATCGTAATTTCAA
TACATCATTTTTTGTCCCTGCTGGAGGGGGGGATCCTATTTTATTTCAACATTTATTT
>CROPS344-21|Neobisium stygium|CROBD665|Neobisium stygium|Subgenus: Blothrus
AACTTTATATTTAATTCTTGGTGTATGGGCAGGTATTCTAGGAATAAGATTTAGAATAAT
TATTCGACTACAAATGACAACTCCAGGTATATTAATC---TCAGATCATAATTATAATGT
TGTAGTAACTACACATGCCCTTATTATAATTTTTTTTATAATTATACCAATAATAATTGG
AGGATTTGGGAACTGGTTAATTCCTTTAATAATTGGTTCTCCAGATATAGCTTTTCCTCG
AATAAATAATTTTAGATTTTGATTATTACCTCCTTCTTTTAGTCTTCTTATTTTATCCTC
TACTTTAGAGATAGGGGTGGGGGCAGGTTGAACAATTTATCCACCTTTAGCTAGAAACAT
GTTTCATTCTAGAAAAGCAATAGATTTTTTAATTTTTTCTTTACATTTAGCAGGTATTTC
TTCTATTTTAAGTGCTGTAAATTTTATTTCAACTATTTTTAATATACGAATACCGTCAAT
AAAAATGAAAATAATACCATTATTTGTTTGATCAATTTTTTTCACAACCTTACTTTTACT
TTTGGCAATTCCTGTTTTAGCAGGTGCTATTACTATATTGTTAACAGATCGTAATTTTAA
TACTTCTTTTTTTGTACCAGCAGGGGGTGGGGATCCTATTTTATTTCAACATTTATTT
>CROPS345-21|Neobisium stygium|CROBD666|Neobisium stygium|Subgenus: Blothrus
AACTTTATATTTAATTCTTGGTGTATGGGCAGGTATTCTAGGAATAAGATTTAGAATAAT
TATTCGACTACAAATGACAACTCCAGGTATATTAATC---TCAGATCATAATTATAATGT
TGTAGTAACTACACATGCCCTTATTATAATTTTTTTTATAATTATACCAATAATAATTGG
AGGATTTGGGAACTGGTTAATTCCTTTAATAATTGGTTCTCCAGATATAGCTTTTCCTCG
AATAAATAATTTTAGATTTTGATTATTACCTCCTTCTTTTAGTCTTCTTATTTTATCCTC
TACTTTAGAGATAGGGGTGGGGGCAGGTTGAACAATTTATCCACCTTTAGCTAGAAACAT
GTTTCATTCTAGAAAAGCAATAGATTTTTTAATTTTTTCTTTACATTTAGCAGGTATTTC
TTCTATTTTAAGTGCTGTAAATTTTATTTCAACTATTTTTAATATACGAATACCGTCAAT
AAAAATGAAAATAATACCATTATTTGTTTGATCAATTTTTTTCACAACCTTACTTTTACT
TTTGGCAATTCCTGTTTTAGCAGGTGCTATTACTATATTGTTAACAGATCGTAATTTTAA
TACTTCTTTTTTTGTACCAGCAGGGGGTGGGGATCCTATTTTATTTCAACATTTATTT
>CROPS346-21|Neobisium reimoseri|CROBD667|Neobisium reimoseri|Subgenus: Blothrus
AACACTATATTTAATTTTTGGGGTTTGGGCAGGAATTTTAGGAATAAGTTTTAGAATAAT
TATTCGTTTACAAATAATAATTCCTGGTATATTAATC---TCAGATCATAATTATAATGT
TGTAGTAACAACTCATGCTTTTATCATAATTTTTTTTATAATCATACCAATAATAATTGG
AGGTTTTGGTAATTGATTAGTCCCAATAATAATTGGATCCCCTGATATAGCTTTCCCGCG
AATAAATAATTTAAGATTCTGACTTCTTCCCCCTTCTTTAGGTTTATTAATCTTATCATC
TTGAATTGAAATAGGAGCAGGTACTGGATGGACAATTTACCCCCCCCTTGCTAGAAATAT
ATTCCACTCTAGAAAGTCTATAGATTTATTAATTTTTTCCCTCCACTTAGCTGGTATTTC
TTCAATTTTGGGGGCAGTAAATTTTATTACCACTATTTTAAATATGCGAATACCTGCAAT
AAAGTTAAAAATAATACCTTTATTTGTTTGATCAATTTTTTTTACCACTTTATTATTATT
ATTAGCTATTCCTGTTTTAGCTGGGGCTATTACTATACTATTAACGGATCGTAATTTCAA
TACATCATTTTTTGTCCCTGCTGGAGGGGGGGATCCTATTTTATTTCAACATTTATTT
>CROPS347-21|Chthonius sp. nov. KO|CROBD669|Chthonius sp. nov. KO|
TACATTATACTTATTGTTAGGAATTTGATCAGGTTGTATAGGTTTAAGACTAAGAATAAT
TATTCGCATAGAATTATCACAAACTGGAAGAATTATAGGTAGTGATCAAGTATTTAATGT
TATGGTTACAGCACATGCTTTTATTATAATTTTTTTTATAGTAATACCCATAATAATTGG
TGGTTTTGGAAACTGACTAGTACCATTAATAATTGGAGCTCCGGACATGGCTTTTCCACG
AATAAATAATATAAGTTTTTGATTATTACCACCATCTTTATTATTATTAATAATATCATC
ATTTGTAGAAATAGGTTGTGGTACAGGTTGAACAATATATCCTCCTTTATCAAGAAATTT
AGCCCATAATGGAGGAGCAGTAGATTTTGCTATTTTCTCCCTTCATTTAGCTGGAGCTTC
ATCAATTTTAGGTGCTGTAAATTTCATTTCAACTATTTTTAATATACGTTCAAGAAATTT
TAGTTTAAGAAAAATATCATTATTTGTATGATCTATTCTAATTACTACTGTTTTATTGCT
CCTTGCATTACCTGTATTAGCTGGAGCAATTACTATACTATTAACAGATCGTAATTTTAA
CACATCTTTTTTTGATCCTGTAGGTGGAGGAGATCCAATTTTATTTCAACATTTATTT
>CROPS348-21|Chernetidae|CROBD670||sp. 3DH
AACTATGTATTTAATTTTTGGGGGTTTATCAGGATTTATTGGTATATTTTATAGAATAAT
AATCCGAATACAATTATTTTTCCCTGGGGGGTACATT---ACAGATTCTTCTTATAATAT
TGTTATTACAACTCATGCTCTTGTTATAATCTTTTTTATAGTTATACCAATAATAATTGG
AGGATTTGGGAATTGATTAATCCCCTTAATAATTGGTTCTCCTGACATAGCTTTTCCACG
AATAAATAATTTAAGATTTTGACTTCTCCCTCCTTCATTTTCTATATTAATTTTATCCTC
AACTTTAGAGATAGGGTGTGGGGCTGGGTGAACTATCTATCCACCATTAACATCAATTTT
TGCTCACCCAGATAGAGCTATTGATATGGTAATTTTTTCTCTTCATCTAGCTGGGATTTC
ATCTATTTTAGGGGGTGTAAATTTTATTTCAACAGTTTTAAATATACGAGATTCTTCAGT
TTCTTATAAAGAAATACCTTTATTTGTGTGAGCTACATTTATTACGGTAGTATTAGTTCT
TCTCGCTATACCAGTTTTAGCTGGAGCTATTACTATACTATTAACTGATCGAAATTTTAG
CACTTCTTTTTTTAACCCTAGAGGGGGGGGTGATCCAATTTTATTTCAACATTTATTT
>CROPS349-21|Chernetidae|CROBD671||sp. 3DH
AACTATGTATTTAATTTTTGGGGGTTTATCAGGATTTATTGGTATATTTTATAGAATAAT
AATCCGAATACAATTATTTTTCCCTGGGGGGTACATT---ACAGATTCTTCTTATAATAT
TGTTATTACAACTCATGCTCTTGTTATAATCTTTTTTATAGTTATACCAATAATAATTGG
AGGATTTGGGAATTGATTAATCCCCTTAATAATTGGTTCTCCTGACATAGCTTTTCCACG
AATAAATAATTTAAGATTTTGACTTCTCCCTCCTTCATTTTCTATATTAATTTTATCCTC
AACTTTAGAGATAGGGTGTGGGGCTGGGTGAACTATCTATCCACCATTAACATCAATTTT
TGCTCACCCAGATAGAGCTATTGATATGGTAATTTTTTCTCTTCATCTAGCTGGGATTTC
ATCTATTTTAGGGGGTGTAAATTTTATTTCAACAGTTTTAAATATACGAGATTCTTCAGT
TTCTTATAAAGAAATACCTTTATTTGTGTGAGCTACATTTATTACGGTAGTATTAGTTCT
TCTCGCTATACCAGTTTTAGCTGGAGCTATTACTATACTATTAACTGATCGAAATTTTAG
CACTTCTTTTTTTAACCCTAGAGGGGGGGGTGATCCAATTTTATTTCAACATTTATTT
>CROPS350-21|Chthoniidae|CROBD672||Globochthonius | Globochthonius sp. n. D
TACTTTATATTTATTATTAGGCATTTGATCAGGTTGTATAGGATTAAGATTAAGAATAAT
TATTCGTTCAGAACTTTCTCAAGGAGGAAATATTATTGGTAGTGATCAATTATTTAATGT
TGTTGTTACAGCACATGCTTTTATTATAATTTTTTTTATAGTTATACCAATAATAATTGG
AGGTTTTGGTAATTGATTAATTCCTTTTATAATTGGAGCTCCAGATATAGCATTTCCACG
AATAAACAATTTAAGATTTTGATTATTACCACCATCTCTTTTATTACTTATATTGTCTTC
ATATATTGAAATAGGTTGTGGAACAGGATGAACAATATATCCACCTTTGTCTAGAAATTT
ATCACACTCAAGCAGTGCTGTTGATTTAGCTATTTTTTCATTACATTTAGCAGGTGCTTC
ATCTATTTTAGGAGCTGTTAATTTTATTTCTACTATTTTTAATATACGTTCTAATAATTT
TTCATTAAATAATATATCTTTATTTACTTGATCAATTTTAATTACAACTATTTTACTTCT
TTTAGTTTTACCTGTATTAGCAGGTGCAATTACAATATTATTGACAGATCGAAATTTTAA
TACATCTTTTTTTGATCCTGTAGGAGGAGGTGATCCTATTTTATTTCAACATTTATTT
>CROPS351-21|Chthoniidae|CROBD673||Globochthonius | Globochthonius sp. n. D
TACTTTATATTTATTATTAGGCATTTGATCAGGTTGTATAGGATTAAGATTAAGAATAAT
TATTCGTTCAGAACTTTCTCAAGGAGGAAATATTATTGGTAGTGATCAATTATTTAATGT
TGTTGTTACAGCACATGCTTTTATTATAATTTTTTTTATAGTTATACCAATAATAATTGG
AGGTTTTGGTAATTGATTAATTCCTTTTATAATTGGAGCTCCAGATATAGCATTTCCACG
AATAAACAATTTAAGATTTTGATTATTACCACCATCTCTTTTATTACTTATATTGTCTTC
ATATATTGAAATAGGTTGTGGAACAGGATGAACAATATATCCACCTTTGTCTAGAAATTT
ATCACACTCAAGCAGTGCTGTTGATTTAGCTATTTTTTCATTACATTTAGCAGGTGCTTC
ATCTATTTTAGGAGCTGTTAATTTTATTTCTACTATTTTTAATATACGTTCTAATAATTT
TTCATTAAATAATATATCTTTATTTACTTGATCAATTTTAATTACAACTATTTTACTTCT
TTTAGTTTTACCTGTATTAGCAGGTGCAATTACAATATTATTGACAGATCGAAATTTTAA
TACATCTTTTTTTGATCCTGTAGGAGGAGGTGATCCTATTTTATTTCAACATTTATTT
>CROPS352-21|Roncus belluatii|CROBD674|Roncus belluatii|
AACTTTATATTTAATTTTTGGGGTGTGAGCGGGTATTATAGGTTTAAGACTAAGAATAAT
TATTCGGATCCAGATAATAGCCCCAGGAATATTTATT---ACTGATCATAATTATAATGT
AGTAGTTACTACTCATGCTTTTGTAATAATTTTTTTTATAATTATACCAATAATAATTGG
AGGGTTCGGAAATTGATTAGTACCTTTAATAATTGGTTCCCCAGATATAGCCTTTCCTCG
AATAAATAATTTAAGATTTTGATTACTACCCCCTTCTCTTGGATTATTAATTATATCTTC
ATATATAGAAATGGGTGCTGGAACAGGTTGAACAATTTATCCCCCTCTAGCAGGAAATAT
TTTTCATCCTGGAAAATCTATAGATTTATTAATTTTTTCTTTACATCTTGCTGGGATTTC
TTCAATTTTGGGGGCTGTAAATTTTATTTCTACAATTATAAATATACGAATACCATCATT
AAAATTTAAATTAATGCCTTTATTTGTATGATCAATTTTATTTACTACTATTTTGCTTCT
TTTAGCTATTCCAGTTTTAGCCGGAGCTATTACTATACTTTTAACAGATCGTAATTTTAA
TACTTCTTTCTTTGTTCCTGCTGGGGGAGGGGATCCAATTTTATTTCAACATTTATTT
>CROPS353-21|Neobisium sp. nov. M|CROBD700|Neobisium sp. nov. M|
AACTTTATATTTAATTTTTGGGGTATGGGCAGGAATTTTAGGAATAAGTTTCAGAATAAT
TATTCGTCTTCAAATAATAATTCCTGGAATGCTAATT---TCTGATCATAATTATAATGT
TGTAGTTACAACTCATGCTTTTATTATAATTTTTTTTATAATCATGCCAATAATAATTGG
TGGTTTTGGGAATTGACTAACCCCTATAATAATCGGAGCTCCAGATATAGCCTTTCCTCG
TATAAATAATTTAAGATTCTGACTTTTACCCCCTTCCTTCGGGTTATTAATTTTATCATC
TTGATTGGAAATAGGAGCGGGTACGGGGTGGACAATTTACCCCCCTCTATCAGGGAATAT
ATTTCATTCAAGAAAATCAATAGATTTATTAATCTTTTCTTTACATTTAGCCGGTATTTC
TTCTATTTTAGGGGCTGTAAATTTTATTTCAACAATTCTTAATATACGAATACCATCATT
AAAGCTTAAAATAATACCTTTATTTGTTTGATCTATTTTCTTTACTACTTTATTATTATT
ATTAGCTATTCCTGTTCTTGCTGGGGCAATTACAATACTATTAACAGATCGTAATTTTAA
TACTTCATTTTTTGTGCCAGCTGGGGGAGGGGATCCTATTTTGTTTCAACACTTATTT
>CROPS354-21|Neobisium stygium|CROBD703|Neobisium stygium|Subgenus: Blothrus
AACTTTATATTTAATTCTGGGGGTATGGGCAGGTATTCTAGGAATAAGATTTAGAATGAT
TATTCGCTTACAAATAATAACCCCAGGTATATTAATT---TCTGATCATAACTATAATGT
AGTCGTTACTACTCATGCCCTTATTATAATCTTTTTTATAATTATACCAATAATAATTGG
GGGATTTGGAAATTGATTAATTCCTATAATAATTGGTTCTCCTGATATAGCTTTCCCCCG
AATAAATAATTTTAGTTTTTGATTATTACCACCTTCTTTTAGTTTATTAATTTTATCCTC
TACATTAGAAATAGGGGCAGGTACAGGTTGAACTATTTATCCCCCATTAGCCAGAAATAT
ATTTCATTCTAGAAAAGCAATAGACTTATTAATTTTTTCATTACATTTAGCAGGTATTTC
TTCTATTTTAAGAGCTGTTAATTTTATTTCAACTATTTTTAATATACGAATACCCGCAAT
AAAAATAAAAATAATACCTTTATTTGTTTGATCAATTTTTTTTACTACTTTACTTTTATT
GTTAGCAATTCCTGTTTTAGCGGGGGCAATTACCATATTATTAACTGATCGCAATTTTAA
TACTTCCTTTTTTGTACCTGCAGGGGGAGGTGACCCTATTTTATTTCAACACTTATTT
>CROPS355-21|Neobisium stygium|CROBD748|Neobisium stygium|Subgenus: Blothrus
AACTTTATATTTAATTCTGGGGGTATGGGCAGGTATTCTAGGAATAAGATTTAGAATGAT
TATTCGCTTACAAATAATAACCCCAGGTATATTAATT---TCTGATCATAATTATAATGT
AGTCGTTACTACTCATGCCCTTATTATAATTTTTTTTATAATTATACCAATAATAATTGG
GGGATTTGGAAATTGATTAATTCCTATAATAATTGGTTCTCCTGATATAGCTTTCCCCCG
AATAAATAATTTTAGTTTTTGATTATTACCACCTTCTTTTAGTTTATTAATTTTATCTTC
TACATTAGAAATAGGGGCAGGTACAGGTTGAACTATTTACCCCCCATTAGCCAGAAATAT
ATTTCATTCTAGAAAAGCAATAGATTTATTAATTTTTTCATTACATTTGGCAGGTATTTC
TTCTATTTTAAGAGCTGTTAATTTTATTTCAACTATTTTTAATATACGAATACCCGCAAT
AAAAATAAAAATAATACCTTTATTTGTTTGATCAATTTTTTTTACTACTTTACTTTTATT
GTTAGCAATTCCTGTTTTAGCAGGGGCAATTACTATATTATTAACTGATCGCAATTTTAA
TACTTCCTTTTTTGTACCAGCGGGGGGAGGTGACCCTATTTTATTTCAACATTTATTT
>CROPS356-21|Neobisium erythrodactylum|CROBD749|Neobisium erythrodactylum|Subgenus: Neobisium
AACTTTATATTTAATTTTTGGTGTTTGAGCAGGTATTATGGGAATAAGTTTTAGAATGAT
TATTCGTCTTCAAATAATAATTCCTGGAATATTAATT---TCAGATCATAATTATAATGT
TGTAGTAACAACTCATGCTTTTATTATAATTTTTTTTATAATCATACCTATAATAATTGG
AGGTTTTGGTAACTGATTAGTGCCAATAATAATCGGCTCTCCTGATATAGCTTTCCCTCG
AATGAATAATTTAAGTTTTTGACTCTTACCACCATCTTTTGGTTTATTACTCCTCTCTTC
AGCTATTGAAATAGGATCAGGAACAGGATGAACAATCTATCCTCCCTTAGCTGGTAATAT
ATTTCATTCAAGTAAATCTATAGATTTACTGATTTTTTCATTACATTTAGCCGGTGTTTC
TTCTATTTTAGGTGCAGTAAATTTTATTTCAACTATTTTTAATATACGTATACCAGCATT
AAAATTAAAAATAATACCCTTATTTGTTTGATCAATCTTATTTACCACACTACTTTTATT
GTTGGCTATCCCTGTTCTAGCTGGGGCTATTACAATACTATTAACTGATCGTAATTTTAA
TACTTCATTTTTTGTGCCAGCTGGGGGAGGGGATCCTATTTTATTTCAACATTTATTT
>CROPS357-21|Roncus aff. lubricus|CROBD750|Roncus aff. lubricus|
TACTTTATATTTAATTTTTGGAGTTTGATCAGGAATTTTGGGTTTGAGATTGAGAATAAT
TATTCGTCTTCAGCTTATAACTCCGGGGATACTTATT---ACTGATCATAATTATAATAC
TGTAGTTACAGTTCACGCTTTTATTATAATTTTTTTTATAATTATACCTATAATGATTGG
AGGATTCGGAAATTGATTAGTTCCTTTAATAATTGGTTCCCCTGATATAGCTTTCCCTCG
TATAAATAATTTAAGTTTCTGGCTTCTTCCCCCATCTTTAGGTTTATTAATTCTATCTAG
TTATTTGGAAATAGGAGCAGGTACAGGATGAACAATTTATCCTCCTTTGTCAGGAAACAT
ATTTCATTCAAGAAAGTCAATAGATTTATTAATTTTTTCTCTCCATTTAGCAGGTATTTC
TTCAATTTTAGGGGCAGTAAACTTTATTTCAACTATCCTTAATATGCGAATTCCTTCTTT
AAAATTTAAATTAATACCTTTATTTGTATGATCTATTTTATTTACAACTATCCTTCTTTT
GTTGGCAATCCCTGTATTAGCTGGGGCAATCACCATACTTCTTACTGATCGTAATTTTAA
TTCATCATTTTTTACACCTGCTGGAGGGGGGGATCCTATTTTATTTCAACATTTATTT
>CROPS358-21|Neobisium stygium|CROBD752|Neobisium stygium|Subgenus: Blothrus
AACTTTATATTTAATTCTTGGTGTATGGGCAGGTATTCTAGGAATAAGATTTAGAATAAT
TATTCGGCTACAAATGACGACTCCAGGTATATTAATT---TCAGATCATAATTATAATGT
CGTAGTAACTACACATGCCCTTATTATAATTTTTTTTATAATTATACCAATAATAATTGG
AGGGTTTGGAAACTGATTAATTCCTTTAATAATTGGTTCTCCTGATATAGCTTTTCCTCG
AATAAATAATTTTAGATTTTGATTATTGCCCCCTTCTTTTAGTCTTCTTATTTTATCCTC
TACTTTAGAAATAGGGGTGGGGGCAGGTTGAACAATCTACCCTCCTTTAGCTAGAAATAT
ATTTCATACTAGAAAAGCAATAGATTTTTTAATCTTTTCTTTACATCTTGCAGGAATCTC
TTCTATTTTAAGTGCTGTAAATTTTATTTCAACTATTTTTAATATACGAATACCGTCAAT
AAAAATGAAAATAATACCATTATTTGTTTGATCAATTTTTTTTACAACTTTGCTTTTACT
TTTGGCAATTCCTGTTTTGGCAGGAGCTATTACTATATTGTTAACAGATCGTAATTTTAA
TACTTCTTTTTTTGTACCAGCAGGGGGGGGGGATCCTATTTTATTTCAACATTTATTT
>CROPS359-21|Neobisium stygium|CROBD753|Neobisium stygium|Subgenus: Blothrus
AACTTTATATTTAATTCTTGGTGTATGGGCAGGTATTCTAGGAATAAGATTTAGAATAAT
TATTCGACTACAAATGACAACTCCAGGTATATTAATC---TCAGATCATAATTATAATGT
TGTAGTAACTACACATGCCCTTATTATAATTTTTTTTATAATTATACCAATAATAATTGG
AGGATTTGGGAACTGGTTAATTCCTTTAATAATTGGTTCTCCAGATATAGCTTTTCCTCG
AATAAATAATTTTAGATTTTGATTATTACCTCCTTCTTTTAGTCTTCTTATTTTATCCTC
TACTTTAGAGATAGGGGTGGGGGCAGGTTGAACAATTTATCCACCTTTAGCTAGAAACAT
GTTTCATTCTAGAAAAGCAATAGATTTTTTAATTTTTTCTTTACATTTAGCAGGTATTTC
TTCTATTTTAAGTGCTGTAAATTTTATTTCAACTATTTTTAATATACGAATACCGTCAAT
AAAAATGAAAATAATACCATTATTTGTTTGATCAATTTTTTTCACAACCTTACTTTTACT
TTTGGCAATTCCTGTTTTAGCGGGTGCTATTACTATATTGTTAACAGATCGTAATTTTAA
TACTTCTTTTTTTGTACCAGCAGGGGGTGGGGATCCTATTTTATTTCAACATTTATTT
>CROPS360-21|Neobisium reimoseri|CROBD754|Neobisium reimoseri|Subgenus: Blothrus
AACACTGTATCTAATTTTTGGAGTTTGGGCGGGGATTTTAGGAATAAGTTTTAGAATAAT
TATTCGTTTACAAATAATAATTCCCGGCATATTAATT---TCAGACCATAATTATAATGT
TGTAGTGACAACTCATGCTTTTATCATAATTTTTTTTATAATCATACCAATAATAATTGG
AGGTTTTGGTAATTGATTAGTCCCAATAATAATTGGGTCTCCTGACATAGCTTTCCCACG
AATAAATAATTTAAGCTTTTGACTCCTCCCTCCTTCTTTAGGTTTATTAATTTTATCGTC
TTGGATTGAAATAGGGGCAGGAACTGGATGAACAATTTACCCCCCTCTTGCCAGAAATAT
ATTCCATTCTAGAAAATCTATAGATTTATTGATTTTTTCTCTTCATTTAGCTGGTATTTC
TTCAATTTTAGGGGCAGTAAATTTTATTACAACTATTCTAAATATACGAATGCCTGCAAT
AAAATTAAAAATAATACCTTTATTTGTGTGATCAATTTTTTTTACCACCTTATTATTATT
ATTAGCTATCCCTGTTTTAGCTGGGGCAATTACTATATTATTAACAGATCGTAATTTTAA
TACATCATTTTTTGTTCCTGCTGGAGGAGGGGATCCTATCTTATTTCAACATTTATTT
>CROPS361-21|Neobisium stygium|CROBD756|Neobisium stygium|Subgenus: Blothrus
AACTTTATATTTAATTCTTGGTGTATGGGCAGGTATTCTAGGGATAAGATTTAGAATAAT
TATTCGACTACAAATATCTACCCCAGGTATATTAATC---TCAGATCATAATTATAATGT
CGTAGTTACTACACATGCCCTTATTATAATTTTTTTTATAATTATACCAATAATAATTGG
GGGTTTCGGAAACTGGTTAATTCCTTTAATAATTGGTTCCCCTGATATAGCTTTTCCTCG
AATAAACAATTTTAGATTTTGACTCTTACCTCCTTCTTTTAGCCTTCTTATTTTATCTTC
TACTTTAGAGATAGGAGTGGGGGCAGGTTGAACAATTTACCCCCCTTTAGCTAGAAATAT
ATTTCATACTAGAAAAGCAATAGATTTTTTAATCTTTTCTTTACATTTGGCAGGTATTTC
TTCTATTTTAAGTGCTGTAAATTTTATTTCAACTATTTTTAATATACGAATACCGTCAAT
AAAAATGAAAATAATACCATTATTTGTTTGATCAATTTTTTTTACAACTTTACTTTTACT
TTTGGCGATTCCTGTTTTGGCTGGAGCTATTACCATACTGTTAACAGATCGTAATTTTAA
TACTTCTTTTTTTGTACCAGCAGGGGGTGGGGATCCTATTTTATTTCAACATTTATTT
>CROPS362-21|Neobisium stygium|CROBD757|Neobisium stygium|Subgenus: Blothrus
AACTTTATATTTAATTCTTGGTGTATGGGCAGGTATTCTAGGGATAAGATTTAGAATAAT
TATTCGACTACAAATATCTACCCCAGGTATATTAATC---TCAGATCATAATTATAATGT
CGTAGTTACTACACATGCCCTTATTATAATTTTTTTTATAATTATACCAATAATAATTGG
GGGTTTCGGAAACTGGTTAATTCCTTTAATAATTGGTTCCCCTGATATAGCTTTTCCTCG
AATAAACAATTTTAGATTTTGACTCTTACCTCCTTCTTTTAGCCTTCTTATTTTATCTTC
TACTTTAGAGATAGGAGTGGGGGCAGGTTGAACAATTTACCCCCCTTTAGCTAGAAATAT
ATTTCATACTAGAAAAGCAATAGATTTTTTAATCTTTTCTTTACATTTGGCAGGTATTTC
TTCTATTTTAAGTGCTGTAAATTTTATTTCAACTATTTTTAATATACGAATACCGTCAAT
AAAAATGAAAATAATACCATTATTTGTTTGATCAATTTTTTTTACAACTTTACTTTTACT
TTTGGCGATTCCTGTTTTGGCTGGAGCTATTACCATACTGTTAACAGATCGTAATTTTAA
TACTTCTTTTTTTGTACCAGCAGGGGGTGGGGATCCTATTTTATTTCAACATTTATTT
>CROPS363-21|Neobisium stygium|CROBD758|Neobisium stygium|Subgenus: Blothrus
AACTTTATATTTAATTCTTGGTGTATGGGCAGGTATTCTAGGGATAAGATTTAGAATAAT
TATTCGGCTACAAATATCTACTCCAGGTATATTAATC---TCAGATCATAATTATAATGT
TGTAGTAACTACACATGCCCTTATTATAATTTTTTTTATAATTATACCAATAATAATTGG
GGGTTTCGGAAACTGGTTAATTCCTTTAATAATTGGTTCCCCTGATATAGCTTTCCCTCG
AATAAATAATTTTAGATTTTGACTCTTACCTCCTTCTTTTAGCCTTCTTATTTTATCTTC
TACTTTAGAGATAGGAGTGGGGGCAGGATGAACAATTTACCCCCCTTTAGCTAGAAATAT
ATTTCATACTAGAAAAGCAATAGATTTTTTAATCTTTTCTTTACATTTGGCAGGTATTTC
TTCTATTTTAAGTGCTGTAAACTTTATTTCAACTATTTTTAATATACGAATACCGTCAAT
AAAAATGAAAATAATACCATTATTTGTTTGATCAATTTTTTTCACAACTTTACTTTTACT
TTTGGCAATTCCTGTTTTGGCTGGAGCTATTACTATACTGTTAACAGATCGTAATTTCAA
TACTTCTTTTTTTGTACCAGCAGGGGGTGGGGATCCTATTTTATTCCAACATTTATTT
>CROPS364-21|Chthoniidae|CROBD759||Globochthonius | Globochthonius caligatus
AACAATATATCTTTTACTAGGAATTTGATCAGGTTGCATAGGATTAAGTTTAAGAATAAT
TATTCGAATAGAATTATCTCATAGAGGTGTAATAATAGGAAGTGATCAATTATTTAATGT
AATAGTAACTGCACATGCTTTTATTATAATTTTTTTTATAGTTATACCAATAATAATTGG
TGGTTTTGGAAATTGACTAGTACCTATCATAATTGGAGCTCCAGATATAGCCTTTCCTCG
TATAAATAATATAAGTTTTTGATTACTTCCTCCTTCATTAATACTACTACTATTATCATC
TTCTTTAGAAATAGGATGCGGAACAGGATGAACAATATATCCCCCTTTAGCTAGTAATAT
TTCTCATATTGGAGGAGCTGTAGATTTAGCCATTTTTTCTTTACATCTAGCAGGAGCTTC
ATCTATTTTAGGAGCTGTAAATTTTATTTCTACTATTTTCAATATACGTTCAAATAATTT
TTTTGTAGAAAAAATATCATTATTCGTATGATCTATTTTAATTACTACTGTATTATTATT
ATTAGCATTACCTGTATTAGCAGGAGCTATTACAATATTATTAACAGATCGTAATTTTAA
TACTTCTTTCTTTGATCCTATTGGAGGAGGAGATCCTATTTTATTTCAACATTTATTT
>CROPS365-21|Chernetidae|CROBD760||sp. 2DH
NNNNNNNNNNNNNNNNNNNNNNNNNNNNNNNNNNNNNNNNGGAATATTTTATAGAATAAT
AATTCGTATGCAATTATTTTTTCCTGGTGGATATATT---AGAGATTCTTCTTATAATAT
TATTATTACAACACATGCTCTTGTTATAATTTTTTTCATAGTTATACCTATAATAATTGG
AGGTTTTGGAAATTGATTAATTCCTTTAATAATTGGTTCTCCTGACATAGCTTTTCCACG
AATAAATAATTTAAGATTTTGACTTCTTCCCCCTTCATTTTCTATATTAATTTTATCTTC
AACTTTAGAAATAGGATGTGGGGCTGGATGAACTATCTACCCTCCTTTAACTTCAATTTT
TGCACACCCAGATAGAGCTATTGATATAGTTATTTTTTCTCTCCATTTAGCAGGGATTTC
ATCTATTTTAGGTGGAGTAAATTTTATTTCTACAGTTCTTAATATACGAGATTCCTCAGT
TTCTTACAAAGAAATACCTTTATTTGTATGGGCTACATTTATCACAGTAGTTTTAGTTCT
TCTTGCTATACCAGTATTAGCTGGAGCAATTACTATATTATTAACAGATCGAAACTTTAG
AACTTCTTTTTTTAATCCTAGAGGAGGAGGGGATCCAATTTTATTTCAACATTTATTT
>CROPS366-21|Chthonius magnificus|CROBD761|Chthonius magnificus|
TACAATATATTTACTTTTAGGAATTTGATCAGGGTGTATAGGAATAAGATTAAGAATAAT
TATTCGAATAGAATTATCTCACCCTGGAGATATTATAGGAAGAGATCAATTATTTAATGT
AGTAGTTACAGCACACGCTTTCATTATAATTTTCTTTATGGTGATACCTATAATAATTGG
AGGTTTTGGAAATTGACTAGTACCATTAATAATTGGAGCCCCAGATATAGCCTTTCCACG
AATAAATAATATAAGATTTTGATTATTACCACCATCACTAACACTTCTGTTAATTTCTTC
TTTCATACAAATAGGTTGTGGAACAGGATGAACAATATACCCTCCATTAGCTCATAATAC
TTCTCATCAAGGAAGAGCTGTAGATCTAGCCATCTTTTCTTTACATCTAGCCGGAGCTTC
ATCAATTCTAGGTGCTGTAAATTTTATTTCAACTATCCTTAACATACGTTCTAATAATTT
AAACACAAAAAATTTACCTTTATTTGTTTGATCTATTTTAATTACAACTATTTTACTATT
ATTAGCACTACCTGTTCTTGCTGGAGCTATTACTATGCTATTAACAGATCGAAATTTTAA
CACGTCTTTTTTTGATCCTTTAGGAGGAGGAGACCCTATTTTATTTCAACACTTATTT
>CROPS367-21|Roncus aff. ragusae|CROBD762|Roncus aff. ragusae|
AACTTTATATTTAATTTTTGGTGTATGAGCAGGTATTATTGGATTAAGTTTAAGAATAAT
TATTCGAATACAAATAATTATCCCAAATATAATAATT---CTTGATCATAGTTACAATGT
AATTGTTACTACTCATGCTTTTATTATAATTTTTTTTATAATTATACCTATAATAATTGG
AGGATTTGGAAATTGACTTGTTCCTTTAATAATCGGTTCCCCGGATATAGCCTTTCCTCG
TATAAATAACCTTAGATTCTGACTACTCCCTCCTTCTTTAGGTTTATTAATTATATCTTC
CTTTTTAGAAATAGGAACTGGGACAGGTTGAACTATTTACCCACCTCTTACAGGTAGTAT
TTTTTATCCAGGAAAATCTTTAGACTTATTAATTTTTTCTTTACATTTAGCAGGAATTTC
ATCTATTTTAAGATCAGTAAATTTTATTTCTACTATCATTAACATACGAATACCATCATT
AAAAATAAAATTAACGTCTTTATTTGTTTGATCAATTTTATTTACTACTATTCTACTTTT
ATTAGCCATTCCAGTTTTAGCTGGAGCTATTACCATACTTTTAACCGATCGTAATTTTAA
TACTTCATTTTTTATTCCTGCTGGGGGAGGAGATCCTATTTTATTTCAACATTTATTT
>CROPS368-21|Chthonius magnificus|CROBD763|Chthonius magnificus|
TACAATATATTTACTTTTAGGAATTTGATCAGGGTGTATAGGAATAAGATTAAGAATAAT
TATTCGAATAGAATTATCTCACCCTGGAGATATTATAGGAAGAGATCAATTATTTAATGT
AGTAGTTACAGCACACGCTTTCATTATAATTTTCTTTATGGTGATACCTATAATAATTGG
AGGTTTTGGAAATTGACTAGTACCATTAATAATTGGAGCCCCAGATATAGCCTTTCCACG
AATAAATAATATAAGATTTTGATTATTACCACCATCACTAACACTTCTGTTAATTTCTTC
TTTCATACAAATAGGTTGTGGAACAGGATGAACAATATACCCTCCATTAGCTCATAATAC
TTCTCATCAAGGAAGAGCTGTAGATCTAGCCATCTTTTCTTTACATCTAGCCGGAGCTTC
ATCAATTCTAGGTGCTGTAAATTTTATTTCAACTATCCTTAACATACGTTCTAATAATTT
AAACACAAAAAATTTACCTTTATTTGTTTGATCTATTTTAATTACAACTATTTTACTATT
ATTAGCACTACCTGTTCTTGCTGGAGCTATTACTATGCTATTAACAGATCGAAATTTTAA
CACGTCTTTTTTTGATCCTTTAGGAGGAGGAGACCCTATTTTATTTCAACACTTATTT
>CROPS369-21|Chthonius sp. nov. PLJ|CROBD764|Chthonius sp. nov. PLJ|
AACTATATATTTAATTTTAGGTATTTGATCAGGTTGTATAGGTCTAAGAATAAGAATAAT
TATTCGAATAGAATTAACAGAAATAAAAAGAATACTAAACAGTGAACAAATATTTAATGT
AATTGTAACAGCTCATGCCTTTATTATAATTTTTTTTATAGTTATACCAATAATAATTGG
AGGTTTTGGTAATTGATTAGTACCATTGATAATTGGAGCTCCTGATATAGCTTTTCCACG
AATAAATAATATAAGTTTTTGATTATTACCACCATCATTAATATTATTATTATTATCTTC
AACTATTGAAATAGGATGTGGTACAGGATGAACAATATACCCACCTCTTGCAAGAAATAT
AGCACATAATGGAGGAGCTGTAGATCTAGCTATTTTTTCTTTACATTTAGCAGGTGCTAG
ATCAATTCTAGGTGCAGTAAATTTTATTTCAACTATTTTTAATATACGTTCAAACAATTT
TTCTTTAGGAAAAATACCTTTATTTGTTTGATCAATTTTAATTACTACTGTATTATTACT
ACTAGCACTACCTGTATTAGCTGGTGCAATTACTATATTATTAACAGATCGAAACTTCAA
TACATCATTTTTTGATCCTGTCGGAGGAGGAGATCCTATTTTATTCCAACATTTATTT
>CROPS370-21|Chthoniidae|CROBD766||Occidenchthonius | Occidenchthonius sp. nov. PR
TACTATATATTTTATTTTAGGAGTGTGATCAGGTTGTGTTGGATTAAGTTTTAGAATAAT
TATTCGAATAGAACTTATACAAGTTGGTAGCTTATTAAAAAGAGAACAACTTTATAATGT
TGTAGTAACATCTCATGCTTTTATTATAATTTTTTTCTTAGTTATACCTATAATAATTGG
TGGTTTTGGAAATTGATTAGTTCCTATTATAATTGGTGCTCCTGATATAGCTTTTCCTCG
TATAAATAATATAAGTTTTTGATTACTCCCCCCATCATTAATATTATTAATAATATCATC
ATTTATAAGTACTGGGTGTGGAACAGGTTGAACAATATATCCACCATTAGCTGGAAATAT
AGCTCATAGAGGTATATCCGTAGATTTAGCTATCTTTTCATTGCATCTAGCTGGAGCATC
ATCAATTCTTGGAGCTGTAAATTTTATTTCTACTATTATAAATATACGTTCAAATAATTT
TTCAATAAAAAATACATCTCTTTTTGTTTGATCAATTTTTATTACTGTAATATTATTATT
ATTGGCATTGCCTGTTCTTGCTGGAGCAATTACTATATTATTACTAGATCGTAATTTTAA
CACATCTTTTTTTGATCCTTTAGGAGGAGGTGATCCAATTTTATTTCAACATTTATTT
>CROPS371-21|Chernetidae|CROBD767||sp. 3DH
AACTATGTATTTAATTTTTGGGGGTTTATCAGGATTTATTGGTATATTTTATAGAATAAT
AATCCGAATACAATTATTTTTCCCTGGGGGGTACATT---ACAGATTCTTCTTATAATAT
TGTTATTACAACTCATGCTCTTGTTATAATCTTTTTTATAGTTATACCAATAATAATTGG
AGGATTTGGGAATTGATTAATCCCCTTAATAATTGGTTCTCCTGACATAGCTTTTCCACG
AATAAATAATTTAAGATTTTGACTTCTCCCTCCTTCATTTTCTATATTAATTTTATCCTC
AACTTTAGAGATAGGGTGTGGGGCTGGGTGAACTATCTATCCACCATTAACATCAATTTT
TGCTCACCCAGATAGAGCTATTGATATGGTAATTTTTTCTCTTCATCTAGCTGGGGTTTC
ATCTATTTTAGGGGGTGTAAATTTTATTTCAACAGTTTTAAATATACGAGATTCTTCAGT
TTCTTATAAAGAAATACCTTTATTTGTGTGAGCTACATTTATTACGGTAGTATTAGTTCT
TCTCGCTATACCAGTTTTAGCTGGAGCTATTACTATACTATTAACTGATCGAAATTTTAG
CACTTCTTTTTTTAACCCTAGAGGGGGGGGTGATCCAATTTTATTTCAACATTTATTT
>CROPS372-21|Chthoniidae|CROBD768||Ephippiochthonius | Ephippiochthonius aff. insularis
AACTATATATTTATTATTGGGAATTTGATCTGGTTTTATAGGATTAAGATTAAGAATAAT
TATACGAATAGAATTATCTCATATTGGTTTTATATTAGGAAGAGAACAATTATTTAATGT
TTTAGTAACAGCTCATGCTTTCATTATAATTTTTTTTATAGTTATACCAATAATAATTGG
AGGTTTTGGAAATTGATTAGTACCAATAATAATTGGTTCTCCAGATATAGCCTTTCCACG
AATAAATAATATAAGATTTTGATTATTACCACCTTCTTTAATACTTTTGCTATATTCTTC
ATTAATTGAAATAGGATGTGGAACAGGATGAACTATATACCCTCCATTAGCTGGAAACTT
AACTCATAATGGATCTTCAGTAGATTTAGCTATTTTTTCATTACATTTAGCTGGTGCATC
ATCAATTCTTGGAGCTGTAAATTTTATTTCAACTATTTTTAATATACGTTCTAACAATTT
TTTTTATATACATATTCCTTTATTTGTTTGATCAATCTTAATTACTACAGTATTACTTTT
ATTAGCTTTGCCTGTTTTAGCAGGCGCTATTACTATACTTCTTACAGATCGTAATTTTAA
TACATCTTTTTTTGATCCTATTGGTGGAGGAGATCCAATTTTATTTCAACATTTATTT
>CROPS373-21|Neobisium gentile alternum|CROBD770|Neobisium gentile|Subgenus: Neobisium
AACATTATATTTAATTTTTGGGGTTTGGGCAGGTATCGTTGGGATGAGATTTAGTATAAT
TATTCGATTGCAGTTAATAATTCCTGGAATATTAATT---TCTGATCATAATTATAATGT
AGTTGTTACTACCCATGCTTTTATTATAATTTTTTTTATAATTATACCTATAATAATTGG
GGGGTTTGGTAATTGATTAGTACCAATAATAATTGGCTCCCCTGATATAGCATTCCCTCG
AATGAATAATTTAAGATTTTGATTACTTCCCCCCTCATTTGGTTTACTGCTTTTATCTTC
ATGGAGAGAAATAGGGGTAGGGGCAGGTTGGACCATCTACCCTCCTTTAGCTGGAAATAT
ATTTCATTCTAGAAAATCTGTAGATTTATTAATTTTTTCTCTTCATTTGGCAGGTATTTC
CTCTATTTTAGGGGCAGTAAATTTTATTTCTACAATTATTAATATACGTATACCTGCCCT
TAAGTTAAAAGTAGTACCTTTATTTGTATGATCTATTTTTTTTACTACCCTTTTACTACT
TTTAGCAATTCCTGTGTTGGCAGGAGCAATTACAATACTTTTAACAGATCGTAACTTTAA
TACTTCATTTTTTGTACCTGCAGGTGGGGGGGATCCTATTCTTTTTCAACATTTATTT
>CROPS374-21|Roncus aff. lubricus|CROBD771|Roncus aff. lubricus|
AACTTTATATTTAATTTTTGGGGTATGGTCAGGAATTTTGGGGTTTAGTCTCAGAATAAT
TATTCGACTTCAATTATCTACACCAGGAATACTCCTA---TCTGATCATAATTATAATGT
TGTTGTTACTACCCACGCCTTTGTTATAATTTTTTTTATAATTATACCAATAATAATTGG
TGGGTTTGGGAATTGATTAGTACCTTTAATAATTGGCTCTCCTGATATAGCTTTCCCTCG
AATAAATAATTTAAGATTCTGGCTTTTACCTCCCTCCCTAAGTTTAATAATTCTTTCTTC
ATCTTTAGAGATGGGAACAGGTACAGGTTGAACTATTTACCCCCCTTTAGCTAGAAGAAA
TTTTCATCCAGGTAAATCTACTGATTTATTAATTTTTTCTCTTCATTTAGCCGGAATCTC
TTCTATTTTAGGGGCAGTAAACTTTATTTCCACTATTATAAATATGCGAATACCCTCTCT
TCTCTTAAAGATAATACCTTTATTTGTTTGATCAATTTTATTTACTACCATTCTTCTCTT
ATTTGCTATTCCTGTTTTAGCTGGGGCTATTACCATACTTTTAACTGATCGTAATTTTAA
TACTTCTTTTTTTTCTCCTGCAGGGGGAGGGGACCCAATTTTATTTCAACATCTATTT
>CROPS375-21|Chthonius aff. occultus|CROBD772|Chthonius aff. occultus|
AACTCTATACTTATTATTAGGAATTTGATCAGGATGTTTAGGTTTAAGATTAAGAATAAT
TATTCGATCAGAATTATCTCATTCTGGTCTAGTTATAGGAAGAGATCAATTATTTAATGT
AATAGTAACAACCCATGCTTTTATTATAATTTTTTTTATAGTAATACCTATTATAATTGG
AGGATTTGGAAATTGATTAATTCCTTTAATAATTGGAGCACCTGATATAGCTTTTCCACG
AATAAATAATATAAGTTTTTGATTATTACCACCTTCTATACTTCTTCTATTATTATCATC
TTTCATTGAAATAGGTTGTGGTACAGGATGGACAATATATCCACCTCTATCTAGAAATAT
AAGACATAATGGAAGTGCTGTAGATATAGCTATTTTTTCACTTCATTTAGCTGGAGCTTC
ATCAATTTTAGGAGCTGTAAACTTTATTTCTACTATTTTCAATATACGATCTAATAATAT
TTTATTTTCAAAAACATCTTTATTTGTATGATCTATTCTTATTACAACAATTCTTTTATT
ATTAGCACTACCTGTATTAGCCGGAGCTATTACAATACTATTAACAGATCGAAATTTTAA
TACATCTTTTTTTGACCCGTCAGGAGGAGGAGATCCTATTTTATTTCAACACTTATTT
>CROPS376-21|Chthonius aff. occultus|CROBD773|Chthonius aff. occultus|
AACTCTATACTTATTATTAGGAATTTGATCAGGATGTTTAGGTTTAAGATTAAGAATAAT
TATTCGATCAGAATTATCTCATTCTGGTCTAGTTATAGGAAGAGATCAATTATTTAATGT
AATAGTAACAACCCATGCTTTTATTATAATTTTTTTTATAGTAATACCTATTATAATTGG
AGGATTTGGAAATTGATTAATTCCTTTAATAATTGGAGCACCTGATATAGCTTTTCCACG
AATAAATAATATAAGTTTTTGATTATTACCACCTTCTATACTTCTTCTATTATTATCATC
TTTCATTGAAATAGGTTGTGGTACAGGATGGACAATATATCCACCTCTATCTAGAAATAT
AAGACATAATGGAAGTGCTGTAGATATAGCTATTTTTTCACTTCATTTAGCTGGAGCTTC
ATCAATTTTAGGAGCTGTAAACTTTATTTCTACTATTTTCAATATACGATCTAATAATAT
TTTATTTTCAAAAACATCTTTATTTGTATGATCTATTCTTATTACAACAATTCTTTTATT
ATTAGCACTACCTGTATTAGCCGGAGCTATTACAATACTATTAACAGATCGAAATTTTAA
TACATCTTTTTTTGACCCATCAGGAGGAGGAGATCCTATTTTATTTCAACACTTATTT
>CROPS377-21|Roncus lubricus|CROBD776|Roncus lubricus|
AACTTTATATTTAATTTTTGGGGTTTGATCCGGAATCCTAGGATTTAGACTTAGAATAAT
TATTCGATTACAATTGATAATCCCTGGCATACTTCTA---ACTGACCATAATTATAATGT
TGTGGTAACAACACACGCTTTTGTAATAATTTTTTTTATAATTATACCCATAATAATCGG
AGGATTCGGAAATTGATTAGTACCCTTAATAATTGGTTCTCCAGATATAGCTTTTCCTCG
AATAAATAATTTAAGTTTTTGACTTCTACCCCCATCTTTGAGACTAATAATTCTTTCTTC
TTCTCTTGAAATAGGGACTGGAACAGGTTGAACCATTTACCCTCCTTTAGCTAGAAGAGG
ATTTCACCCTGGAAAATCAACTGATTTATTAATTTTTTCTCTTCATTTAGCCGGTGTCTC
TTCTATTTTAGGGGCAGTAAACTTTATTTCAACTATTATTAATATACGAATACCATCTTT
GTTATTAAAAATAATACCTCTATTTGTGTGATCAATTTTATTTACTACAATTCTTCTTTT
ATTTGCAATTCCTGTTTTAGCGGGAGCTATTACCATACTTCTTACAGACCGAAATTTTAA
TACCTCTTTTTTTACTCCTGCAGGAGGAGGGGATCCTATTTTATTTCAACATTTATTT
>CROPS378-21|Roncus lubricus|CROBD777|Roncus lubricus|
AACTTTATATTTAATTTTTGGGGTTTGATCCGGAATCCTAGGATTTAGACTTAGAATAAT
TATTCGATTACAATTGATAATCCCTGGCATACTTCTA---ACTGACCATAATTATAATGT
TGTGGTAACAACACACGCTTTTGTAATAATTTTTTTTATAATTATACCCATAATAATCGG
AGGATTCGGAAATTGATTAGTACCCTTAATAATTGGTTCTCCAGATATAGCTTTTCCTCG
AATAAATAATTTAAGTTTTTGACTTCTACCCCCATCTTTGAGACTAATAATTCTTTCTTC
TTCTCTTGAAATAGGGACTGGAACAGGTTGAACCATTTACCCTCCTTTAGCTAGAAGAGG
ATTTCACCCTGGAAAATCAACTGATTTATTAATTTTTTCTCTTCATTTAGCCGGTGTCTC
TTCTATTTTAGGGGCAGTAAACTTTATTTCAACTATTATTAATATACGAATACCATCTTT
GTTATTAAAAATAATACCTCTATTTGTGTGATCAATTTTATTTACTACAATTCTTCTTTT
ATTTGCAATTCCTGTTTTAGCGGGAGCTATTACCATACTTCTTACAGACCGAAATTTTAA
TACCTCTTTTTTTACTCCTGCAGGAGGAGGGGATCCTATTTTATTTCAACATTTATTT
>CROPS379-21|Chthonius sp. nov. PLJ|CROBD778|Chthonius sp. nov. PLJ|
AACAATATATTTAATTTTAGGTGTTTGATCAGGTTGTATAGGTTTAAGAATAAGAATAAT
TATTCGAATAGAATTAACAGAAATAAAAAGAATACTAAATAGTGAACAAATATTTAATGT
AGTTGTAACAGCTCATGCCTTTATTATAATTTTTTTTATAGTTATACCTATAATAATCGG
AGGTTTTGGTAATTGATTAGTACCATTGATAATTGGAGCTCCTGATATAGCTTTTCCACG
AATAAACAATATAAGTTTTTGATTATTACCCCCATCACTAATATTATTATTATTATCTTC
AACTATTGAAATAGGATGTGGTACAGGATGAACAATATACCCACCCCTTGCAAGAAATAT
AGCACATAATGGAGGAGCTGTAGATCTAGCTATTTTTTCTTTACATTTAGCAGGTGCTAG
ATCAATTCTAGGTGCAGTAAACTTTATTTCAACTATTTTTAATATACGTTCAAACAATTT
TTCTTTGGGAAAAATACCTTTATTTGTTTGATCTATTTTAATTACTACTGTATTATTATT
ACTAGCACTACCTGTATTAGCTGGTGCAATTACTATATTACTAACAGATCGAAACTTCAA
TACATCATTTTTTGATCCTGTTGGAGGAGGAGATCCTATTTTATTCCAACATTTATTT
>CROPS380-21|Neobisium stygium|CROBD895|Neobisium stygium|Subgenus: Blothrus
AACTTTATATTTAATTCTTGGTGTATGGGCAGGTATTCTGGGAATAAGATTTAGAATAAT
TATTCGGCTACAAATAACAACTCCAGGTATATTAATT---TCAGACCATAATTATAATGT
CGTAGTAACTACACATGCTCTTATTATAATTTTCTTTATAATTATACCAATAATAATTGG
GGGATTTGGGAATTGGTTAATTCCTTTAATAATTGGTTCTCCTGATATAGCTTTTCCTCG
AATAAATAATTTTAGATTTTGATTACTACCTCCTTCTTTTAGTCTTCTTATTTTATCTTC
CACTTTAGAAATAGGAGTGGGGGCAGGTTGAACAATTTATCCTCCTTTAGCTAGAAATAT
ATTTCACACTAGAAAAGCAATAGATTTTTTAATCTTTTCTTTACATTTGGCGGGTATCTC
TTCTATTTTAAGTGCTGTAAATTTTATTTCAACTATTTTTAATATACGAATACCATCAAT
AAAAATGAAAATAATACCATTATTTGTTTGATCAATTTTTTTCACAACTCTGCTTTTACT
TTTGGCGATTCCTGTTTTGGCAGGTGCTATTACTATATTATTAACAGATCGTAATTTTAA
TACTTCTTTTTTTGTGCCAGCAGGGGGTGGGGATCCTATTTTATTTCAACATTTATTT
>CROPS381-21|Neobisium maderi|CROBD901|Neobisium maderi|Subgenus: Blothrus
AACATTATATTTGATTTTTGGAGTTTGGGCGGGTATCCTAGGGATAAGATTTAGAATAAT
TATTCGAATACAAATAATAATCCCTGGGATGTTAATC---TCAGATCACAATTATAATGT
TATAGTAACAATTCACGCTTTTATTATAATTTTTTTTATAATCATACCAATAATAATTGG
GGGGTTTGGAAACTGATTAGTACCATTAATAATTGGCTCACCTGATATAGCATTTCCCCG
AATAAATAATTTAAGCTTTTGACTCCTCCCCCCTTCATTAATATTATTAATATTATCCTC
TATGTTAGAAATAGGGGCGGGTACTGGATGAACAATTTATCCTCCCCTAGCTGGAAATAT
ATTTCATACTAGAAAATCTATAGATTTATTAATTTTTTCTTTACACTTGGCGGGGATTTC
TTCTATTTTAGGGGCGGTAAATTTTATTTCTACAATTTTTAATATGCGTATACCCCTATT
AAAACTAAAAATAATACCATTATTTGTTTGATCTATTTTTTTTACTACACTGCTGTTATT
ATTAGCTATCCCGGTATTAGCTGGGGCGATTACAATATTATTAACTGATCGTAACTTTAA
TACTTCTTTTTTTGTGCCAGCGGGAGGGGGGGACCTTATTTTATTTCAACACTTATTT
