# Supplementary material for: Molecular analyses of pseudoscorpions in a subterranean biodiversity hotspot reveal cryptic diversity and microendemism
Source: Sci Rep. 2023 Jan 9;13:430. doi: 10.1038/s41598-022-26298-5 (PMC9829860; doi:10.1038/s41598-022-26298-5)
Supplement: Supplementary file 2 — Supplementary Information 2. [file 41598_2022_26298_MOESM2_ESM.txt]

47 1850
CROBD1016       AACAATATATTTCCTTTTAGGTTTCTGATCAGGCTGTCTAGGAATAAGAATAAGAATAATTATCCGAATAGAATTATCCCACCCAGGAGAAATCATAGGAAGAGACCAATTATATAATGTAGTTGTAACAGCTCATGCTTTTATTATAATTTTTTTCATAGTAATACCAATTATAATTGGAGGATTTGGAAATTGATTAACCCCACTAATAATTGGAGCTCCTGATATAGCATTCCCACGAATAAATAATATAAGATTTTGATTATTACCCCCATCTTTAATATTACTTTTATCTTCTTCATTTATACAAATAGGATGCGGAACAGGATGAACAATATACCCCCCTTTAGCACATAATACATCTCACCAAGGAAGAGCTGTAGATATAGCTATTTTTTCTCTTCATTTAGCTGGAGCTTCTTCAATTTTAGGAGCTGTAAATTTTATTTCCACTATTATTAATATACGATCTAATAATTTTTCTATAAAAACAACCCCACTATTTATTATTTCAATTTTGATTACAACTATTTTACTACTTCTAGCTTTACCAGTACTAGCAGGAGCCATTACTATATTATTAACAGACCGAAATTTTAATACATCTTTCTTTGATCCTTTAGGAGGAGGAGATCCTATCTTATTCCAACACTTATTTATCAGCCCAAAGCCGAATCCCGTGTCCCCTGGAC----ATCGGGAAATGTGGCGTATGGGAGACGAGCG--TCTGAGCGAGCGAGGTGGTCCAAGTCCCCATGAACGGGGCTC-----GACCCAGAGCGGGTGCTAGGCCCGTGTGACCGCCTCGA--ACGTTCGGACTTTTCGTTTTTCCCGGGAGTCGGGTTGCTTGAGAGTGCAGCCCAAAGTGGGTGGTAAACTCCACCTAAGGCTAAATACGACCGAGAGTCCGATAGCAAACAAGTACCGTGAGGGAAAGTTGAAAAGAACTTTGAAGAGAGAGTTCAATAGTACGTGAAACCGTTCAGAGGTAAACGGGTGGGACCTCG-AAGTCCGAAGGCG--GAAGGATTCAGTAAGGCCGCGCCCAACGACCCTCGCGGGTCCGG-GTTCGGAGTCCTC--------GCGGGC-CCGTGC-------------TCGGTCACCTCGCGTGGCGGCCTTACGC-ATTTTCTTCCGTC-----CCAAGACGTCGCGACCGGTTGAA--------CGGCGTCGTCGGAAGGGCGAACTGGGGGAAGGTGGCCGACCGAGCA------------ATCGGCACGGTGTTACAGACCCTAGTTCGTATGGCCGACGATCCT--------CGACCGTGGACCAGACA----TTAACCTCGCGAGACGCTCCCTCCTCTTCT---TTTAGAGGAGCGCTCCC-------------GGCTTG-GGGTCG-CGGTGTCCGGAGGGTAGGCACACT-CGTGTGTCTGCTTTCCCGGACCCCTTCTC-------------------CGAATCGTGGGGCGTCTGGG--AGCCGAGGGTCGGCGACGAGTAGATCGGTATCCCACCCGACCCGTCTTGAAACACGGACCAAGGAGTCTAACGCGTGTGCGAGTCCCTGGGAGTTGACCAGCCCCGCG-GGCG---CAATG-AAAGTGAAGGCTGGCCTT----------------TGTCTGCCTGGTTGGGATCCTCTCTCTTT-----CGAGAGGGGCGCACCAACGGCCCGTCCCGTCCG-CATGTCGGTGGGGCGGAGCGAGAGCATACGCTCTGGGACCCGAAAGATGGTGAACTATGCCTGGGCAGGACGAAGCCAGAGGAAACTCTGGTGGAGGTCCGCAGCGATTCTGACGTGCAAAT
CROBD1149       TACTATATATTTAATTTTAGGTGTTTGATCAGGATGCTTAGGTTTAAGATTAAGTATATTAATTCGAATAGAATTATCTCAAACAGGAAAAATTGTTGGAAGAGATCAAATATTTAATGTATTAGTAACAGCTCATGCATTTATTATAATTTTTTTTATAGTAATACCTATAATAATTGGAGGATTTGGAAATTGACTTGTTCCTATATTAATTGGAGCTCCTGATATAGCTTTTCCTCGAATAAATAATATAAGTTTTTGATTATTGCCCCCTTCTCTTTTATTATTAATTTCTTCATCATTTGTTGAAATAGGTTGTGGAACAGGTTGAACAATATATCCTCCATTAGCTAATAACTTAGCTCATAATGGAGGAGCTGTCGATTTAGCAATTTTTTCATTACATTTAGCTGGAGCTTCATCAATTTTAGGAGCTGTAAATTTTATTTCAACTATTTTTAATATACGTAGAAATAATTTTTCTATAAAGACACTTCCTTTATTTGTATGATCTATTCTTATTACTACTGTATTATTATTATTAGCTTTACCTGTTTTAGCAGGTGCTATTACAATATTGTTAACAGATCGTAATTTTAATACATCTTTTTTTGATCCATTAGGCGGAGGAGATCCTATTTTATTTCAACACTTATTTATCAGCCCAAAGCCGAATCCCGCGTCCCTTGGGC----GTCGGGAAATGTGGCGTATGGGAGACGCTCT-TTCTGAGCGCGCGAGGCGGTCCAAGTCCCCATGAACGGGGCTC-----GACCCAGAGCGGGTGCTAGGCCCGTGTGGCCGCCTTGT-CGTGCCCGGAGTTTGCGTTC-TCCCGGGAGTCGGGTTGCTTGAGAGTGCAGCCCAAAGTGGGTGGTAAACTCCACCTAAGGCTAAATACGACCGAGAGTCCGATAGCAAACAAGTACCGTGAGGGAAAGTTGAAAAGAACTTTGAAGAGAGAGTTCAATAGTACGTGAAACCGTTCAGAGGTAAACGGGTGGGACCTCG-AAGTCTGAAGGCG--AGAGGATTCAGTACGGCCGCAACCGACGACCGCCTCGTTTCCCG-TAGGCCCTCGCGC--------TTCGCGCGGGTGTC------------TGCAGGAGCTCGAGGCGCGGCCTTACGC-ATTTTCTCTCGCT----GTGAAGGCGTCGCGACCGGTTGG---------GTGAACCGTCGGAAGGGCGAACTTGGGGAAGGTGGCCGACCAAGCA------------ATTGGCACGGTGTTATAGCCCCTGGATCGTATGGCCGACGGTCCC--------CGACCGTGGACTAGAGT----TTAACCTCGCGAGACGTTCCCTTCTCTTTC-----GGGAGGAGCGTCCTC-------------TTTTGT-CGCGCTGTTGCGTTTTGGGGCTAGGCACACT-TGTGTGCCTGGTTTTCAAGCGCGCTTCTC-------------------GGCTCTGGGGGACGTGG-GG--AGCCGAGGGTCTGCGACGAGTAGGTCGGTATCCCACCCGACCCGTCTTGAAACACGGACCAAGGAGTCTAACGCGTGTGCGAGTCCCCGGGTGTTGACCAGCCCCGCG-GGCG---CAATG-AAAGTGAAGGCTTGCTTC----------------GGCTCGCCTGGTTGGGATCCTCCGTCTTC-----GGGCGGGGGCGCACCAACGGCCCGTCCCTTCCG-CATGTCGGTGGGGCGGAGCGAGAGCATACGCTCTGGGACCCGAAAGATGGTGAACTATGCCTGGGCAGGACGAAGCCAGAGGAAACTCTGGTGGAGGTCCGCAGCGATTCTGACGTGCAAAT
CROBD1151       TACAATATATTTAATTTTAGGAATCTGATCAGGTTGTATGGGATTAAGATTAAGAATATTAATCCGAATAGAATTATCTCAAATCGGATTAATTATCGGAAGAGATCAATTATTTAATGTAGTAGTAACAGCACATGCTTTTATTATAATTTTTTTCATAGTAATACCCATAATAATCGGTGGTTTTGGTAATTGACTAGTACCATTAATAATTGGTGCTCCAGATATAGCATTTCCACGAATAAATAATATAAGTTTCTGACTTTTACCACCATCATTAATATTATTATTAATATCATCTTTCATTGAAATAGGTTGTGGAACAGGATGAACTATATACCCCCCATTAGCTGGCAATATAGCCCATAGAAATGGTGCTGTTGATTTAGCTATTTTTTCACTTCATTTAGCTGGTGCCTCTTCAATTTTAGGTGCAGTAAACTTTATTTCAACAATTTTTAACATACGTTCAAACAACTTTGAATGAGGTAAAGTTCCTTTATTCGTATGATCTATTTTAATTACAACTGTATTACTCTTACTAGCATTACCAGTGCTTGCTGGTGCTATCACTATATTATTAACAGATCGAAATTTTAATACTTCTTTTTTTGATCCGGTTGGGGGTGGTGATCCTATCTTATTCCAACACTTATTTATCAGCCCAAAGCCGAATCCCGTGTCCTTTGGGC----ACCGGGAAATGTGGCGTATGGGAGAAAGTTA--TCTGAGCTGACGAGGCGGTCCAAGTCCCCATGAACGGGGCTC-----GACCCAGAGCGGGTGCTAGGCCCGTGTGGCCGCGTCGT--CAGTTCGGAGTCGCTTTCC-TCCCGGGAGTCGGGTTGCTTGAGAGTGCAGCCCAAAGTGGGTGGTAAACTCCACCTAAGGCTAAATACGACCGAGAGTCCGATAGCAAACAAGTACCGTGAGGGAAAGTTGAAAAGAACTTTGAAGAGAGAGTTCAATAGTACGTGAAACCGTTCAGAGGTAAACGGGTGGGACCTCG-AAGTCTGAAGGTG--GAAGGATTCAGTACGGCCGCAACCGACGACCGTCGCGTGTTCAG-TCTGCTCCGCCCG--------CAAGGGCGCGC-----------------TCTGATCCTGCGACGCGGCCTTACGC-ACTTTCTTCCGCC-----CCAAGGCGTCGCGACCGGTTGA---------CGGCATCGTCGGAAGGGCGAGAGCGGGGAAGGTGGCCGTCGCACTTC-----------GGTGTTTCGGTGTTATAGCCCCGTTTTCGTATGGCCGACGATCCT--------CGACCGTGGACCAGA------GTCACCTCGCGAGACGCTCCCTTCTCCCTC-----GGGAGGAGCGCCCTC-------------CGTGGC-CGCGCTGTATCTTCGTGCCGCT-TGTACACT-TGTGTGCAAGAGGTTGCGTCGTGCTTCTC-------------------GGTGGCGGCGGACGTAGCGG--AGCCGAGGGTCTGCGACGAGTAGGTCGGTATCCCACCCGACCCGTCTTGAAACACGGACCAAGGAGTCTAACGCGTGTGCGAGTCCCCGGGTGTTGACCAGCCCCGCG-GGCG---CAATG-AAAGTGAAGGCGTACGCA----------------AGTGCGCTCGGTTGGGATCCCTCGTCCTC-----GGGCGGGGGCGCACCAACGGCCCGTCCTTTCCG-CATGTCGGTGGGGCGGAGCGAGAGCATACGCTCTGGGACCCGAAAGATGGTGAACTATGCCTGGGCAGGACGAAGCCAGAGGAAACTCTGGTGGAGGTCCGCAGCGATTCTGACGTGCAAAT
CROBD1152       TACAATATATTTACTTTTAGGAATTTGATCAGGGTGTATAGGAATAAGATTAAGAATAATTATTCGAATAGAATTATCTCACCCTGGAGATATTATAGGAAGAGATCAATTATTTAATGTAGTAGTTACAGCACACGCTTTCATTATAATTTTCTTTATGGTGATACCTATAATAATTGGAGGTTTTGGAAATTGACTAGTACCATTAATAATTGGAGCCCCAGATATAGCCTTTCCACGAATAAATAATATAAGATTTTGATTATTACCACCATCACTAACACTTCTGTTAATTTCTTCTTTCATACAAATAGGTTGTGGAACAGGATGAACAATATACCCTCCATTAGCTCATAATACTTCTCATCAAGGAAGAGCTGTAGATCTAGCCATCTTTTCTTTACATCTAGCCGGAGCTTCATCAATTCTAGGTGCTGTAAATTTTATTTCAACTATCCTTAACATACGTTCTAATAATTTAAACACAAAAAATTTACCTTTATTTGTTTGATCTATTTTAATTACAACTATTTTACTATTATTAGCACTACCTGTTCTTGCTGGAGCTATTACTATGCTATTAACAGATCGAAATTTTAACACGTCTTTTTTTGATCCTTTAGGAGGAGGAGACCCTATTTTATTTCAACACTTATTTATCAGCCCAAAGCCGAATCCCGTGTCCTCTGGGC----ACCGGGAAATGTGGCGTATGGGAGACGAGCG--TCTGAGCGGGCGAGGTGGTCCAAGTCCCCATGAACGGGGCTC-----GACCCAGAGCGGGTGCTAGGCCCGTGTGACCTCCTCGA--CCGTACGGATTATCGTTCT-TCCCGGGAGTCGGGTTGCTTGAGAGTGCAGCCCAAAGTGGGTGGTAAACTCCACCTAAGGCTAAATACGACCGAGAGTCCGATAGCAAACAAGTACCGTGAGGGAAAGTTGAAAAGAACTTTGAAGAGAGAGTTCAATAGTACGTGAAACCGTTCAGAGGTAAACGGGTGGGACCTCG-AAGTCCCAAGGCG--GAAGGATTCAGTAAGGCCGCGCCCAACGACCCTCGCGGGTCCG--GTTCGGAGCCCTC--------ACGGGCTCTGTTC-------------TCGGTCACCTCGCGTGGCGGCCTTACGC-ATTTTCTTCCGTC-----CCGAGACGTCGCGACCGGTTGAA--------CGGTGTCGTCGGAAGGGCGAAGACAGGAAAGGTGGCCGACCGAGCA------------ATCGGCACGGTGTTACAGACCAGTCTTCGTATGGCCGACGATCCT--------CGACCGTGGACCAGACA----TTAACCTCGCGAGACGCTCCCTCCTCCTCT--CGGGGGAGGAGCGCTCCC-------------GGCTTTGGGGTTGTTGATACCCGGAGGGTAGGCACACT-CGTGTGTCCGCTTTCTCGGGCCTCTTCCT-------------------TTGGCCGTGGGGCGTCTGGG--AGCCGAGGGTCTGCGACGAGTAGATCGGTATCCCACCCGACCCGTCTTGAAACACGGACCAAGGAGTCTAACGCGTGTGCGAGTCCCTGGGAGTTGACCAGCCCCGAG-GGCG---CAATG-AAAGTGAAGGCGTTCT---------------------GCGCCTGGTTGGGATCCTCTATCCTTC--AAGGGGGGAGGCGCACCAACGGCCCGTCCCGTCCG-CATGTCGGTGGGGCGGAGCGAGAGCATACGCTCTGGGACCCGAAAGATGGTGAACTATGCCTGGGCAGGACGAAGCCAGAGGAAACTCNNNNNNNNNNNNNNNNNNNNNNNNNNNNNNNNNN
CROBD1155       TACTATATATTTAATTTTAGGTGTTTGATCTGGATGTTTAGGATTAAGTTTAAGAATAATTATTCGAAGTGAATTATCTCATGCTGGTGGAATAATTGGTAGAGATCAGATTTTTAATGTAATTGTTACAGCTCATGCTTTTATTATAATTTTTTTTATAGTTATACCAATAATAATTGGTGGATTTGGAAATTGATTAGTACCAATAATAATCGGAGCTCCTGATATAGCTTTTCCTCGAATAAATAATATAAGATTTTGATTATTACCTCCTTCTTTAATTTTATTATTAATATCTTCATTTGTTGAAATAGGATGTGGAACAGGATGAACTATATATCCTCCTTTGGCAAACAATTTAGCTCATAATGGAGGAGCCGTAGATTTAGCAATTTTTTCACTTCATTTAGCAGGAGCTTCTTCTATTTTAGGTGCAGTAAATTTTATTAGTACAATTTTTAATATACGTTCAAACAACTTTTCTTTGGGAAAGACTCCTTTATTTGTTTGATCAATTTTAATTACTACAATTTTATTATTATTAGCTTTACCTGTTTTAGCAGGAGCTATTACAATATTATTAACTGATCGTAATTTTAATACATCTTTTTTTGATCCTGTAGGAGGAGGAGATCCTATTCTTTTTCAACATCTATTTATCAGCCCAAAGCCGAATCCCGTGTCCCCTGGGC----ATCGGGAAATGTGGCGTATGGGAGTCATTTT--TCTGAGCTGAAGAGGCGGTCCAAGTCCCCATGAACGGGGCTC-----GACCCAGAGCGGGTGCTAGGCCCGTGTGGCCGTCTCTT--CTGTTCGGAG-TTATGAAC-TCTTGGGAGTCGGGTTGCTTGAGAGTGCAGCCCAAAGTGGGTGGTAAACTCCACCTAAGGCTAAATATGACCGAGAGTCCGATAGCAAACAAGTACCGTGAGGGAAAGTTGAAAAGAACTTTGAAGAGAGAGTTCAATAGTACGTGAAACCGTTCAGAGGTAAACGGGTGGGACCTCG-AAGTCTGAAGGTA--GAGAGGTTCAGTACGGCCGCACTAATCGACCGTTGCCGAACCAG-TCTGACGCCCCTC--------ACGGGGCGCTC----------------TCTGGCTCTGGCGACGCGGCCTTACGC-ATTTCTCTCTGCC-----CTAGGGCGTCGCGACCGGTTGA---------CGGCGTCGTCGGAAGGGCGAGACCTGGGAAGGTGGCCGACCGAGCA------------ATCGGCACGGTGTTATAGCCCTAGTCTCGCATGGCCGACGACCCT--------CGACCGTGGACCAGA------TTCACCTCGCGAGACGCTCCCTTCTCCCTC-----GGGAGGAGCGTTCCT-------------GCGGGC-TGCGCTGTTGCGTCCA-GTTGCGCGCACACT-TGTGTGCCCGTTTCTGTGGCGTGCTTCTC-------------------GGTCAGCAGGTTCGTTG-GG--AGCCGAGGGTCTGCGACGAGTAGGTCGGTATCCCACCCGACCCGTCTTGAAACACGGACCAAGGAGTCTAACGCGTATGCGAGTCCTCGGGTGTTGACCAGCCCCGAA-GGCG---CAATG-AAAGTGAAGGCGAACTT------------------GTTTGCCTGGTTGGGATCCTCCGCCTCC-----GGGCGGGGGCGCACCAACGGCCCGTCCCAACCG-CATGTCGGTGGGGCGGAGCGAGAGCATACGCTCTGGGACCCGAAAGATGGTGAACTATGCCTGGGCAGGACGAAGCCAGAGGAAACTCTGGTGGAGGTCCGCAGCGATTCTGACGTGCAAAT
CROBD1156       TACAATATATTTAATTTTAGGTGTGTGATCCGGATGTTTAGGTTTAAGATTAAGTATATTAATTCGAATAGAACTATCTCAAACAGGAAAAATTGTTGGAAGAGATCAAATATTTAATGTAATAGTAACAGCACATGCATTTATTATAATTTTTTTTATAGTAATACCTATAATAATTGGAGGATTTGGAAATTGATTAGTACCAATATTAATTGGAGCTCCAGATATAGCTTTTCCTCGAATAAATAATATAAGATTTTGATTATTACCCCCTTCTCTTTTATTATTAATTTCTTCATCTTTTATTGAAATAGGTTGTGGAACAGGTTGAACAATATATCCACCATTAGCTAATAATTTAGCTCATAATGGAGGAGCTGTTGATTTAGCAATTTTTTCATTACATTTAGCTGGAGCTTCATCAATTTTAGGAGCTGTAAATTTTATTTCAACTATTTTTAATATACGTAGAAATAATTTTTCTATAAAAACACTACCTTTATTTGTATGATCAATTCTTATTACTACTGTATTATTACTATTAGCTCTACCTGTTTTAGCAGGTGCTATTACAATATTATTAACAGATCGAAATTTTAATACATCTTTTTTTGATCCTGTTGGTGGAGGAGATCCTATTTTATTTCAACACTTATTTNNNNNNNNNNNNNNNNNNNNNNNNNNNNNNNNGC----GTCGGGAAATGTGGCGTATGGGAGACGCTCT-TTCTGAGCGCGCGAGGCGGTCCAAGTCCCCATGAACGGGGCTC-----GACCCAGAGCGGGTGCTAGGCCCGTGTGGCCGCCTTGT-CGTGCCCGGAGTTTGCGTTC-TCCCGGGAGTCGGGTTGCTTGAGAGTGCAGCCCAAAGTGGGTGGTAAACTCCACCTAAGGCTAAATACGACCGAGAGTCCGATAGCAAACAAGTACCGTGAGGGAAAGTTGAAAAGAACTTTGAAGAGAGAGTTCAATAGTACGTGAAACCGTTCAGAGGTAAACGGGTGGGACCTCG-AAGTCTGAAGGCG--AGAGGATTCAGTACGGCCGCAACCGACGACCGCTTCGTTTCCCG-TAGGCCCTCGCGC--------TTCGCGCGGGTGTC------------TGCAGGAGCTCGGGGCGCGGCCTTACGC-ATTTTCTCTCGCT----GTGAAGGCGTCGCGACCGGTTGG---------GTGAACCGTCGGAAGGGCGAACTTGGGGAAGGTGGCCGACCAAGCA------------ATTGGCACGGTGTTATAGCCCCTGGATCGTATGGCCGACGGTCCC--------CGACCGTGGACTAGAGT----TTAACCTCGCGAGACGTTCCCTTCTCCTTC-----GGGAGGAGCGTCCTC-------------TTTTGT-CGCGCTGTTGCGTTTTGGGGCTAGGCACACT-TGTGTGCCTGGTTTTCAAGCGCTCTTCTC-------------------GGCTCTGGGGGACGTGG-GG--AGCCGAGGGTCTGCGACGAGTAGGTCGGTATCCCACCCGACCCGTCTTGAAACACGGACCAAGGAGTCTAACGCGTGTGCGAGTCCCCGGGTGTTGACCAGCCCCGCG-GGCG---CAATG-AAAGTGAAGGCTTGCTTC----------------GGCTCGCCTGGTTGGGATCCTCCGTCTTC-----GGGCGGGGGCGCACCAACGGCCCGTCCCTTCCG-CATGTCGGTGGGGCGGAGCGAGAGCATACGCTCTGGGACCCGAAAGATGGTNNNNNNNNNNNNNNNNNNNNNNNNNNNNNNNNNNNNNNNNNNNNNNNNNNNNNNNNNNNNNNNNNNNNNNN
CROBD1158       TACAATATATTTATTACTAGGAATCTGATCTGGTTGTTTAGGTTTAAGTTTAAGAATGATTATTCGAATAGAATTATCTCAAATAGGTAAAATTGTAGGTAGAGATCAGATATTTAATGTATTAGTAACAGCACATGCATTCATTATAATTTTTTTTATAGTAATACCTTTAATAATTGGAGGATTTGGTAATTGATTAATTCCTATCTTAATTGGAGCTCCTGATATAGCATTCCCTCGTATAAATAATATAAGTTTTTGATTACTCCCCCCATCTTTGATATTATTACTTATGTCTTCATCTATTGAAATAGGTTGTGGAACCGGTTGGACAATATACCCACCATTAGCTAATAACATATCGCATAATGGAGGAGCCGTTGATTTAGCTATTTTTTCATTACACCTAGCTGGTGCTTCATCAATTTTAGGAGCAGTTAATTTTATTTCTACTATTTTTAATATACGAAGAAACAATTTTCCCTTGGGAAAAATACCTTTATTTGTATGATCTATTTTAATTACTACTGTTTTATTATTGCTTGCATTACCCGTATTGGCAGGTGCTATTACTATATTATTAACTGATCGAAATTTTAATACTTCTTTTTTTGATCCTGTTGGTGGAGGAGATCCTATTTTATTTCAACATCTTTTTATCAGCCCAAAGCCGAATCCCGCGTCCCTTGGGC----GTCGGGAAATGTGGCGTATGGGAGACGCTCT-TTCTGAGTGCGCGAGGCGGTCCAAGTCCCCATGAACGGGGCTC-----GACCCAGAGCGGGTGCTAGGCCCGTGTGGCCGCCTCGT-CGCGCCCGGAGCTTGCGTTC-TCCCGGGAGTCGGGTTGCTTGAGAGTGCAGCCCAAAGTGGGTGGTAAACTCCACCTAAGGCTAAATATGACCGAGAGTCCGATAGCAAACAAGTACCGTGAGGGAAAGTTGAAAAGAACTTTGAAGAGAGAGTTCAATAGTACGTGAAACCGTTCAGAGGTAAACGGGTGGGACCTCG-AAGTCTGAAGGCG--AGAGGATTCAGTACGGCCGCAACCGACGACCGCCTCGTCCCCCG-TGGGCCCCCGTGC--------TTTGCGCGGGTGTC------------TGCGGGGGCTCGAGGCGCGGCCTTACGC-ATTTTCTCTCGCT----GTGAAGGCGTCGCGACCGGTTGG---------GTGAACCGTCGGAAGGGCGAACTTGGGGAAGGTGGCCGACCGAGCA------------ATCGGCACGGTGTTACAGACCCGAGCTCGTATGGCCGACGGTCCC--------CGACCGTGGACTAGAGT----TTAACCTCGCGAGACGCTCCCTTCTCCTTC-----GGGAGGAGCGTCCCC-------------TTGGGT-CGCGCTGTCGCGTTTTGTGGCCAGGCACACT-TGTGTGCCTGGTTTTCAAGCGCGCTTCTC-------------------GGCCTTTGGGGGCGTGG-GG--AGCCGAGGGTCAGCGACGAGTAGGTCGGTATCCCACCCGACCCGTCTTGAAACACGGACCAAGGAGTCTAACGCGTGTGCGAGTCCCCGGGTGTTGACCAGCCCCGCG-GGCG---CAATG-AAAGTGAAGGCGAGCTTC----------------GGCTCGCCTGGTTGGGATCCCCCGTCCTC-----GGGCGGGGGCGCACCAACGGCCCGTCCCTTCCG-CATGTCGGTGGGGCGGAGCGAGAGCATACGCTCTGGGACCCGAAAGATGGTGAACTATGCCTGGGCAGGACGAAGCCAGAGGAAACTCTGGTGGAGGTCCGCAGCGATTCTGACGTGCAAAT
CROBD1162       TACTTTATATTTATTATTAGGTATTTGATCTGGTTGTATAGGATTAAGTTTAAGAATAATTATTCGAATAGAATTATCTCATACAGGTAGAATTATTGGAAGAGATCAAATTTTTAATGTTATTGTAACAGCACATGCCTTTATTATAATTTTTTTTATAGTAATACCAATAATAATTGGTGGATTTGGTAATTGATTAGTACCCTTAATAATTGGTGCACCAGATATAGCATTTCCTCGTATAAATAATATAAGATTTTGATTACTTCCACCATCTTTATTATTATTATTAATATCTTCTTCTATTGAAATAGGTTGTGGAACAGGTTGAACTATATATCCCCCATTAGCCAGAAATATAGCTCATAATGGAGGGGCTGTAGATTTTGCAATTTTTTCTTTACATTTAGCAGGTGCTTCATCTATTCTTGGTGCTGTAAATTTTATCTCTACTATTTTTAATATACGTTCTAATAATTTTTCTATTATAAAAATACCATTATTTGTATGATCTATTTTAATTACTACTGTATTATTACTACTAGCTTTACCTGTTTTAGCTGGAGCAATTACTATATTATTAACAGATCGAAATTTTAATACTTCTTTTTTTGATCCTATGGGAGGTGGTGATCCTATTTTATTCCAACATTTATTTATCAGCCCAAAGCCGAATCCCGCGTCCCTTGGGC----GCCGGGAAATGTGGCGTATGGGAGACGGCAT--TCTGAGCGCGCGAGACGGTCCAAGTCCCCATGAACGGGGCAC-----GACCCAGAGCGGGTGCTAGGCCCGTGTGGCCGCCTCGT-CGCGTTCGGAGTCGCCGTTCTTCCCGGGAGTCGGGTTGCTTGAGAGTGCAGCCCAAAGTGGGTGGTAAACTCCACCTAAGGCTAAATACGACCGAGAGTCCGATAGCAAACAAGTACCGTGAGGGAAAGTTGAAAAGAACTTTGAAGAGAGAGTTCAATAGTACGTGAAACCGTTCAGAGGTAAACGGGTGGGACCTCG-AAGTCTGATGGTG--GAAGAATTCAGTACGGCCGCAACCGACGACCGTCGCAGTCCCCG-GACTTGTCTTGTC--------ATGCAAGGCTC---------------GATCGGGGTCTGCGGCGCGGCCGTACGC-ATTTTCTTCCGCC-----CTAAGGCGTCGCGACCGGTTGGA--------GAGCATCGTCGGAAGGGCGATTCGGGGGAAGGTGGCCGACCGAGCA------------ATCGGAACGGTGTTATAGCCCCCGGAACGTATGGCCGACGATCGC--------CGACCGTGGACCAGA------GTTACCTCGCGAGTCGCTCCCTTCTCCTTC-----GGGAGGAGCGCCTTC-------------CGAGGC-CGCGCTGTCGCGTACTAGGGGCCGGCACACT-TGTGTGTCGGTCTTTTAGGCGCGCTTCTC-------------------GGTCTCGGGGGACGTAG-GG--AGCCGAGGGTCTGCGACGAGTAGGTCGGTATCCCACCCGACCCGTCTTGAAACACGGACCAAGGAGTCTAACGCGTGTGCGAGTCCCCGGGAGTTGACCAGCCCCGCG-GGCG---CAATGAAAAGTGAAGGCTTTT-------------------AGGAAGCCTGGTTGGGATCCCTCTCCTTC----GGGGAGGGGGCGCACCAACGGCCCGTCCCTATCG-CACGTCGGTGGGGCGGAGCGAGAGCATACGCTCTGGGACCCGAAAGATGGTGAACTATGCCTGGGCAGGACGAAGCCAGAGGAAACTCTGGTGGAGGTCCGCAGCGATTCTGACGTGCAAAT
CROBD1165       TACAATATATTTACTTCTAGGAATTTGATCCGGATGTATAGGAATAAGATTAAGAATAATTATTCGAATAGAATTATCCCATCCTGGAGATATTATAGGAAGAGATCAATTATTTAATGTTGTAGTTACAGCACACGCTTTCATTATAATTTTCTTTATAGTTATACCAATAATAATTGGAGGTTTTGGAAATTGACTAGTACCATTAATAATTGGAGCCCCAGATATAGCTTTTCCACGAATAAATAATATAAGATTTTGACTACTCCCACCATCATTAACACTCCTATTAATTTCTTCTTTTATACAAATAGGTTGTGGAACAGGATGAACAATATATCCTCCATTAGCTCATAATACTTCTCATCAAGGAAGAGCTGTAGATTTAGCTATTTTTTCTCTACATTTAGCCGGAGCTTCATCAATCTTAGGTGCTGTAAATTTCATTTCAACCATCCTTAATATACGTTCTAATAATTTAAATACAAAAAATTTACCTTTATTTGTTTGATCTATTTTAATTACAACTATTTTATTATTATTAGCATTACCTGTTCTTGCTGGAGCTATTACCATATTATTAACAGATCGAAATTTTAACACATCTTTTTTTGATCCTCTAGGAGGAGGAGACCCTATTTTATTCCAACATTTATTTATCAGCCCAAAGCCGAATCCCGTGTCCTCTGGGC----ACCGGGAAATGTGGCGTATGGGAGACGAGCG--TCTGAGCGGGCGAGGTGGTCCAAGTCCCCATGAACGGGGCTC-----GACCCAGAGCGGGTGCTAGGCCCGTGTGACCTCCTCGA--CCGTACGGATTTTCGTTCT-TCCCGGGAGTCGGGTTGCTTGAGAGTGCAGCCCAAAGTGGGTGGTAAACTCCACCTAAGGCTAAATACGACCGAGAGTCCGATAGCAAACAAGTACCGTGAGGGAAAGTTGAAAAGAACTTTGAAGAGAGAGTTCAATAGTACGTGAAACCGTTCAGAGGTAAACGGGTGGGACCTCG-AAGTCCCAAGGCG--GAAGGATTCAGTAAGGCCGCGCTCAACGACCCTCGCGGGTCCGC-GTTCGGAGCCCTC--------ACGGGCTCCGTTC-------------TCGGTCACCTCGCGTGGCGGCCTTACGC-ATTTTCTTCCGTC-----CCGAGACGTCGCGACCGGTTGAA--------CGGTGTCGTCGGAAGGGCGAAGACTGGGAAGGTGGCCGACCGAGCA------------ATCGGCACGGTGTTACAGACCAGTCTTCGTATGGCCGACGACCCT--------CGACCGTGGACCAGACA----TTAACCTCGCGAGACGCTCCCTCCTCCTCG--------AGGAGCGCTCCC-------------GGCTTT-GGGTTGTTGATACCCGGAGGGTAGGCACACT-CGTGTGTCCGCTTTCTCGGGCCTCTTCCT-------------------TTGGCCGTGGGGCGTCTGGG--AGCCGAGGGTCTGCGACGAGTAGATCGGTATCCCACCCGACCCGTCTTGAAACACGGACCAAGGAGTCTAACGCGTGTGCGAGTCCCTGGGAGTTGACCAGCCCCGAG-GGCG---CAATG-AAAGTGAAGGCGTTCC--------------------GGCGCCTGGTTGGGATCCTCTATCCTTC--AAGGGGGGAGGCGCACCAACGGCCCGTCCCGTCCG-CATGTCGGTGGGGCGGAGCGAGAGCATACGCTCTGGGACCCGAAAGATGGTGAACTATGCCTGGGCAGGACGAAGCCAGAGGAAACTCTGGTGGAGGTCCGCAGCGATTCTGACGTGCAAAT
CROBD1180       AACAATATATTTACTTTTAGGAATTTGATCTGGATGTATAGGTATAAGATTAAGAATAATTATTCGAATAGAACTTTCTCACCCTGGTGATATTATAGGAAGAGATCAATTATTTAATGTAGTTGTAACAGCACATGCCTTTATTATAATTTTCTTTATAGTTATACCAATAATAATTGGAGGATTTGGAAATTGATTAGTACCCTTAATAATTGGAGCCCCAGATATAGCATTTCCACGAATAAATAATTTAAGATTTTGACTTTTACCTCCTTCATTAATATTACTATTAATCTCTTCTTTTATAGAAATAGGGTGTGGAACAGGTTGAACTTTATACCCGCCATTAGCTCATAATATTTCTCATCAGGGAAGAGCTGTAGATTTAGCTATTTTTTCTTTACATTTAGCTGGAGCATCATCTATTTTAGGTGCAGTTAATTTTATTTCTACTATTTTTAACATACGATCAAATAATTTTTTAACAAAGAATATTCCACTATTTGTTTGATCTATTTTAATCACAACTATTTTATTATTACTAGCATTACCTGTTCTTGCTGGAGCAATTACTATATTATTAACAGATCGAAATTTTAATACATCTTTCTTTGACCCTTTGGGAGGAGGAGATCCTATCTTATTTCAACATTTATTTATCAGCCCAAAGCCGAATCCCGTGTCCCCTGGGC----ACCGGGAAATGTGGCGTATGGGAGACGAATG--TCTGAGCGGGCGAGGTGGTCCAAGTCCCCATGAACGGGGCTC-----GACCCACAGCGGGTGCTAGGCCCGTGTGACTGCCTTGA--CCGTTCGGATTATCGTTCT-TCCCGGGAGTCGGGTTGCTTGAGAGTGCAGCCCAAAGTGGGTGGTAAACTCCACCTAAGGCTAAATACGACCGAGAGTCCGATAGCAAACAAGTACCGTGAGGGAAAGTTGAAAAGAACTTTGAAGAGAGAGTTCAATAGTACGTGAAACCGTTCAGAGGTAAACGGGTGGGACCTCG-AAGTCCCAAGGTG--GAAGGATTCAGTAAGGCCGCGCCCAACGACCCTCGCGGGTCCGG-GTTCGGAGTCCTC--------ACGGGCTCTGTTC-------------TCGGTCACCTCGCGTGGCGGCCTTGCGC-ATTTTCTTCCGCC-----CCGAGACGTCGCGACCGGTTGAA--------TGGTGTCGTCGGAAGGGCGAAGATTGGAAAGGTGGCCGACCGAGCA------------ATCGGCACGGTGTTACAGACCAGTTTTCGTATGGCCGACGATCCT--------CGACCGTGGACCAGACA----ATAACCTCGCGAGACGCTCCCTCCTTCATT---------GGAGCGCTCCC-------------GGCAAG-GGGTCGTTGGTGTCCGGAGGGCAGGCACACT-TGTGTGTCTGCTTTTTCGGCCCACTTCCT-------------------TTGGCCGTGGGGCGTCTGGG--AGCCGAGGGTCGGCGACGAGTAGATCGGTATCCCACCCGACCCGTCTTGAAACACGGACCAAGGAGTCTAACGCGTGTGCGAGTCCCTGGGAGTTGACCAGCCCCGAG-GGCG---CAATGAAAAGTGAAGGCTAGCCCC----------------GTGCTGCCTGGTTGGGATCCTCTCTCCTC----GTGGGGGAGGCGCACCAACGGCCCGTCCCGTCCG-CATGTCGGTGGGGCGGAGCGAGAGCATACGCTCTGGGACCCGAAAGATGGTGAACTATGCCTGGGCAGGACGAAGCCAGAGGAAACTCTGGTGGAGGTCCGCAGCGATTCTGACGTGCAAAT
CROBD1182       TACAATATATTTACTTTTAGGTATTTGATCAGGGTGTATAGGAATAAGTTTAAGAATAATTATTCGAATAGAATTATCTCATCCTGGAGATATTATAGGAAGAGATCAGCTATTTAATGTTGTAGTTACAGCACATGCTTTCATTATAATTTTTTTTATAGTTATACCTATAATAATTGGAGGCTTTGGAAATTGATTAGTACCATTAATAATTGGAGCCCCTGATATGGCTTTTCCACGAATAAATAATATAAGATTTTGATTACTCCCACCATCATTAACACTTCTATTAATTTCTTCTTTTATACAAATAGGTTGTGGAACAGGATGAACAATATATCCCCCATTAGCCCATAATACTTCCCATCAAGGAAGAGCTGTTGATTTAGCCATTTTTTCTTTACATTTAGCCGGAGCTTCATCAATCTTAGGTGCTGTAAATTTCATTTCAACTATCTTTAATATACGTTCTAATAACCTTAATACAAAAAATTTACCTCTATTTGTTTGATCTATTTTAATTACAACAATCTTACTATTATTAGCATTACCTGTTCTTGCTGGAGCTATTACTATATTATTAACAGATCGAAATTTTAACACATCCTTTTTTGATCCTTTAGGTGGGGGGGATCCTATTTTATTTCAACACTTATTTATCAGCCCAAAGCCGAATCCCGTGCCCCCTGGGC----ACCGGGAAATGTGGCGTATGGGAGACGGCGTGTTCCGAGCTGACGAGGCGGTCCAAGTCCCCATGAACGGGGCTC-----GACCCAGAGCGGGTGCTAGGCCCGTGTGGCCGCGTCGT--TGGTTTGGAGTTGCCGTTCTTCCCGGGAGTCGGGTTGCTTGAGAGTGCAGCCCAAAGTGGGAGGTAAACTCCTCCTAAGGCTAAATACGACCGAGAGTCCGATAGCAAACAAGTACCGTGAGGGAAAGTTGAAAAGAACTTTGAAGAGAGAGTTCAATAGTACGTGAAACCGTTCAGAGGTAAACGGGTGGGACCTCG-AAGTCTGAAGGCG--AAAGGATTCAGTACGGCCGCCAACGACGACCCCCGTGGGTCCCA-TCTTCGCATCCTC--------ACGGGTGCGAGG--------------CTGGTAACCTCACGGGGCGGCCTTACGC-ATTTTCTTCCGTC-----CCAAGACGTCGCGACCGGTTGA---------CGGTGTCGTCGGAAGGGCGA-CTCGGGAAAGGTGGCCGACCGAGCA------------ATCGGAACGGTGTTATAGCCCCGCAGTCGTATGGCCGACGACCCT--------CGACCGTGGACCAGACT----TTAACCTCGCGAGACGTTCCCTTCTCCCTT---CGGGGAGTAGCGCTCCT-------------CTCCTT-GGGGTCGCGGTGTCCGGAGTGTAGGCACACT-TGTGTGTCTGCATCTCCCGCCCGCTTCTC-------------------CGGGGTCTGGGGCGTTGTGG--AGCCGAGGGTCGGCGACGAGTAGATCGGTATCCCACCCGACCCGTCTTGAAACACGGACCAAGGAGTCTAACGCGTGTGCGAGTCCCCGGGTGTTGACCAGCCCCGCG-GGCG---TAATG-AAAGTGAAGGCTTGCT-----------------TGTCTTGCCTGGTTGGGATCCTTTGGCCCT----CGGGCCAGGGCGCACCAACGGCCCGTCCCGTCCG-CATGTCGGTGGGGCGGAGCGAGAGCATACGCTCTGGGACCCGAAAGATGGTGAACTATGCCTGGGCAGGACGAAGCCAGAGGAAACTCTGGTGGAGGTCCGCAGCGATTCTGACGTGCAAAT
CROBD1190       TACAATATATTTACTTTTAGGTATTTGATCAGGGTGTATAGGAATAAGTTTAAGAATAATTATTCGAATAGAATTATCTCATCCTGGAGATATTATAGGAAGAGATCAGCTATTTAATGTTGTAGTTACAGCACATGCTTTCATTATAATTTTTTTTATAGTTATACCTATAATAATTGGAGGATTTGGAAATTGATTAGTACCATTAATAATTGGAGCCCCTGATATGGCTTTTCCACGAATAAATAATATAAGATTTTGATTACTCCCACCATCATTAACACTTCTATTAATTTCTTCTTTTATACAAATAGGTTGTGGAACAGGATGAACAATATATCCCCCATTAGCCCATAATACTTCCCATCAAGGAAGAGCTGTTGATTTAGCCATTTTTTCTTTACATTTAGCCGGAGCTTCATCAATCTTAGGTGCTGTAAATTTCATTTCAACTATCTTTAATATACGTTCTAATAACCTTAATACAAAAAATTTACCTCTATTTGTTTGATCTATTTTAATTACAACAATCTTACTATTATTAGCATTACCTGTTCTTGCTGGAGCTATTACTATATTACTAACAGATCGAAATTTTAACACATCCTTTTTTGATCCTTTAGGTGGGGGGGATCCTATTTTATTTCAACACTTATTTNNNNNNNNNNNNNNNNNNNNNNNNNNNNNNNNNN----NNNNNNNNNTGTGGCGTATGGGAGACGAGCG--TCTGAGCGGGCGAGGTGGTCCAAGTCCCCATGAACGGGGCTC-----GACCCAGAGCGGGTGCTAGGCCCGTGTGACCTCCTCGA--CCGTACGGATTATCGTTC--TCCCGGGAGTCGGGTTGCTTGAGAGTGCAGCCCAAAGTGGGTGGTAAACTCCACCTAAGGCTAAATACGACCGAGAGTCCGATAGCAAACAAGTACCGTGAGGGAAAGTTGAAAAGAACTTTGAAGAGAGAGTTCAATAGTACGTGAAACCGTTCAGAGGTAAACGGGTGGGACCTCG-AAGTCCCAAGGCG--GAAGGATTCAGTAAGGCCGCGCCCAACGACCCTCGCGGGTCCGC-GTTCGGAGTCCTC--------ACGGGCTCTGTTC-------------TCGGTCACCTCGCGTGGCGGCCTTACGC-ATTTTCTTCCGTC-----CCGAGACGTCGCGACCGGTTGAA--------CGGTGTCGTCGGAAGGGCGAAGACGGGAAAGGTGGCCGACCGAGCA------------ATCGGCACGGTGTTACAGACCAGTCTTCGTATGGCCGACGACCCT--------CGACCGTGGACCAGACA----TTAACCTCGCGAGACGCTCCCTCCTCCTCTTCTCGGGGAGGAGCGCTCCC-------------GGCTTT-GGGTTGTTGATACCCGGAGGGTGGGCACACT-CGTGTGTCCGCTTTCTCGGGCCTCTTCCT-------------------GTGGCCGTGGGGCGTCTGGG--AGCCGAGGGTCTGCGACGAGTAGATCGGTATCCCACCCGACCCGTCTTGAAACACGGACCAAGGAGTCTAACGCGTGTGCGAGTCCCTGGGAGTTGACCAGCCCCGAG-GGCG---CAATG-AAAGTGAAGGCGTTCT---------------------GCGCCTGGTTGGGATCCTCTA-------------GCGAGGCGCACCAACGGCCCGTCCCGTCCG-CATGTCGGTGGGGCGGAGTGAGAGCATACGCTCTGGGACCCGAAAGATGGTGAACTATGCCTGGGCAGGACGAAGCCAGANNNNNNNNNNNNNNNNNNNNNNNNNNNNNNNNNNNNNNNNNN
CROBD225        AACTATATATTTAATTTTAGGAATTTGATCAGGCTGTATAGGATTAAGAATAAGAATAATTATTCGAATAGAATTAACAGAATTAAAAAGAATTTTAAAAAGAGAACAAATATTTAATGTTATTGTAACAGCTCATGCTTTCATTATAATTTTTTTTATAGTTATACCAATGATAATTGGAGGTTTTGGTAATTGATTAGTACCTTTAATAATTGGAGCACCTGATATAGCTTTTCCACGAATAAATAATATAAGTTTTTGATTATTACCTCCCTCATTATTATTATTAATTTTATCATCAACTATTGAAATAGGATGTGGAACAGGATGAACCATATATCCACCTCTTGCAAGAAATATAGCTCATAATGGAGGAGCTGTAGATTTAGCAATTTTTTCTTTACATTTAGCAGGAGCTAGTTCAATTCTTGGAGCAGTAAATTTTATCTCAACAATTTTTAATATACGTTCAAACAATTTTTCTTTAAGAAAAATACCTTTATTTGTATGATCTATTTTAATTACTACAGTATTATTATTATTAGCTTTACCAGTATTAGCTGGTGCCATTACTATATTATTAACAGATCGAAATTTTAATACATCTTTTTTTGATCCTGTGGGAGGAGGAGATCCAATTTTATTTCAACATTTATTTATCAGCCCAAAGCCGAATCCCGTGTCCCTTGGGC----ACCGGGAAATGTGGCGTATGGGAGACGTGTT-TTCTGAGCTGACGAGGCGGTCCAAGTCCCCATGAACGGGGCTC-----GACCCAGAGCGGGTGCTAGGCCCGTGTGGCCGTCTCGT--CATTTCGGAGTTTGCGTTC-TCCCGGGAGTCGGGTTGCTTGAGAGTGCAGCCCAAAGTGGGTGGTAAACTCCACCTAAGGCTAAATATGACCGAGAGTCCGATAGCAAACAAGTACCGTGAGGGAAAGTTGAAAAGAACTTTGAAGAGAGAGTTCAATAGTACGTGAAACCGTTCAGAGGTAAACGGGTGGGACCTCG-AAGTCTAAAGGCG--AAAGCATTCAGTACGGCCGCAACCGACGACCGTCACCGAAAAGG-GGATCTTTTTC-------------------------------------TCCGGCTCTGGTGACGTGGCCTTACGC-ATTTGCTTTTGCC-----CTAGGGCGTCGCGACCGGTTGA---------CGTGGTCGTCGGAAGGGAGATCTTTGGGAAGGTGGCCGACCGAGCA------------ATCGGCACGGTGTTATAGCCCTTTTTTCTCATGGCCGACGACCCT--------CGACCGTGGACCAGA------TTCACCTCGCGAGACGTTCCCTCCTTTT----------AGGAGCGCCTTT-------------CTAGTA-TTGGTCGTCGTTTCGATGCGCAGGCACACTT-GCTGTGTTTGTGTTCTCGAGGCGCTTCAC-------------------GTATTAGCTCGGCGTTG-GG--AACCGAGGGTCTGCGACGAGTAGGTCGGTATCCCACCCGACCCGTCTTGAAACACGGACCAAGGAGTCTAACGCGTGTGCGAGTCCTCGGGTGTTGACCAGCCCCGAC-GGCG---CAATG-AAAGTGAAGGCTGGCTTT----------------AGTCAGTCTGGTTGGGATCCCCTGCTTTC----A--GTGGGGGCGCACCAACGGCCCGTCCCATCCG-CATGTCGGAGGGGCGGAGCGAGAGCATACGCTCTGGGACCCGAAAGATGGTGAACTATGCCTGGGCAGGACGAAGCCAGAGGAAACTCTGGTGGAGGTCCGCAGCGATTCTGACGTGCAAAT
CROBD249        AACCTTATACTTATTATTAGGAATTTGATCCGGATGTCTAGGTTTAAGATTGAGAATAATTATCCGATCAGAATTATCTCATTCCGGATTAATTATAGGAAGAGATCAACTATTTAATGTGATAGTAACAACGCATGCTTTTATTATAATTTTTTTTATAGTAATACCTATCATAATCGGAGGATTTGGAAACTGATTAATTCCTTTAATAATCGGAGCACCTGATATAGCTTTCCCACGTATAAATAATATAAGTTTTTGATTATTACCACCTTCTATACTTCTTCTTTTAATATCTTCTTTTATTGAAATAGGTTGTGGTACAGGATGAACAATATATCCTCCTTTAGCTAGAAATATTAGCCATAATGGAGGAGCAGTAGATATAGCTATTTTTTCTCTACATTTAGCCGGAGCTTCATCAATTTTAGGAGCTGTAAATTTTATTTCTACTATTTTTAATATACGATCAAATAATATTTTATTTTCAAAAACATCTCTATTTGTATGATCTATTCTAATTACAACAATTCTTTTATTATTAGCATTACCTGTATTAGCCGGAGCTATTACAATACTATTAACTGATCGAAATTTTAATACATCTTTTTTTGACCCATCTGGAGGAGGAGATCCTATTTTATTCCAACATCTATTTATCAGCCCAAAGCCGAATCCCGTGTCCCTTGGGC----ACCGGGAAATGTGGCGTATGGGAGACGGTCT--TCTGAGCTGACGAGGCGGTCCAAGTCCCCATGAACGGGGCTC-----GACCCAGAGCGGGTGCTAGGCCCGTGTGGCCGTCTCGT--CTGCCCGGAGTTTCCGTCC-TCCCGGGAGTCGGGTTGCTTGAGAGTGCAGCCCAAAGTGGGTGGTAAACTCCACCTAAGGCTAAATATGACCGAGAGTCCGATAGCAAACAAGTACCGTGAGGGAAAGTTGAAAAGAACTTTGAAGAGAGAGTTCAATAGTACGTGAAACCGTTCAGAGGTAAACGGGTGGGACCTCG-AAGTCTGAAGGTG--GAAGAATTCAGTAAGGCCGCGACCATCGACCGTCGCCGATCTCC-GCTGTCGTGCTCA--------GGCGCGACTTT----------------GGGGGCTCTGGCGACGCGGCCCTACGC-ACTTTTTTCCGCC-----CTAGGGCGTCGCGACCGGTTGA---------CGGCGTCGTCGGAAGGGCGAGATCTGGGAAGGTGGCCGACCAAGCA------------ATTGGAACGGTGTTATAGCCCTAGTCTCGCATGGCCGACGACTCT--------CGACCGTGGACCAGA------TTCACCTCGCGAGACGTTCCCTTCTCCCTC-----GGGAGGAGTGTTCCT-------------CGAGGC-CGCGCTGCTGTGTACTTGTGATGGGCACACT-TGTGTGTCCATTTC-AAGACGCACTTCTC-------------------GGTCACGGGGTTCGTTG-GG--AACCGAGGGTCTGCGACGAGTAGGTCGGTATCCCACCCGACCCGTCTTGAAACACGGACCAAGGAGTCTAACGCGTGTGCGAGTCACCGGGAGTTGACCAGCCCCGAT-GGCG---CAATG-AAAGTGAAGGCGTGCTT------------------GCGCGCCTGGTTGGGATCCCCCGTCCTA-----GGGCGGGGGCGCACCAACGGCCCGTCCCTTCCG-CATGTCGGTGGGGCGGAGCGAGAGCATACGCTCTGGGACCCGAAAGATGGTGAACTATGCCTGGGCAGGACGAAGCCAGAGGAAACTCTGGTGGAGGTCCGCAGCGATTCTGACGTGCAAAT
CROBD300        AACAATATATTTATTATTAGGGATTTGATCTGGATTTATAGGTTTAAGATTAAGAATAATTATACGAATAGAATTATCTCATATTGGATTTTTATTAGGAAGAGAACAACTTTTCAATGTTCTAGTAACTGCTCATGCATTTATTATAATTTTTTTTATAGTTATACCAATAATAATTGGAGGTTTTGGAAATTGATTAGTTCCAATAATAATTGGATCTCCAGATATAGCATTTCCACGAATAAATAATATAAGATTTTGATTACTACCTCCTTCTTTAATACTTTTATTATATTCATCATTAGTTGAAATAGGATGTGGTACAGGTTGAACTATATACCCACCTTTAGCTAGAAATATAGCTCATAATGGATCTTCAGTAGATTTAGCAATTTTCTCTTTACATTTAGCTGGTGCATCATCTATTCTTGGAGCTGTGAATTTTATTTCAACTATTTTTAATATACGATCTAACAATTTTTTTTATATACATATTCCTTTATTTGTTTGATCAATTTTAATTACAACAGTTCTACTTTTATTAGCATTACCTGTTTTAGCAGGAGCCATTACAATACTTCTTACTGATCGTAATTTTAATACATCTTTCTTCGATCCAATTGGAGGTGGAGATCCTATTTTATTTCAACATTTATTTATCAGCCCAAAGCCGAATCCCGTGTCCCTTGGGC----ATCGGGAAATGTGGCGTATGGGAGAAAGTTT-ATCTGAGCTGACGATGCGGTCCAAGTCCCCATGAACGGGGCTC-----GACCCAGAGCGGGTGCTAGGCCCGTGTGGCCGCGTCGT--TAGTTTGGAGTTCCTTTCC-TCCCGGGAGTCGGGTTGCTTGAGAGTGCAGCCCAAAGTGGGTGGTAAACTCCACCTAAGGCTAAATACGACCGAGAGTCCGATAGCAAACAAGTACCGTGAGGGAAAGTTGAAAAGAACTTTGAAGAGAGAGTTCAATAGTACGTGAAACCGTTCAGAGGTAAACGGGTGGGACCTCG-AAGTCTAAAGGTG--GAAGGATTCAGCAAGGCCCTAACCGACGACCATTGCGTGTTTAG-TTTGTCTCGCTCG--------CAAGAGCGCGC---------------TTTCTGGACTTGCAATTCGGCCTTGCGC-ACTTTCTTCCACC-----CCAAGGCGTCGCGACCGGTTGA---------GGTCATCGTCGGAAGGCAGAG-----GGAAGGTGACCTTACTTGTA-------------------AGGTGTTAAGCCC-----TTTGCATGGCCGGCGATGCT--------CGACCGTGGACCAGA------CTAACCTCGCGAAACGCTCCCTCCTC-----------ATGGAGTGCCCTC-------------CATAGT-CGCGCTGCATATCCGTACTGCT-TGCACACCTAGTGTGCAAGTAGTTTCGGTGTGCTTCTC-------------------GTTTATGGTGGACGTAG-GG--AGCCGAGGGTCTGCGACGAGTAGATCGGTATCCCACCCGACCCGTCTTGAAACACGGACCAAGGAGTCTAACGCGTATGCGAGTCCATGGGTGTTGACCAGCCCCGTG-GGCG---CAATG-AAAGTGAAGGCACACTT-----------------GGTGTGCTTGGTTGGGATCC-------------ACGTCAGTGGCGCACCAACGGCCCGTCCATACTG-CATGTCAGTGGGGCGGAGCGAGAGCATACGCTCTGGGACCCGAAAGATGGTGAACTATGCCTGGGCAGGACGAAGCCAGAGGAAACTCTGGTGGAGGTCCGCAGCGATTCTGACGTGCAAAT
CROBD310        TACTATATATTTATTATTAGGAATCTGATCAGGTTGTATAGGATTAAGTTTAAGAATAATTATTCGAATAGAATTATCTCAAGCTGGAGGAATTATTGGAAGAGATCAAATTTTTAACGTTATTGTTACAGCTCATGCTTTTATTATAATTTTTTTTATGGTTATACCAATAATAATTGGAGGATTTGGTAATTGATTAGTTCCATTAATAATTGGTGCACCAGATATAGCTTTTCCACGAATAAATAATATAAGATTTTGACTTTTACCCCCATCTTTAATATTGTTATTATTTTCTTCAATAATTGAAATAGGATGTGGAACAGGATGAACTATATATCCCCCTTTAGCTAGAAATATAGCTCATAATGGAGGAGCTGTTGATTTAGCTATTTTTTCTCTTCATTTAGCAGGTGCATCTTCAATTTTAGGAGCTGTAAATTTTATTTCTACTATTTTTAATATACGATCAAATAATTTTTCTATATTAAAAACTCCTTTATTTGTTTGATCAATTTTAATTACCACTGTATTACTTTTATTAGCATTACCTGTTTTAGCTGGAGCTATTACTATATTATTAACTGATCGAAACTTTAATACATCTTTTTTTGATCCTGTTGGTGGTGGAGATCCTATTTTATTTCAACATTTATTTATCAGCCCAAAGCCGAATCCCGTGTCCCCTGGGC----ACCGGGAAATGTGGCGTATGGGAGACGGTTT--TCTGAGCAGACGAGTCGGTCCAAGTCCCCATGAACGGGGCTC-----GACCCAGAGCGGGTGCTAGGCCCGTGTGGCCGCCTCGT--CAGCTCGGAGTTTCCGACC-TCCCGGGAGTCGGGTTGCTTGAGAGTGCAGCCCAAAGTGGGTGGTAAACTCCACCTAAGGCTAAATACGACCGAGAGTCCGATAGCAAACAAGTACCGTGAGGGAAAGTTGAAAAGAACTTTGAAGAGAGAGTTCAATAGTACGTGAAACCGTTCAGAGGTAAACGGGTGGGACCTCG-AAGTCTGAAGGTG--GACGGATTCAGTGCGGCCGCAATCGACGACCGTGGTCGCTCTCT-TCGGAGCCCCCCT--------CTTGAGTGGGCGCCG-----------AGGAGAGTCCGACCTCGTGGCCACACGC-ATTTCCGTCCGCC-----CTAGGGCGTCGCGACCGGTTGA---------CGGCGTCGTCGGAAGGGCGAGACCAGGGAAGGTGGCTGACCGAGCA------------ATCGGAACAGTGTTACAGCCCCAGTCTCGCATGGCCGACGACCCT--------CGACCGTGGACCAGA------TTCACCTCGCGAGGCGTTCCCTCCTCCCTC-----GGGAGGAGCGTTCCC-------------CGATCC-CGCGCTGTTTTCTCGGAGTGCTGGCACCTCT-CGGGTGTCCGTGCTCTCGGGAAGCTTCTCG-----------------GGGTCTGCGGGTTCGTTG-GG--AACCGAGGGTCTGCGACGAGTAGGTCGGCATCCCACCCGACCCGTCTTGAAACACGGACCAAGGAGTCTAACGCGTGTGCGAGTCCCCGGGAGTTGACCAGCCCCGAG-GGCG---CAATG-AAAGTGAAGGCGAGCTCT----------------AGCTCGTCTGGTTGGGATCCCCCGCTCTC-----GGGCGGGGGCGCACCAACGGCCCGTCCCTTCCG-CATGTCGGTGGGGCGGAGCGAGAGCATACGCTCTGGGACCCGAAAGATGGTGAACTATGCCTGGGCAGGACGAAGCCAGAGGAAACTCTGGTGGAGGTCCGCAGCGATTCTGACGTGCAAAT
CROBD353        TACTATATATTTATTATTAGGTATTTGAGCTGGTTTTATAGGTTTAAGATTAAGTATAATTATACGAATAGAATTATCTCATATTGGATTTTATATAGGAAGAGATCAATTATATAATGTAATAGTAACTGCACATGCTTTTATTATAATTTTTTTTATGGTAATACCAATAATAATTGGAGGTTTTGGAAATTGATTAGTTCCAATAATAATTGGATCTCCTGATATAGCATTTCCTCGTATAAATAATATAAGTTTTTGATTATTACCTCCTTCTTTAATACTATTATTATACTCATCTTTAGTAGAAATAGGTTGTGGGACTGGTTGAACTATATATCCTCCTTTAGCTGGAAATATAGCCCATAATGGTTCTTCAGTAGATTTAGCTATTTTTTCTTTACATTTAGCAGGAGCATCTTCAATTTTAGGTGCTGTAAATTTTATTTCAACAATTTTTAATATACGTTCTAACAATTTTTCTTTTTTTCACTTGCCTTTATTTGTTTGATCAATTTTAATTACAACTATTTTACTTTTATTAGCTTTACCTGTATTAGCAGGAGCTATTACTATGCTTTTAACTGATCGTAATTTTAATACTTCTTTTTTTGATCCAATTGGTGGTGGAGATCCAATTTTATTTCAACATTTATTTATCAGCCCAAAGCCGAATCCCGTGTCCCTTGGGC----ACCGGGAAATGTGGCGTATGGGAGAAAGTTT-ATCTGATCTGACGGTGCGGTCCAAGTCCCCATGAACGGGGCTC-----GACCCAGAGCGGGTGCTAGGCCCGTGTGGCCGCGTCGT--CAGTTCGGAGTTCCTTTCC-TCCCGGGAGTCGGGTTGCTTGAGAGTGCAGCCCAAAGTGGGTGGTAAACTCCACCTAAGGCTAAATACGACCGAGAGTCCGATAGCAAACAAGTACCGTGAGGGAAAGTTGAAAAGAACTTTGAAGAGAGAGTTCAATAGTACGTGAAACCGTTCAGAGGTAAACGGGTGGGACCTCG-AAGTCTAAAGGTG--GAAGGATTCAGTACGGCCGCAACCGACGACCCACGCGTGTTCTG-TTTGTTTCGCTCG--------CAAGAGCGTGC---------------TTGCTGGACCTGCGTGGCGGCCTTACGC-ATTTTCTTCCACC-----CCAAGGCGTCGCGACCGGTTGA---------CGGTATTGTCGGAAGGGCGAGACTG-GGAAGGTGGCCATACAC---------------TTCGGTGTTTGGTGTTAAGCCCAGTTTCGTATAGCCGACGATCCT--------CGACCGTGGACCAGA------GTCACCTCGCGAGACGCTCCCTCCTC---------TTGAGGAGCGCCCTC-------------CTTATC-CGCGCTGTTTCTTCGGGCTGCT-TGCACACT-TGTGTGCAATTAGTTTCGTGGTGCTTCTC-------------------GGGAATGGTGGGCGTTG-GG--AGCCGAGGGTCTGCGACGAGTAGGTCGGTATCCCACCCGACCCGTCTTGAAACACGGACCAAGGAGTCTAACGCGTGTGCGAGTCCATGGGTGTTGACCAGCCCCGTG-GGCG---CAATG-AAAGTGAAGGCGTACTT-----------------TGTGCGCTTGGTTGGGATCCTTT-------------AACGAGGCGCACCAACGGCCCGTCCTTTCCG-CATGTCGGTGGGGCGGAGCGAGAGCATACGCTCTGGGACCCGAAAGATGGTGAACTATGCCTGGGCAGGACGAAGCCAGAGGAAACTCTGGTGGAGGTCCGCAGCGATTCTGACGTGCNNNN
CROBD355        NNNNNNNNNNNNNNNNNNNNNNNNNNNNNNNNNNNNNNNNNNNNNNNNNNNNNNNNNNNNNNNNNNNNNNNNNNNNNNNNNNNNNNNNNNNNNNNNNNNNNNNNNNNNNNNNNNNNNNNNNNNNNNNNNNNNNNNNNNNNNNNNNNNNNTTTTTTTTATAGTAATACCAATAATAATTGGAGGATTTGGAAATTGATTAGTTCCTATAATAATTGGATCTCCAGATATGGCTTTTCCACGAATAAATAATTTAAGATTTTGATTACTACCTCCTTCTTTGATACTACTACTATTTTCATCTTTAGTAGAAAAAGGAGGTGGAACTGGATGAACTATGTATCCACCGCTGGCATGAGATATAGCACATGATGGATCTTCAGTTGATTTAGCAATTTTTTCTTTACATTTAGCTGGAATTTCTTCTATTTTGGGGGCTGTAAATTTTATTTCAACTATTTTTAATATACGATCATACAGATTTTCTTTTTATCACATACCTTTGTTTGTATGATCAATTTTAATTACTACTATTTTGCTACTTCTATCATTACCTGTATTAGCAGGAGCTATTACTATATTATTAACAGATCGAAATTTTAATACATCTTTTTTTGATCCTGTTGGAGGAGGAGATCATATTTTATTTCAACATTTATTTNNNNNNNCAAAGCCGAATCCCGTGTCCCTTGGGC----ACCGGGAAATGTGGCGTATGGGAGAAAGTTT-ATCTGAGCTGACGAGGCGGTCCAAGTCCCCATGAACGGGGCTC-----GACCCAGAGCGGGTGCTAGGCCCGTGTGGCCGCGTCGT--TGGTTCGGAGTTCCTTTCC-TCCCGGGAGTCGGGTTGCTTGAGAGTGCAGCCCAAAGTGGGTGGTAAACTCCACCTAAGGCTAAATACGACCGAGAGTCCGATAGCAAACAAGTACCGTGAGGGAAAGTTGAAAAGAACTTTGAAGAGAGAGTTCAATAGTACGTGAAACCGTTCAGAGGTAAACGGGTGGGACCTCG-AAGTCTAAAGGTG--GAAGGATTCAGTACGGCCGCAATCGACGACCGTCGCGTGTTCAG-TCTGTTTCGCTCG--------CAAGGGCG-GC---------------TAACTGTTCCTGCGACGCGGCCTTACGC-ATTTTCTTCCACC-----CCAAGGCGTCGCGACCGGTTGA---------CGGCATCGTCGGAAGGGCGAACCTGTGGAAGGTGGCCATACGC---------------TTCGGCGTTTGGTGTTAAGCCCAGGTTTGTATGGCCGACGATCCT--------CGACCGTGGACCAGA------GTCACCTCGCGAGACGCTCCCTCCTC---------TTTAGAGGTGTGCTCTAA----------TGTTTT-CGCGCTGTATCTTCGTGCTGCT-TGCACACT-TGTGTGCATTTAGTTTCGTCGTGCTTCTC-------------------G-GGACATTAGGCGTTG-GG--AGCCGAGGGTCTGCGACGAGTAGGTCGGTATCCCACCCGACCCGTCTTGAAACACGGACCAAGGAGTCTAACGCGTATGCGAGTCCATGGGTGTTGACCAGCCCCGTG-GGCG---CAATG-AAAGTGAAGGCGTACTTT----------------TGTGCGCTTGGTTGGGATCCTTCCTC---------GCGGAAGGCGCACCAACGGCCCGTCCTTTCCG-CATGTCGGTGGGGCGGAGCGAGAGCATACGCTCTGGGACCCGAAAGATGGTGAACTATGCCTGGGCAGGACGAAGCCANNNNNNNNNNNNNNNNNNNNNNNNNNNNNNNNNNNNNNNNNNNN
CROBD358        AACTATATATTTAATTTTAGGGGTATGATCAGGATGTTTGGGATTAAGTCTAAGTATAATTATTCGAAGAGAATTATCTCAAGCTGGGGGAATTATTGGAAGAGATCAAGTTTTTAATGTAATAGTAACAGCACATGCTTTTATTATAATTTTTTTTATAGTTATACCAATAATAATTGGAGGTTTTGGAAATTGATTAGTACCAATAATAATTGGTGCTCCAGATATAGCATTTCCACGAATAAATAATATAAGATTTTGATTATTACCACCATCTTTATCATTATTAATATTATCTTCTTTAATTGAAATAGGTTGTGGAACTGGTTGAACAATATATCCACCATTAGCAAACAATTTTTCTCATAATGGGAGAGCAGTAGATTTAGCTATTTTTTCTTTACACTTAGCCGGTGCTTCATCAATTCTAGGAGCAGTAAATTTTATTAGTACAATTTTTAATATACGTTCAAACAACTTTCCTTTAAGAAAAACTCCTTTATTTGTATGATCAATTTTAATTACTACAGTTTTATTATTATTAGCTTTACCTGTTTTAGCAGGTGCTATTACCATACTTTTAACAGATCGAAATTTTAATACATCTTTTTTTGATCCTGTTGGAGGGGGAGACCCAATTTTATTTCAACATTTATTTATCAGCCCAAAGCCGAATCCCGTGTCCCCTGGGC----ACCGGGAAATGTGGCGTATGGGAGACGGTCT--TCTGAACTGACGAGGCGGTCCAAGTCCCCATGAACGGGGCTC-----GACCCAGAGCGGGTGCTAGGCCCGTGTGGCCGTCTCGT--CTTTTCCGAGTTTCCGTCC-TCCCGGGAGTCGGGTTGCTTGAGAGTGCAGCCCAAAGTGGGTGGTAAACTCCACCTAAGGCTAAATATGACCGAGAGTCCGATAGCAAACAAGTACCGTGAGGGAAAGTTGAAAAGAACTTTGAAGAGAGAGTTCAATAGTACGTGAAACCGTTCAGAGGTAAACGGGTGGGACCTCG-AAGTCTAAAGGTG--GAGAGATTCAGTACGGCCGCAACAGACGACCGTCACCGAACCGG-TGTTTCGTCCCTC--------ACGGGGCGGCTT--------------ACTGGGCTCTGGTGACGCGGCCTTACGC-ATTTCTCTCCGCC-----CTCGGGCGTCGCGACCGGTTGA---------CGGTGTCGTCGGAATAGCGAGG-CTGGGAAGGTGGCCGACCGAGCA------------ATCGGCACGGTGTTATAGCCC-AGTTTTGCGTGGCCGACGACCCT--------CGACCGTGGACCAGA------TTCACCTCGCGAGACGTTCCCTTCTCCTTC-----GGGAGGAGCGTTCCT-------------CCGGGG-CGCGCTGTTGCGTCCTTAGGGCGTGCACACT-GGTGTGTACGTTTCTAAGGCGTGCTTCTC-------------------GTCTCAGAGGTTCGTTG-GG--AGCCGAGGGTCTGCGACGAGTAGGTCGGTATCCCACCCGACCCGTCTTGAAACACGGACCAAGGAGTCTAACGCGTATGCGAGTCATCGGGTGTTGACCAGCCCCGAATGGCG---CAATG-AAAGTGAAGGTAAGCTTT----------------AGTTTGCCTGGTTGGGATCCTCCGCCTTC-----GGGTGGGGGCGCACCAACGGCCCGTCCCGTCCG-CATGTCGGTGGGGCGGAGCGAGAGCATACGCTCTGGGACCCGAAAGATGGTGAACTATGCCTGGGCAGGACGAAGCCAGAGGAAACTCTGGTGGAGGTCCGCAGCGATTCTGACGTGCAAAT
CROBD402        AACCTTATATTTAATTCTAGGTATCTGATCGGGATGTTTAGGTATAAGATTTAGAATATTAATTCGATTAGAGTTATCCCAACCAGACCAACTAATCAAATCTGAACAAACTTATAACGTTATTATCACATCACACGCATTTATTATAATTTTCTTCATAGTTATACCTATAATAATCGGAGGTTTTGGAAATTGGTTAGTCCCTATAATAATTGGATCTCCTGACATGGCATTCCCTCGAATAAATAATATGAGATTTTGACTTCTGCCTTTTTCATTATCCCTCCTCGTACTGTCTTCTACTAGTAAAATAGGATGTGGTACAGGATGAACCATCTATCCTCCTCTAGCCTCTTGTATATTCCACGATAGGGAGTCAGTTGATATAACTATTTTCTCCCTACATCTAGCTGGGGCCTCCTCAATCTTAGGAGCAATTAATTTCATTACAACAATTCTAAACATACGTTCTAGAGATTTTCCAATAAGCAAACTACCTTTATTTGTTTGATCAATTTTAGTAACAACAATTCTTCTCCTTTTAGCTATCCCTGTACTAGCTGGGGCAATCACTATACTCTTGACTGACCGTAATTTCAACACAACTTTCTTTGATCCTATTGGTGGGGGAGATCCAGTACTTTTCCAACATTTATTCACCGGCCCAAAGCCGAATCCCGTGTCCCCCGGGC----ACCGGGAAATGTGGCGTATGGGAGGCGGCTC-TTTCGGCCTCGGAAGGCGACTCAAGTCCCCATGAATGGGGCTA-----CGACCGGAGCGGGTGTGAGTCCCGTTCAGTCGTTCTTC--CGAGGCCGAGCCGCCGTCC-TCCCGGGAGTCGGGTTGCTTGAAAGTGCAGCCCAAAGTGGGTGGTATGCTCCACCTAAGGCTAAATATCCCCGAGAGACCGATAGCAAAAAAGTACCGTGAGGGAAAGTTGAAAAGAACTTTGAAGAGAGAGTTCAATAGTACGTGAAACCGCTTAGAGGTAAACGGGTGGGCCCTCG-AAGTCCGAAGGCG--GAGAGATTCAGTTAGGGCGCCTCGAACGCGGGGGGCCGTTCCGC-TTTACCGCGCCCG--------AACGAGTCGGGGCGG----------GCGGACGGTCTTTTGCGGCGCCCTTGCGCAATTCTGTTCCGTC-----GTTAGGGGCCGCGACCGGTTGG----------CCGACGGTTGGAAGGACGGGCCGGGGTCAGGTGGCCTGCCGCCCT---------CGCGGGCGGCGGGTGTTACAGCCCCGCCCTTCAACAACCGACCGTCGTTTGTTG-CCGACCCGGGACGAGA------GAAACCTCTTTGAGCGATCCCCTCGAACGA-------------------------AGCGGGTCTCGGAC-CGCGCCGAGGCGGCGACCCTTTTCCACACGC-GAGGTGGTCAGGGTAACGCGCCGCGGCGA------------------CGGGACGGGGGTCCGTCGGGG--ATCTAGAGGTCTGCGGTCAGTAGGTCGGTGTCCCACCCGACCCGTCTTGAAACACGGACCAAGGAGTCTAACGCGTATGCGAGTCCGAGGGAGTTGACCAGCCCCGAG-GGCG---CAATG-AAAGTGAAAGGTCCCGCTCTTTTTTTTAAAAGAGAGGCGACCCGGTTGGGATCCGGCCTCCCTC-AGGGGAGGTCGGCGCACCAGCGGCCCGTCCCTTCCGCCACGTCGGTGGGGCGGAGCGAGAGCGTACGCTCTAGGACCCGAAAGATGGTGAACTATGCCTGGGCAGGACGAAGCCAGAGGAAACTCTGGTGGAGGTCCGCAGCGGTTCTGACGTGCAAAT
CROBD411        AACTTTATATTTTATTCTAGGTATTTGATCAGGGTGTTTAGGTATAAGATTTAGAATACTAATCCGATTAGAGCTATCACAGTCTGAACAACTAATTAAATCTGAACAAACATACAATGTAATCATTACATCACATGCTTTCATCATAATCTTCTTTATAGTAATACCAATAATAATTGGTGGTTTCGGTAATTGACTAGTTCCTATAATAATTGGATCACCTGATATGGCATTCCCACGAATAAATAATATGAGATTCTGACTTCTACCTTTCTCGTTATCTCTTCTGATCCTCTCATCAACTAGTAAAATAGGATGCGGAACAGGATGAACCATCTACCCTCCATTAGCATCTTGTATATTTCATGATAGAGAATCAGTGGATATAACTATTTTTTCCTTACATCTAGCTGGAGCCTCATCAATCTTAGGAGCAATTAATTTCATTACAACAATTTTAAATATACGTTCTAGTGACTTTCCCATAAGAAAATTACCTTTATTTGTATGATCCATCTTAGTAACAACAATTCTATTACTTTTAGCTATTCCAGTATTAGCAGGTGCAATTACAATATTATTAACGGACCGTAATTTTAATACAACTTTCTTTGACCCTATTGGTGGAGGGGATCCTGTACTTTTTCAACATTTATTCACCGGCCCAAAGCCGAATCCCGTGTCCCCCGGGC----ACCGGGAAATGTGGCGTATGGGAGGCGGCTC-TTTCGGCCTCGGAAGGCGACTCAAGTCCCCATGAATGGGGCTA-----CGACCGGAGCGGGTGTGAGTCCCGTTCAGTCGTTCTTC--CGAGGCCGAGCCGCCGTCC-TCCCGGGAGTCGGGTTGCTTGAAAGTGCAGCCCAAAGTGGGTGGTATGCTCCACCTAAGGCTAAATATCCCCGAGAGACCGATAGCAAAAAAGTACCGTGAGGGAAAGTTGAAAAGAACTTTGAAGAGAGAGTTCAATAGTACGTGAAACCGCTTAGAGGTAAACGGGTGGGCCCTCG-AAGTCCGAAGGCG--GAGAGATTCAGTTAGGGTGCCTCGAACGCGGGGGGCCGTTCCGC-TTTACCGCGCCCG--------AACGAGTCGGGGCGG----------GCGGACGGTCTCTTGCGGCGCCCTTGCGCAATTCTGTTCCGTC-----GTTAGGGGCCGCGACCGGTTGG----------CCGACGGTTGGAAGGACGGGCCGGGGTCAGGTGGCCTGCCGCCCT---------CGCGGGCGGCGGGTGTTACAGCCCCGCCCTCTAACAGCCGACCGTCGTTTGTTG-CCGACCCGGGACGAGA------GAAACCTCTTTGAGCGATCCCCTCGAACGA-------------------------AGCGGGTCTCGGAC-CGCGCCGAGGCGGCGACCCTTTTCCACACGC-GAGGTGGTCAGGGTAACGCGCCGCGGCGA------------------CGGGACGGGGGTCCGTCGGGG-AATCTGGAGGTCTGCGGTCAGTAGGTCGGTGTCCCACCCGACCCGTCTTGAAACACGGACCAAGGAGTCTAACGCGTATGCGAGTCCCAGGGAGTTGACCAGCCCCGAG-GGCG---CAATGAAAAGTGAAAGGTCCCGCTCTTTTTTTTAAAAGAGAGGCGACCCGGTTGGGATCCGGCCTCCCTC-AGGGGAGGTCGGCGCACCAGCGGCCCGTCCCTTCCGCCACGTCGGTGGGGCGGAGCGAGAGCGTACGCTCTAGGACCCGAAAGATGGTGAACTATGCCTGGGCAGGACGAAGCCAGAGGAAACTCTGGTGGAGGTCCGCAGCGGTTCTGACGTGCAAAT
CROBD412        TACAATATATTTACTTTTAGGTATTTGATCAGGGTGTATAGGAATAAGTTTAAGAATAATTATTCGAATAGAATTATCTCATCCTGGAGATATTATAGGAAGAGATCAGCTATTTAATGTTGTAGTTACAGCACATGCTTTCATTATAATTTTTTTTATAGTTATACCTATAATAATTGGAGGATTTGGAAATTGATTAGTACCATTAATAATTGGAGCCCCTGATATGGCTTTTCCACGAATAAATAATATAAGATTTTGATTACTCCCACCATCATTAACACTTCTATTAATTTCTTCTTTTATACAAATAGGTTGTGGAACAGGATGAACAATATATCCCCCATTAGCCCATAATACTTCCCATCAAGGAAGAGCTGTTGATTTAGCCATTTTTTCTTTACATTTAGCCGGAGCTTCATCAATCTTAGGTGCTGTAAATTTCATTTCAACTATCTTTAATATACGTTCTAATAACCTTAATACAAAAAATTTACCTCTATTTGTTTGATCTATTTTAATTACAACAATCTTACTATTATTAGCATTACCTGTTCTTGCTGGAGCTATTACTATATTATTAACAGATCGAAATTTTAACACATCCTTTTTTGATCCTTTAGGTGGGGGGGATCCTATTTTATTTCAACACTTATTT------------------------------------------------------------------------------------------------CCCCATGAACGGGGCTC-----GACCCAGAGCGGGTGCTAGGCCCGTGTGACCTCCTCGA--CCGTACGGATTATCGTTC--TCCCGGGAGTCGGGTTGCTTGAGAGTGCAGCCCAAAGTGGGTGGTAAACTCCACCTAAGGCTAAATACGACCGAGAGTCCGATAGCAAACAAGTACCGTGAGGGAAAGTTGAAAAGAACTTTGAAGAGAGAGTTCAATAGTACGTGAAACCGTTCAGAGGTAAACGGGTGGGACCTCG-AAGTCCCAAGGCG--GAAGGATTCAGTAAGGCCGCGCCCAACGACCCTCGCGGGTCCGC-GTTCGGAGTCCTC--------ACGGGCTCTGTTC-------------TCGGTCACCTCGCGTGGCGGCCTTACGC-ATTTTCTTCCGTC-----CCGAGACGTCGCGACCGGTTGAA--------CGGTGTCGTCGGAAGGGCGAAGACGGGAAAGGTGGCCGACCGAGCA------------ATCGGCACGGTGTTACAGACCAGTCTTCGTATGGCCGACGACCCT--------CGACCGTGGACCAGACA----TTAACCTCGCGAGACGCTCCCTCCTCCTCTTCTCGGGGAGGAGCGCTCCC-------------GGCTTT-GGGTTGTTGATACCCGGAGGGTGGGCACACT-CGTGTGTCCGCTTTCTCGGGCCTCTTCCT-------------------GTGGCCGTGGGGCGTCTGGG--AGCCGAGGGTCTGCGACGAGTAGATCGGTATCCCACCCGACCCGTCTTGAAACACGGACCAAGGAGTCTAACGCGTGTGCGAGTCCCTGGGAGTTGACACCCCCCCCG-AGGGAAAAAAGG-AAAGTAAAGGCGTTCT---------------------GCCCCGGGTTGGGATCCTCTA-------------GCGAGGCGCACCAACGGCCCGTCCCGTCCG-CATGTCGGGGGGGCGGAACGAGAGCATACGCTCTGGGANNNNNNNNNNNNNNNNNNNNNNNNNNNNNNNNNNNNNNNNNNNNNNNNNNNNNNNNNNNNNNNNNNNNNNNNNNNNNNNNNNNN
CROBD420        CACTATATATTTATTATTGGGTATTTGATCTGGTTGCATAGGACTAAGTCTTAGAATAATTATCCGTATAGAATTATCTCACTCTGGGGGAATTACAGGAAGTGATCAATTATTCAATGTAATAGTAACAGCACACGCCTTTATTATAATTTTTTTTATAGTTATACCTATAATAATTGGAGGATTTGGAAATTGATTAGTACCAATTATAATTGGAGCTCCTGATATAGCTTTCCCTCGTATAAATAACATAAGTTTTTGATTACTACCACCTTCTTTAATATTATTATTATTTTCATCTTCTGTTGAAATAGGATGTGGAACAGGATGAACAATATACCCCCCCCTAGCTAGCAATATATCACATTATGGAGGAGCTGTAGATTTAGCTATTTTTTCTTTACATTTAGCTGGTGCTTCTTCTATTTTAGGAGCTGTAAATTTTATTTCAACTATTCTTAATATACGAACTAGAGACTTCTCAATAACAAAAACACCTTTATTTGTGTGATCTATTTTAATTACAACAATTCTTCTACTCCTTGCATTACCTGTGTTAGCTGGTGCAATCACAATATTATTAACCGATCGAAATTTTAATACTTCTTTTTTTGACCCTATAGGAGGAGGAGATCCTATTTTATTTCAACATTTATTTATCAGCCCAAAGCCGAATCCCGTGCCCCCTGGGC----ACCGGGAAATGTGGCGTATGGGAGACGGCGTGTTCCGAGCTGACGAGGCGGTCCAAGTCCCCATGAACGGGGCTC-----GACCCAGAGCGGGTGCTAGGCCCGTGTGGCCGCGTCGT--TGGTTTGGAGTTGCCGTTCTTCCCGGGAGTCGGGTTGCTTGAGAGTGCAGCCCAAAGTGGGAGGTAAACTCCTCCTAAGGCTAAATACGACCGAGAGTCCGATAGCAAACAAGTACCGTGAGGGAAAGTTGAAAAGAACTTTGAAGAGAGAGTTCAATAGTACGTGAAACCGTTCAGAGGTAAACGGGTGGGACCTCG-AAGTCTGAAGGCG--AAAGGATTCAGTACGGCCGCCAACGACGACCCCCGTGGGTCCCATTCTTCGCATCCTC--------ACGGGTGCGAGGT-------------CTGGTAACCTCGCGGGGCGGCCTTACGC-ATTTTCTTCCGTC-----CCAAGACGTCGCGACCGGTTGA---------CGGTGTCGTCGGAAGGGCGA-CTCGGGAAAGGTGGCCGACCGAGCA------------ATCGGAACGGTGTTATAGCCCCGCAGTCGTATGGCCGACGACCCT--------CGACCGTGGACCAGACT----TTAACCTCGCGAGACGTTCCCTTCTCCCTT---CGGGGAGTAGCGCTCCT-------------CTCCTT-GGGGTCGCGGTGTCCGGAGTGTAGGCACACT-TGTGTGTCTGCATCTCCCGCCCGCTTCTC-------------------CGGGGTCTGGGGCGTTGTGG--AGCCGAGGGTCGGCGACGAGTAGATCGGTATCCCACCCGACCCGTCTTGAAACACGGACCAAGGAGTCTAACGCGTGTGCGAGTCCCCGGGTGTTGACCAGCCCCGCG-GGCG---TAATG-AAAGTGAAGGCTTGCT-----------------TGTCTCGCCTGGTTGGGATCCTTTGGCCCT----CGGGCCAGGGCGCACCAACGGCCCGTCCCGTCCG-CATGTCGGTGGGGCGGAGCGAGAGCATACGCTCTGGGACCCGAAAGATGGTGAACTATGCCTGGGCAGGACGAAGCCAGAGGAAACTCTGGTGGAGGTCCGCAGCGATTCTGACGTGCAAAT
CROBD432        TACAATATATTTACTTTTAGGAATTTGATCAGGATGTATAGGAATAAGTCTGAGAATAATTATTCGAATAGAATTATCCCATCCTGGAGACATTATAGGAAGAGATCAATTATTTAATGTTGTAGTTACAGCACATGCTTTTATTATAATTTTCTTTATAGTTATACCTATAATAATTGGAGGATTTGGAAACTGGTTAGTACCATTAATAATTGGAGCCCCAGACATAGCTTTTCCACGAATAAACAATATAAGCTTTTGACTTCTACCACCATCACTAACACTTCTATTAATTTCTTCTTTCATACAAATAGGTTGTGGAACAGGATGAACAATATATCCTCCATTGGCTCATAATACCTCTCATCAAGGAAGAGCTGTTGATTTAGCCATTTTTTCTTTACATTTAGCCGGAGCTTCATCAATTCTAGGTGCTGTAAATTTTATTTCAACCATCCTCAATATACGTTCTAATAACTTAAATACAAAAAATTTACCTTTATTTGTTTGATCTATTTTAATTACAACTATTTTACTATTACTAGCACTACCTGTTCTTGCTGGAGCTATTACTATATTATTAACAGATCGGAATTTTAATACGTCTTTTTTTGATCCTTTAGGAGGAGGAGACCCTATTTTATTTCAACATTTATTTATCAGCCCAAAGCCGAATCCCGTGTCCTCTGGGC----ACCGGGAAATGTGGCGTATGGGAGACGAGCG--TCTGAGCGGGCGAGGTGGTCCAAGTCCCCATGAACGGGGCTC-----GACCCAGAGCGGGTGCTAGGCCCGTGTGACCTCCTCGA--CTGTACGGATTATCGTTCT-TCCCGGGAGTCGGGTTGCTTGAGAGTGCAGCCCAAAGTGGGTGGTAAACTCCACCTAAGGCTAAATACGACCGAGAGTCCGATAGCAAACAAGTACCGTGAGGGAAAGTTGAAAAGAACTTTGAAGAGAGAGTTCAATAGTACGTGAAACCGTTCAGAGGTAAACGGGTGGGACCTCG-AAGTCCCAAGGCG--GAAGGATTCAGTAAGGCCGCGCCCAACGACCCTCGCGGGTCCGC-GTTCGGAGTCCTC--------ACGGGCTCTGTTC-------------TCGGTCACCTCGCGTGGCGGCCTTACGC-ATTTTCTTCCGTC-----CCGAGACGTCGCGACCGGTTGAA--------CGGTGTCGTCGGAAGGGCGAAGACAGGAAAGGTGGCCGACCGAGCA------------ATCGGCACGGTGTTACAGACCAGTCTTCGTATGGCCGACGACCCT--------CGACCGTGGACCAGACA----TTAACCTCGCGAGACGCTCCCTCCTCCTCT---CGGGGAGGAGCGCTCCC-------------GGTTTA-TGGTTGATGATGCCCCGAGGGTAGTCACACT-TGTGTGTCTGCTTTTGCCGGCCTCTACCA------------------ATTTACCGTGGGGCGTTTGGG--AGCCGAGGGTCTGCGACGAGTAGATCGGTATCCCACCCGACCCGTCTTGAAACACGGACCAAGGAGTCTAACGCGTGTGCGAGTCCCTGGGAGTTGACCAGCCCCGAG-GGCG---CAATG-AAAGTGAAGGCGTTCT---------------------GCGCCTGGTTGGGATCCTCTA-------------GCGAGGCGCACCAACGGCCCGTCCCGTCCG-CATGTCGGTGGGGCGGAGCGAGAGCATACGCTCTGGGACCCGAAAGATGGTGAACTATGCCTGGGCAGGACGAAGNNNNNNNNNNNNNNNNNNNNNNNNNNNNNNNNNNNNNNNNNNNNNNN
CROBD435        AACAATATACTTACTTCTTGGTATTTGATCTGGATGTATAGGTATAAGATTAAGAATAATTATTCGAATAGAACTTTCTCACCCAGGTGATATTATAGGAAGAGATCAATTATTTAATGTAGTTGTAACAGCACATGCCTTTATTATAATTTTCTTTATAGTTATACCAATAATAATTGGAGGATTTGGAAATTGATTAGTACCCTTGATAATTGGAGCCCCGGATATAGCATTTCCACGAATAAATAATTTAAGATTTTGACTTTTACCTCCTTCATTAATATTACTATTAATCTCTTCTTTTATAGAAATAGGATGTGGAACAGGTTGAACTTTATACCCGCCCTTAGCTCATAATATTTCTCACCAAGGAAGAGCTGTAGATTTAGCTATTTTTTCTTTACATTTAGCTGGAGCATCATCTATTTTAGGTGCAGTTAATTTCATTTCAACTATTTTTAACATACGATCAAATAATTTTTTAACAAAGAATATTCCACTATTTGTTTGATCTATTTTAATCACAACTATTTTGTTATTACTAGCATTACCTGTTCTTGCTGGAGCAATTACTATATTATTAACAGATCGAAATTTTAATACATCTTTCTTTGACCCTTTAGGCGGAGGAGATCCTATCTTATTTCAACATTTATTT--------------------------------------------------------------------------------------------AAGTCCCCATGAACGGGGCTC-----GACCCACAGCGGGTGCTAGGCCCGTGTGACTGCCTTGA--CCGTTCGGATTATCGTTCT-TCCCGGGAGTCGGGTTGCTTGAGAGTGCAGCCCAAAGTGGGTGGTAAACTCCACCTAAGGCTAAATACGACCGAGAGTCCGATAGCAAACAAGTACCGTGAGGGAAAGTTGAAAAGAACTTTGAAGAGAGAGTTCAATAGTACGTGAAACCGTTCAGAGGTAAACGGGTGGGACCTCG-AAGTCCCAAGGTG--GAAGGATTCAGTAAGGCCGCGCCCAACGACCCTCGCGGGTCCGG-GTTCGGAGTCCTC--------ACGGGCTCTGTTC-------------TCGGTCACCTCGCGTGGCGGCCTTGCGC-ATTTTCTTCCGCC-----CCGAGACGTCGCGACCGGTTGAA--------CGGTGTCGTCGGAAGGGCGAAGATTGGAAAGGTGGCCGACCGAGCA------------ATCGGCACGGTGTTACAGACCAGTTTTCGTATGGCCGACGATCCT--------CGACCGTGGACCAGACA----ATAACCTCGCGAGACGCTCCCTCCTTCATT---------GGAGCGCTCCC-------------GGCAAG-GGGTCGTTGGTGTCCGGAGGGCAGGCACACT-TGTGTGTCTGCTTTTTCGGCCCTCTTCCT-------------------TTGGCCGTGGGGCGTCTGGG--AGCCGAGGGTCGGCGACGAGTAGATCGGTATCCCACCCGACCCGTCTTGAAACACGGACCAAGGAGTCTAACGCGTGTGCGAGTCCCTGGGAGTTGACCAGCCCCGAG-GGCG---CAATG-AAAGTGAAGGCTAGCCCC----------------GTG-TGCCTGGTTGGGATCCTCTCTCCTC----GTGGGGGAGGCGCACCAACGGCCCGTCCCGTNNN-NNNNNNNNNNNNNNNNNNNNNNNNNNNNNNNNNNNNNNNNNNNNNNNNNNNNNNNNNNNNNNNNNNNNNNNNNNNNNNNNNNNNNNNNNNNNNNNNNNNNNNNNNNNNNNNNNNNNNNNNNN
CROBD444        AACAATATATTTGCTTTTAGGTATTTGATCTGGATGTATAGGTATAAGATTAAGAATAATTATTCGAATAGAACTTTCTCACCCAGGTGATATTATAGGAAGAGATCAATTATTTAATGTAGTTGTAACAGCACATGCCTTTATTATAATTTTCTTTATAGTTATACCGATAATAATCGGAGGATTTGGAAATTGATTAGTACCCTTGATAATCGGAGCCCCGGATATAGCATTTCCACGAATAAATAATTTAAGATTTTGACTTTTACCTCCTTCATTAATATTACTATTAATCTCTTCTTTTATAGAAATAGGATGTGGAACAGGTTGAACTTTGTATCCCCCCTTAGCTCATAATATTTCTCACCAGGGAAGAGCTGTAGATTTAGCTATTTTTTCTTTACATTTAGCTGGAGCATCATCTATTTTAGGTGCAGTTAATTTTATTTCAACTATTTTTAACATACGATCAAATAATTTTTTAACAAAGAATATTCCACTATTTGTTTGATCCATTTTAATCACAACTATTTTATTATTACTAGCATTACCTGTTCTTGCTGGAGCAATTACTATATTATTAACAGATCGAAATTTTAATACATCTTTCTTTGACCCTTTAGGTGGAGGAGATCCTATTTTATTTCAACATTTATTTNNNNNNNNNNNNNNNNNNNNNNNNNNNNNNGGGC----ACCGGGAAATGTGGCGTATGGGAGACGAATG--TCTGAGCGGGCGAGGTGGTCCAAGTCCCCATGAACGGGGCTC-----GACCCACAGCGGGTGCTAGGCCCGTGTGACCGCCTTGA--CCGTTCGGATTATCGTTCT-TCCCGGGAGTCGGGTTGCTTGAGAGTGCAGCCCAAAGTGGGTGGTAAACTCCACCTAAGGCTAAATACGACCGAGAGTCCGATAGCAAACAAGTACCGTGAGGGAAAGTTGAAAAGAACTTTGAAGAGAGAGTTCAATAGTACGTGAAACCGTTCAGAGGTAAACGGGTGGGACCTCG-AAGTCCCAAGGTG--GAAGGATTCAGTAAGGCCGCGCCCAACGACCCTCGCGGGTCCGG-GTTCGGAGTCCTC--------ACGGGCTCTGTTC-------------TCGGTCACCTCGCGTGGCGGCCTTGCGC-ATTTTCTTCCGCC-----CCGAGACGTCGCGACCGGTTGAA--------TGGTGTCGTCGGAAGGGCGAAGATTGGAAAGGTGGCCGACCGAGCA------------ATCGGCACGGTGTTACAGACCAGTTTTCGTATGGCCGACGATCCT--------CGACCGTGGACCAGACA----ATAACCTCGCGAGACGCTCCCTCCTTCATT---------GGAGCGCTCCC-------------GGCAAG-GGGTCGTTGGTGTCCGGAGGGCAGGCACACT-TGTGTGTCTGCTTTTTCGGCCCTCTTCCT-------------------TTGGCCGTGGGGCGTCTGGG--AGCCGAGGGTCGGCGACGAGTAGATCGGTATCCCACCCGACCCGTCTTGAAACACGGACCAAGGAGTCTAACGCGTGTGCGAGTCCCTGGGAGTTGACCAGCCCCGAG-GGCG---CAATG-AAAGTGAAGGCTAGCCCC----------------GTGCTGCCTGGTTGGGATCCTCTCTCCTC----GTGGGAGAGGCGCACCAACGGCCCGTCCCGTCCG-CATGTCGGTGGGGCGGATCGAGAGCATACGCTCTGGGACCCGAAAGATGGTGAACTATGCCTGGGCAGGACGAAGCCAGAGGAAACTCTGGTGGAGGTNNNNNNNNNNNNNNNNNNNNNNNN
CROBD555        TACAATATATTTAATTCTAGGTATTTGATCAGGTTGCATAGGTTTAAGATTAAGAATATTAATTCGTATAGAATTATCTCAAATTGGATTAGTAATTGGAAGAGATCAATTATTTAATGTAGTAGTAACTGCACATGCTTTTATTATAATTTTTTTTATAGTAATACCAATAATAATTGGAGGATTTGGAAATTGATTAGTTCCACTAATAATTGGAGCACCTGATATAGCATTTCCACGAATAAATAATATAAGTTTTTGACTTTTACCACCATCTCTAATATTATTATTATTATCTTCTTTTATTGAAATAGGTTGTGGTACAGGATGAACAATATATCCTCCACTATCTAGAAATATAGCTCACAGAGGTGGAGCCGTTGATATAGCTATTTTTTCTTTACTCTTAGCTGGTGCCTCATCAATTCTAGGTGCAGTAAATTTTATTTCAACTATTTTCAATATACGTTCAAACAACTTTTCTTTGGGGAAGATCCCTCTATTTGTATGATCAATTTTAATTACTACCGTACTATTATTATTAGCTTTACCAGTATTAGCTGGTGCTATTACTATATTATTAACAGATCGAAACTTTAATACATCTTTTTTTGATCCGGTAGGAGGAGGAGACCCTATTCTTTTTCAACATCTATTTATCAGCCCAAAGCCGAATCCCGTGTCCTTTGGGC----ACCGGGAAATGTGGCGTATGGGAGAAAGTTA--TCTGAGCTGACGAGGCGGTCCAAGTCCCCATGAACGGGGCTC-----GACCCAGAGCGGGTGCTAGGCCCGTGTGGCCGCGTCGT--CGGTTCGGAGTCGCTTTCC-TCCCGGGAGTCGGGTTGCTTGAGAGTGCAGCCCAAAGTGGGTGGTAAACTCCACCTAAGGCTAAATACGACCGAGAGTCCGATAGCAAACAAGTACCGTGAGGGAAAGTTGAAAAGAACTTTGAAGAGAGAGTTCAATAGTACGTGAAACCGTTCAGAGGTAAACGGGTGGGACCTCG-AAGTCTGAAGGTG--GAAGGATTCAGTACGGCCGCAATCGACGACCGTCGCGTGTTCTG-TTGGCTCCGCCCG--------CGAGGGCGCGC---------------TCTCCGAACCTGCGACGCGGCCTTACGC-ATTTTCTTCCACC-----CCAAGGCGTCGCGACCGGTTGA---------CGGCGTCGTCGGAAGGGCGAGAGTGGGGAAGGTAGCCGTGGCCCTC------------GTGGCCCTCGGTGTTAAGCCCCTTTCTCGTATGGCCGACGATCCT--------CGACCGTGGACCAGA------GTCACCTCGCGAAACGCTCCCTTCTCCCTC-----GGGAGGAGTGCCCTC-------------CGTGGC-CGCGCTGTATCATCGTGCCGCT-CGCACACC-TGTGTGCAAGAGGTCTCGCTGTGCTTCTC-------------------GGTGGCGGTGGGCGCAG-GG--AGCCGAGGGTCTGCGACGAGTAGGTCGGTATCCCACCCGACCCGTCTTGAAACACGGACCAAGGAGTCTAACGCGTGTGCGAGTCCCCGGGTGTTGACCAGCCCCGCG-GGCG---CAATG-AAAGTGAAGGCGTACGTA----------------AGTGCGCTCGGTTGGGATCCCTCGTCCTC-----GGGCGGGGGCGCACCAACGGCCCGTCCTTTCCG-CATGTCGGTGGGGCGGAGCGAGAGCATACGCTCTGGGACCCGAAAGATGGTGAACTATGCCTGGGCAGGACGAAGCCAGAGGAAACTCTGGTGGAGGTCCGCAGCGATTCTGACGTGCAAAT
CROBD611        AACCATATATTTAATTTTAGGTGTTTGATCAGGTTGTATAGGTTTAAGAATAAGAATAATTATTCGAATAGAATTAACAGAAATAAAAAGAATACTAAATAGTGAACAAATATTTAATGTAGTTGTAACAGCTCATGCCTTTATTATAATTTTTTTTATAGTTATACCTATAATAATCGGAGGTTTTGGTAATTGATTAGTACCATTGATAATTGGAGCTCCTGATATAGCTTTTCCACGAATAAACAATATAAGTTTTTGATTATTACCCCCATCACTAATATTATTATTATTATCTTCAACTATTGAAATAGGATGTGGTACAGGATGAACAATATACCCACCCCTTGCAAGAAATATAGCACATAATGGAGGAGCTGTAGATCTAGCTATTTTTTCTTTACATTTAGCAGGTGCTAGATCAATTCTAGGTGCAGTAAACTTTATTTCAACTATTTTTAATATACGTTCAAACAATTTTTCTTTGGGAAAAATACCTTTATTTGTTTGATCTATTTTAATTACTACTGTATTATTATTACTAGCACTACCTGTATTAGCTGGTGCAATTACTATATTACTAACAGATCGAAACTTCAATACATCATTTTTTGATCCTGTTGGAGGAGGAGATCCTATTTTATTCCAACATTTATTTATCAGCCCAAAGCCGAATCCCGTGTCCCTTGGGC----ACCGGGAAATGTGGCGTATGGGAGACGTTTT-TTCTGAGCTGACGAGGCGGTCCAAGTCCCCATGAACGGGGCTC-----GACCCAGAGCGGGTGCTAGGCCCGTGTGGCCGTCTCGT--CATTTCGGAGTTTACGTTC-TCCCGGGAGTCGGGTTGCTTGAGAGTGCAGCCCAAAGTGGGTGGTAAACTCCACCTAAGGCTAAATATGACCGAGAGTCCGATAGCAAACAAGTACCGTGAGGGAAAGTTGAAAAGAACTTTGAAGAGAGAGTTCAATAGTACGTGAAACCGTTCAGAGGTAAACGGGTGGGACCTCG-AAGTCTGAAGGTG--GAAGTATTCAGTACGGCCGCAACCGACGACCGTCACCGAAAAGG-GGATCTTTTTC-------------------------------------TCCGGCTCTGGTGACGTGGCCTTACGC-ACTTACTTCTACC-----CTAGGGCGTCGCGACCGGTTGA---------CGGTGTCGTCGGAAGGGAGAGACCTGGGAAGGTGGCCGACCGAGCA------------ATCGGCACGGTGTTATAGCCCTAGTTTCTCATGGCCGACGACCCT--------CGACCGTGGACCAGA------TTCACCTCGCGAGACGTTCCCTCCTTTC----------AGGAGCGACCTT-------------CTAGTG-CGCGTCGTCG-TCCGAGGCTCAAGCACACTT-GCTGTGTTTGAGTTTTCGTGGCGCTTCTC-------------------GCTTTAGTAGGTCGTTG-GG--AACCGAGGGTCTGCGACGAGTAGGTCGGTATCCCACCCGACCCGTCTTGAAACACGGACCAAGGAGTCTAACGCGTGTGCGAGTCCTCGGGTGTTGACCAGCCCCGAC-GGCG---CAATG-AAAGTGAAGGCTGGCTTT----------------AGTCAGTCTGGTTGGGATCCCCCGCTTTA----AAGGTGGGGGCGCACCAACGTCCCGTCCCATCCG-CATGTCGGAGGGGCGGAGCTAGAGCATACGCTCTGGGACCCGAAAGATGGTGAACTATGCCTGGGCAGGACGAAGCCAGAGGAAACTCTGGTGGAGGTCCGCAGCGATTCTGACGTGCNNNN
CROBD635        AACTATATATTTAATTTTAGGAGTATGATCTGGGTGTTTAGGATTAAGTTTAAGAATAATTATTCGAAGAGAATTATCTCAAGCTGGAGGAATTATTGGAAGAGATCAAGTTTTTAATGTAATAGTAACAGCACATGCTTTTATCATAATTTTTTTTATAGTTATACCAATAATAATTGGAGGTTTTGGAAATTGATTAGTACCAATAATAATTGGTGCTCCAGATATAGCATTTCCACGAATAAATAATATAAGATTTTGATTATTACCACCATCTTTATTATTATTAATGTTATCTTCTTTAATTGAAATAGGTTGTGGAACTGGTTGAACAATATACCCACCATTAGCAAATAATTTTTCTCATAATGGAAGAGCAGTAGATTTAGCTATTTTTTCTTTACATTTAGCCGGTGCTTCATCAATTTTAGGAGCAGTAAATTTTATTAGTACAATTTTTAATATACGTTCAAACAATTTTCCCCTAAGAAAAACTCCTTTATTTGTATGGTCAATCTTAATTACTACAGTTTTATTACTATTAGCTTTACCTGTTTTAGCAGGTGCTATTACTATACTTTTAACAGATCGAAATTTTAATACATCTTTTTTTGACCCTGTTGGAGGAGGTGATCCAATTCTATTTCAACACTTATCTATCAGCCCAAAGCCGAATCCCGTGTCCCCTGGGC----ACCGGGAAATGTGGCGTATGGGAGACGGTCT--TCTGAACTGACGAGGCGGTCCAAGTCCCCATGAACGGGGCTC-----GACCCAGAGCGGGTGCTAGGCCCGTGTGGCCGTCTCGT--CTTTTCCGAGTTTCCGTCC-TCCCGGGAGTCGGGTTGCTTGAGAGTGCAGCCCAAAGTGGGTGGTAAACTCCACCTAAGGCTAAATATGACCGAGAGTCCGATAGCAAACAAGTACCGTGAGGGAAAGTTGAAAAGAACTTTGAAGAGAGAGTTCAATAGTACGTGAAACCGTTCAGAGGTAAACGGGTGGGACCTCG-AAGTCTAAAGGTG--GAGAGATTCAGTACGGCCGCAACAGACGACCGTCACCGAACCGG-TGTTTCGTCCCTC--------ACGGGGCGGCTT--------------ACTGGGCTCTGGTGACGCGGCCTTACGC-ATTTCTCTCCGCC-----CTCGGGCGTCGCGACCGGTTGA---------CGGTGTCGTCGGAATAGCGAGG-CTGGGAAGGTGGCCGACCGAGCA------------ATCGGCACGGTGTTATAGCCC-AGTTTTGCGTGGCCGACGACCCT--------CGACCGTGGACCAGA------TTCACCTCGCGAGACGTTCCCTTCTCCTTC-----GGGAGGAGCGTTCCT-------------CCGGGG-CGCGCTGTTGCGTCCTTAGGGCGTGCACACT-GGTGTGTACGTTTCTAAGGCGTGCTTCTC-------------------GTCTCAGAGGTTCGTTG-GG--AGCCGAGGGTCTGCGACGAGTAGGTCGGTATCCCACCCGACCCGTCTTGAAACACGGACCAAGGAGTCTAACGCGTATGCGAGTCATCGGGTGTTGACCAGCCCCGAATGGCG---CAATG-AAAGTGAAGGTAAGCTTT----------------AGTTTGCCTGGTTGGGATCCTCCGCCTTC-----GGGTGGGGGCGCACCAACGGCCCGTCCCGTCCG-CATGTCGGTGGGGCGGAGCGAGAGCATACGCTCTGGGACCCGAAAGATGGTGAACTATGCCTGGGCAGGACGAAGCCAGAGGAAACTCTGGTGGAGGTCCGCAGCGATTCTGACGTGCAAAT
CROBD638        AACTATATATTTAATTTTAGGAGTATGATCTGGGTGTTTAGGATTAAGTTTAAGAATAATTATTCGAAGAGAATTATCTCAAGCTGGAGGAATTATTGGAAGAGATCAAGTTTTTAATGTAATAGTAACAGCACATGCTTTTATCATAATTTTTTTTATAGTTATACCAATAATAATTGGAGGTTTTGGAAATTGATTAGTACCAATAATAATTGGTGCTCCAGATATAGCATTTCCACGAATAAATAATATAAGATTTTGATTATTACCACCATCTTTATTATTATTAATGTTATCTTCTTTAATTGAAATAGGTTGTGGAACTGGTTGAACAATATACCCACCATTAGCAAATAATTTTTCTCATAATGGAAGAGCAGTAGATTTAGCTATTTTTTCTTTACATTTAGCCGGTGCTTCATCAATTTTAGGAGCAGTAAATTTTATTAGTACAATTTTTAATATACGTTCAAATAATTTTCCCCTAAGAAAAACTCCTTTATTTGTATGGTCAATCTTAATTACTACAGTTTTATTACTATTAGCTTTACCTGTTTTAGCAGGTGCTATTACTATACTTTTAACAGATCGAAATTTTAATACATCTTTTTTTGACCCTGTTGGAGGAGGTGATCCAATTCTATTTCAACACTTATTTATCAGCCCAAAGCCGAATCCCGTGTCCCCTGGGC----ACCGGGAAATGTGGCGTATGGGAGACGGTCT--TCTGAACTGACGAGGCGGTCCAAGTCCCCATGAACGGGGCTC-----GACCCAGAGCGGGTGCTAGGCCCGTGTGGCCGTCTCGT--CTTTTCCGAGTTTCCGTCC-TCCCGGGAGTCGGGTTGCTTGAGAGTGCAGCCCAAAGTGGGTGGTAAACTCCACCTAAGGCTAAATATGACCGAGAGTCCGATAGCAAACAAGTACCGTGAGGGAAAGTTGAAAAGAACTTTGAAGAGAGAGTTCAATAGTACGTGAAACCGTTCAGAGGTAAACGGGTGGGACCTCG-AAGTCTAAAGGTG--GAGAGATTCAGTACGGCCGCAACAGACGACCGTCACCGAACCGG-TGTTTCGTCCCTC--------ACGGGGCGGCTC--------------ACTGGGCTCTGGTGACGCGGCCTTACGC-ATTTCTCTCCGCC-----CTCGGGCGTCGCGACCGGTTGA---------CGGTGTCGTCGGAATAGCGAGG-CTGGGAAGGTGGCCGACCGAGCA------------ATCGGCACGGTGTTATAGCCC-AGTTTTGCGTGGCCGACGACCCT--------CGACCGTGGACCAGA------TTCACCTCGCGAGACGTTCCCTTCTCCTTC-----GGGAGGAGCGTTCCT-------------CCGGGG-CGCGCTGTTGCGTCCTTAGGGCGTGCACACT-GGTGTGTACGTTTCTAAGGCGTGCTTCTC-------------------GTCTCAGAGGTTCGTTG-GG--AGCCGAGGGTCTGCGACGAGTAGGTCGGTATCCCACCCGACCCGTCTTGAAACACGGACCAAGGAGTCTAACGCGTATGCGAGTCATCGGGTGTTGACCAGCCCCGAATGGCG---CAATG-AAAGTGAAGGTAAGCTTT----------------AGCTTGCCTGGTTGGGATCCTCCGCCTTC-----GGGTGGGGGCGCACCAACGGCCCGTCCCGTCCG-CATGTCGGTGGGGCGGAGCGAGAGCATACGCTCTGGGACCCGAAAGATGGTGAACTATGCCTGGGCAGGACGAAGCCAGAGGAAACTCTGGTGGAGGTCCGCAGCGATTCTGACGTGCAAAT
CROBD765        NNNNNNNNNNNNNNNNNNNNNNNNNNNNNNNNNNNNNNNNNNNNNNNNNNNNNGAATAATTATTCGAATAGAATTATCTCACCCTGGTGATATTATAGGTAGAGATCAATTATTCAACGTAGTTGTAACAGCACATGCTTTTGTAATAATTTTTTTTATAGTAATACCAATAATAATCGGAGGATTTGGAAATTGATTAATTCCAATAATAATTGGTTCTCCAGATATAGCTTTCCCACGAATAAATAATTTAAGTTTTTGATTATTACCTCCTTCATTAATATTATTATTATCGTCATCATTTATACAAATAGGATGTGGTACTGGATGAACTATATACCCACCTTTAGCTCATAATACATCACACCAAGGAAGAGCTGTTGACTTAGCAATTTTTTCTTTACATTTAGCTGGAGCTTCCTCAATTTTAGGAGCTGTAAATTTTATTTCAACTATTATTAATATACGTTCTAATAATTTCAGAACAAAAAATATTTCACTATTTATTTGATCAATTTTCATTACAACAGTTCTTTTATTATTAGCATTACCTATTTTAGCTGGTGCTATTACTATATTATTAACAGATCGAAATTTTAATACGTCTTTTTTTGATCCTTTAGGAGGAGGAGATCCTATCTTGTTTCAACACTTATTCATCAGCCCAAAGCCGAATCCCGTGTCCCCTGGGC----ACCGGGAAATGTGGCGTATGGGAGACGCACG-TTTTGAGCGGGCGAGGCGGTCCAAGTCCCCATGAACGGGGCTC-----GACCCACAGCGGGTGCTAGGCCCGTGTGACCGCCTTGT--CCGTTCGGAGTCGCGTTTT-TCCCGGGAGTCGGGTTGCTTGAGAGTGCAGCCCAAAGTGGGTGGTAAACTCCACCTAAGGCTAAATACGACCGAGAGTCCGATAGCAAACAAGTACCGTGAGGGAAAGTTGAAAAGAACTTTGAAGAGAGAGTTCAATAGTACGTGAAACCGTTCAGAGGTAAACGGGTGGGACCTCG-AAGTCCTAAGGCG--GAAGGATTCAGTAAGGCCGCGCCCAACGACCCTCGCGGGTCCGG-GTTCGGAGTCTTA--------ACGGGCTCTGTTC-------------TCGGTCACCTCGCGTGGCGGCCTTACGC-ATTTTCTTCCGTC-----CTAAGACGTCGCGACCGGTTGAA--------TGGTGTCGTCGGAAGGGCGAATTCGGGAAAGGTGGCCGACCGAGCA------------ATCGGCACGGTGTTACAGCCCCGAATTCGTATGGCCGACGATCCT--------CGACCGTGGACCAGAC-----ATTACCTCGAGAGACGCTCCCTCCTTTCTG--------AGGAGCGCTCCC-------------GGCTGA-GGGTCGCTGGTGTCCGGAGGGCAGGCACACT-CGTGTGTCTATTTCTCCGGCCCTCTTCCT-------------------TAGGTCGTGGGGCGTCTGGG--AGCCGAGGGTCGGCGACGAGTAGATCGGTATCCCACCCGACCCGTCTTGAAACACGGACCAAGGAGTCTAACGCGTATGCGAGTCCCTGGGAGTTGACCAGCCCCGCG-GGCG---CAATG-AAAGTGAAGGCCTA--------------------GTAAGGCCTGGTTGGGATCCTCTTT------------CCGAGGCGCACCAACGGCCCGTCCCGTCCG-CATGTCGGTGGGGCGGAGCGAGAGCATACGCTCTGGGACCCGAAAGATGGTGAACTATGCCTGGGCAGGACGAAGCCAGAGGAAACTCTGGTGGAGGTCCGCAGCGATTCTGACGTGCAAAT
CROBD768        AACTATATATTTATTATTGGGAATTTGATCTGGTTTTATAGGATTAAGATTAAGAATAATTATACGAATAGAATTATCTCATATTGGTTTTATATTAGGAAGAGAACAATTATTTAATGTTTTAGTAACAGCTCATGCTTTCATTATAATTTTTTTTATAGTTATACCAATAATAATTGGAGGTTTTGGAAATTGATTAGTACCAATAATAATTGGTTCTCCAGATATAGCCTTTCCACGAATAAATAATATAAGATTTTGATTATTACCACCTTCTTTAATACTTTTGCTATATTCTTCATTAATTGAAATAGGATGTGGAACAGGATGAACTATATACCCTCCATTAGCTGGAAACTTAACTCATAATGGATCTTCAGTAGATTTAGCTATTTTTTCATTACATTTAGCTGGTGCATCATCAATTCTTGGAGCTGTAAATTTTATTTCAACTATTTTTAATATACGTTCTAACAATTTTTTTTATATACATATTCCTTTATTTGTTTGATCAATCTTAATTACTACAGTATTACTTTTATTAGCTTTGCCTGTTTTAGCAGGCGCTATTACTATACTTCTTACAGATCGTAATTTTAATACATCTTTTTTTGATCCTATTGGTGGAGGAGATCCAATTTTATTTCAACATTTATTT---------------------------------------------------------------------------------------GGTCCAAGTCCCCATGAACGGGGCTC-----GACCCAGAGCGGGTGCTAGGCCCGTGTGGCCGCGTCGT--TGGTTTGGAGTTCCTTTCC-TCCCGGGAGTCGGGTTGCTTGAGAGTGCAGCCCAAAGTGGGTGGTAAACTCCACCTAAGGCTAAATACGACCGAGAGTCCGATAGCAAACAAGTACCGTGAGGGAAAGTTGAAAAGAACTTTGAAGAGAGAGTTCAATAGTACGTGAAACCGTTCAGAGGTAAACGGGTGGGACCTCG-AAGTCTAAAGGTG--GAAGGATTCAGCAAGGCCCTAACCGACGACCATTGCGTGTTTAG-TTTGTCTCGCTCG--------CAAGAGCGCGC---------------TTTCTTTACTTGCAATTCGGCCTTGCGC-ACTTTCTTCCATC-----CCAAGGCGTCGCGACCGGTTGA---------GGTCATCGTCGGAAGGGCATTG----GGAAGGTGACCTTATTCGTA-------------------AGGTGTTAAGACC-----TTTGCATGGCCGGCGATGCT--------CGACCGTGGACCAGA------GTCACCTCGCGAAACGCTCCCTCCTC-----------ACGGAGCGCCCTC-------------CATATT-CTCGCTGCATTTCCGTACTGTT-TGCACACTTTGTGTGCAATTAGTTTCGGTGTGCTTCTA-------------------GTTTACGTTGGACGTAG-GG--AGCCGAGGGTCTGCGACGAGTAGGTCGGTATCCCACCCGACCCGTCTTGAAACACGGACCAAGGAGTCTAACGCGTATGCGAGTCCATGGGTGTTGACCAGCCCCGTG-GGCG---CAATG-AAAGTGAAGGCCT-----------------------CGTGCCTGGTTGGGATCC-------------ACGTCAGTGGCGCACCAACGGCCCGTCCATTCTG-CATGTCAGTTGGGCGGAGCGAGAGCATACGCTCTGGGACCCGAAAGATGGTGAACTATGCNNNNNNNNNNNNNNNNNNNNNNNNNNNNNNNNNNNNNNNNNNNNNNNNNNNNNNNNNNNNNN
CROBD806        NNNNNNNNNNNNNNNNNNNNNNNNNNNNNNNNNNNNNNNNNNNNNNNNNNNNAGTATAATTATTCGAATAGAACTAATAGAAATAAATAGATTTCTTAATAGTGAACAAATATTTAATGTTATTGTAACAGCTCACGCTTTTATTATAATTTTTTTTATAGTAATACCAATAATAATTGGAGGATTTGGAAATTGACTTGTACCAATAATAATTGGAGCACCAGATATAGCATTCCCACGAATAAATAATATAAGTTTTTGACTATTACCGCCATCATTACTTTTATTACTTTTATCCTCAATAATTGAAATAGGATGTGGAACAGGATGAACAATATACCCACCTTTAGCAAGAAATATAGCACATAATGGAGGTGCCGTAGATCTAGCAATTTTTTCATTACATCTAGCTGGTGCTAGATCAATTCTCGGTGCAGTAAATTTTATCTCAACAATTTTTAATATACGTTCAAACAATTTTTCTTTGGGAAAAATACCTTTGTTTGTATGATCAATTTTAATTACAACAGTATTATTATTACTTGCACTACCTGTTCTAGCTGGTGCTATTACTATATTATTAACAGATCGAAATTTTAATACATCTTTTTTTGACCCGGTTGGTGGAGGAGATCCTATTTTATTTCAACATTTATTTATCAGCCCAAAGCCGAATCCCGTGTCCCTTGGGC----ACCGGGAAATGTGGCGTATGGGAGACGTGCT-TTCTGAGCTGACGAGACGGTCCAAGTCCCCATGAACGGGGCTC-----GACCCAGAGCGGGTGCTAGGCCCGTGTGGCCGTCTCGT--CTTTTCGGAGTTTACGTTC-TCCCGGGAGTCGGGTTGCTTGAGAGTGCAGCCCAAAGTGGGTGGTAAACTCCACCTAAGGCTAAATATGACCGAGAGTCCGATAGCAAACAAGTACCGTGAGGGAAAGTTGAAAAGAACTTTGAAGAGAGAGTTCAATAGTACGTGAAACCGTTCAGAGGTAAACGGGTGGGACCTCG-AAGTCTGAAGGTG--GAAGTATTCAGTACGGCCGCAACCGACGACCGTCACCTTCA------------------------------------------------------------TGGTGACGTGGCCTTACGC-ACTTACTTCCGCC-----CTAGGGCGTCGCGACCGGTTGA---------CGGTGTCGTCGGAAGGGAGAGACCTGGGAAGGTGGCCGACCGAGCA------------ATCGGAACGGTGTTATAGCCCTAGTCTCTCATGGCCGACGACCCT--------CGACCGTGGACCAGA------TTCACCTCGCGAGACGTTCCCTCCTTTT----------AGGAGCGCCTTT-------------TTAAGA-TGCGTTGTCGTTTCGATGCGCAAGCACACTT-GCTGTGTTTGCGTTCTCGGGGCGCTTCTC-------------------GTCTTAGATGGGCGTTG-GG--AACCGAGGGTCTGCGACGAGTAGGTCGGTATCCCACCCGACCCGTCTTGAAACACGGACCAAGGAGTCTAACGCGTGTGCGAGTCCTCGGGTGTTGACCAGCCCCGAC-GGCG---CAATG-AAAGTGAAGGCTGGCTTT----------------AGTCAGTCTGGTTGGGATCCCCGTTCTTT----G--AATGGGGCGCACCAACGACCCGTCCCATCCG-CATGTCGGAGGGGCGGAGTGAGAGCATACGCTCTGGGACCCGAAAGATGGTGAACTATGCCTGGGCAGGACGAAGCCAGAGGAAACTCTGGTGGAGGTCCGCAGCGATTCTGACGTGCAAAT
CROBD807        AACAATATATCTTTTATTAGGAGTTTGATCAGGTTGTATAGGATTAAGTTTAAGAATAATTATTCGAATGGAATTATCTCATAGAGGTGTAATAATAGGAAGCGACCAATTATTTAATGTAATAGTAACTGCACATGCTTTTATTATAATTTTTTTTATAGTCATACCAATAATAATTGGAGGTTTTGGAAATTGACTTGTTCCTATGATAATTGGAGCACCAGATATAGCATTTCCTCGTATAAATAATATAAGTTTTTGATTATTACCTCCTTCATTAATATTATTACTACTATCATCTTCTTTAGAAATAGGATGTGGGACAGGATGAACCATATACCCTCCTTTGGCTGGAAATATATCACATAATGGAGGGGCTGTAGATTTAGCTATTTTCTCTTTACATTTGGCAGGAGCTTCATCAATCTTAGGAGCTGTTAATTTTATTTCTACTATTTTTAATATACGCTCAAATAATTTTTTTTTAGAAAAAATATCACTATTTGTATGATCTATTTTAATTACAACAGTATTATTATTATTAGCTTTACCCGTATTAGCAGGGGCCATTACAATATTATTAACAGATCGTAATTTTAATACTTCTTTCTTTGATCCTATTGGAGGAGGAGATCCTATTTTATTTCAACACTTATTTATCAGCCCAAAGCCGAATCCCGTGTCCCCTGGGC----ACCGGGAAATGTGGCGTATGGGAGCCGGTGTGTTCTGAGCTGACGAGGCGGTCCAAGTCCCCATGAACGGGGCTC-----GACCCAGAGCGGGTGCTAGGCCCGTGTGGCCGCGTCGT--TGGTTCGGAGTTGCCGCGC-TCCCGGGAGTCGGGTTGCTTGAGAGTGCAGCCCAAAGTGGGAGGTAAACTCCTCCTAAGGCTAAATACGACCGAGAGTCCGATAGCAAACAAGTACCGTGAGGGAAAGTTGAAAAGAACTTTGAAGAGAGAGTTCAATAGTACGTGAAACCGTTCAGAGGTAAACGGGTGGGACCTCG-AAGTCTGAAGGCG--GAAGGATTCAGTACGGCCGCTAACGACGACCCCCGCGGGTCCCG-GCATCGCGCCCTC--------ACGGGTTGCGAAGT------------TGGGTCACCTCGCGGGGCGGCCTTACGC-ATTTTCTTCCGTC----CCAAAGACGTCGCGACCGGTTGA---------CGGTGTCGTCGGAAGGGCGA-CTTGGGGAAGGTGGCCGACCGAGCA------------ATCGGCACGGTGTTACAGCCCCTC-GTCGTATGGCCGACGACCCT--------CGACCGTGGACCAGAC-----TTTACCTCGCGAGACGTTCCCTTCTCCCTCT-CGGGGGAGTTGCGTTCCT-------------CTCCCT-GGGGTCGCGGTGTTCGGAGTTCAGGCACACT-TGTGTGTCTGTATCTCCCGCCCGCTTCTC-------------------CGGGGTCCGGGGCGTTGTGG--AGCCGAGGGTCGGCGACGAGTAGATCGGTATCCCACCCGACCCGTCTTGAAACACGGACCAAGGAGTCTAACGCGTGTGCGAGTCCCCGGGAGTTGACCAGCCCCGCG-GGCG---CAATG-AAAGTGAAGGCGTGCT-T----------------GTCGCGTCTGGTTGGGATCCCCTGTTTTT--------CAGGGGCGCACCAACGGCCCGTCCCGTCCG-CATGTCGGTGGGGCGGAGTGAGAGCATACGCTCTGGGACCCGAAAGATGGTGAACTATGCCTGGGCAGGACGNNNNNNNNNNNNNNNNNNNNNNNNNNNNNNNNNNNNNNNNNNNNNNNNNN
CROBD841        NNNNNNNNNNNNNNNNNNNNNNNNNNNNNNNNNNNNNNNNNNNNNNNNNNNAAGAATAATTATTCGAATGGAATTATCTCATAGAGGTGTAATAATAGGAAGCGACCAATTATTTAATGTAATAGTAACTGCACATGCTTTTATTATAATTTTTTTTATAGTCATACCAATAATAATTGGAGGTTTTGGAAATTGACTTGTTCCTATGATAATTGGAGCACCAGATATAGCATTTCCTCGTATAAATAATATAAGTTTTTGATTATTACCTCCTTCATTAATATTATTACTACTATCATCTTCTTTAGAAATAGGATGTGGGACAGGATGAACCATATACCCTCCTTTGGCTGGAAATATATCACATAATGGAGGGGCTGTAGATTTAGCTATTTTCTCTTTACATTTGGCAGGAGCTTCATCAATCTTAGGAGCTGTTAATTTTATTTCTACTATTTTTAATATACGCTCAAATAATTTTTTTTTAGAAAAAATATCACTATTTGTATGATCTATTTTAATTACAACAGTATTATTATTATTAGCTTTACCCGTATTAGCAGGGGCCATTACAATATTATTAACAGATCGTAATTTTAATACTTCTTTCTTTGATCCTATTGGAGGAGGAGATCCTATTTTATTTCAACACTTATTTATCAGCCCAAAGCCGAATCCCGTGTCCCCTGGGC----ACCGGGAAATGTGGCGTATGGGAGCCGGTGTGTTCTGAGCTGACGAGGCGGTCCAAGTCCCCATGAACGGGGCTC-----GACCCAGAGCGGGTGCTAGGCCCGTGTGGCCGCGTCGT--TGGTTCGGAGTTGCCGCGC-TCCCGGGAGTCGGGTTGCTTGAGAGTGCAGCCCAAAGTGGGAGGTAAACTCCTCCTAAGGCTAAATACGACCGAGAGTCCGATAGCAAACAAGTACCGTGAGGGAAAGTTGAAAAGAACTTTGAAGAGAGAGTTCAATAGTACGTGAAACCGTTCAGAGGTAAACGGGTGGGACCTCG-AAGTCTGAAGGCG--GAAGGATTCAGTACGGCCGCTAACGACGACCCCCGCGGGTCCCG-GCATCGCGCCCTC--------ACGGGTTGCGAAGT------------TGGGTCACCTCGCGGGGCGGCCTTACGC-ATTTTCTTCCGTC----CCAAAGACGTCGCGACCGGTTGA---------CGGTGTCGTCGGAAGGGCGA-CTTGGGGAAGGTGGCCGACCGAGCA------------ATCGGCACGGTGTTACAGCCCCTC-GTCGTATGGCCGACGACCCT--------CGACCGTGGACCAGAC-----TTTACCTCGCGAGACGTTCCCTTCTCCCTCT-CGGGGGAGTTGCGTTCCT-------------CTCCCT-GGGGTCGCGGTGTTCGGAGTTCAGGCACACT-TGTGTGTCTGTATCTCCCGCCCGCTTCTC-------------------CGGGGTCCGGGGCGTTGTGG--AGCCGAGGGTCGGCGACGAGTAGATCGGTATCCCACCCGACCCGTCTTGAAACACGGACCAAGGAGTCTAACGCGTGTGCGAGTCCCCGGGAGTTGACCAGCCCCGCG-GGCG---CAATG-AAAGTGAAGGCGTGCT-T----------------GTCGCGTCTGGTTGGGATCCCCTGTTTTT--------CAGGGGCGCACCAACGGCCCGTCCCGTCCG-CATGTCGGTGGGGCGGAGCGAGAGCATACGCTCTGGGACCCGAAAGATGGTGAACTATGCCTGGGCAGGACGAAGCCAGAGGAAACTCTGGTGGAGGTCCGCAGCGATNNNNNNNNNNNNNN
CROBD862        TACTTTATATTTACTATTAGGAGTTTGATCAGGTTGTATAGGATTAAGATTTAGTATAATTATTCGAATAGAATTATCTCAAACTGGTAGAATTATAGGAAGAGATCAAGTATTCAATGTTATAGTTACAGCACATGCTTTTATTATAATTTTTTTTATAGTAATACCTATAATAATTGGAGGTTTTGGAAACTGATTAGTTCCATTTATAATTGGAGCTCCTGATATAGCTTTTCCACGTATAAATAATATAAGTTTTTGACTTCTTCCACCTTCTTTATTACTATTATTAACATCATCTTTCGTAGAAATAGGTTGTGGTACTGGATGAACAATATATCCTCCTTTATCTAGAAATATAGCACATAATGGAGGAGCAGTAGATTTTGCTATTTTTTCTTTACATCTTGCTGGAGCTTCTTCAATTCTAGGAGCAGTAAATTTCATCTCAACTATTTTTAATATACGTTCAAGAAATTTTAGTTTAAGAAAATTACCTTTATTTGTTTGATCTATTTTAATTACTACTGTATTACTTTTACTAGCATTACCTGTATTAGCTGGAGCAATTACTATATTATTAACAGATCGAAATTTTAATACATCTTTTTTTGATCCTGTTGGAGGAGGAGATCCTATTTTATTCCAACATTTATTTNNNNNNNNNNNNNNNNNNNNNGCGCTCCTTGGGC----GTCGGGAAATGTGGCGTATGGGAGACGGTCT--TCTGATAGCGCGAGGTGGTCCAAGTCCCCATGAACGGGGCTC-----GACCCAGAGCGGGTGCTAGGCCCGTGTGGCCACCTCGA-TGCTTTTGGAGCTGCCGTTT-TCCCGGGAGTCGGGTTGCTTGAGAGTGCAGCCCAAAGTGGGTGGTAAACTCCACCTAAGGCTAAATATGACCGAGAGTCCGATAGCAAACAAGTACCGTGAGGGAAAGTTGAAAAGAACTTTGAAGAGAGAGTTCAATAGTACGTGAAACCGTTCAGAGGTAAACGGGTGGGACCTCG-AAGTCTGAAGGAG--GAAGGATTCAGTACGGCCGCAACCGACGACCGTCACGTGTCTTT-TAGAGCGTCTTTG--------TCGACTTGGGCGTT------------TTAGGAGACCTGTGACGCGGCCTTACGC-ATTTTCTTCCTCC-----CCAAGGCGTCGCGACCGGTTGGA--------GTTGAACGTCGGAAGGGCGCTCTCAGGGAAGGTAACCGACGCGA--------------AAGCGTACGGTGTTATAGCCCCAGGAGCGTATGGCCGACGATCGC--------CGACCGTGGACTAGAG-----TTTACCTCGCGAGACGCTCCCTTCTCTTTC-----GGGAGAAGCGCTCTC-------------TTGAAG-CGCGTTGTTCTGTCTAAGTGCT-GGTACACT-TGTGTGTCAATGCTTCAGCCGGGCTTCTC-------------------GTTTTTGGAGGACGTAG-GG--AGCCGAGGGTCAGCGACGAGTAGGTCGGTTCCCCACCCGACCCGTCTTGAAACACGGACCAAGGAGTCTAACGCGTGTGCGAGTCCCCGGGTGTTGACCAGCCCCGAG-GGCG---CAATG-AAAGTGAAGGCGCTGTAA----------------AAAGCGCTTGGTTGGGATCCTTTTTCCCCCACGGGGGTGAAGGCGCACCAACGGCCCGTCCCTTTCG-CATGTCGATGGGGCGGAGCGAGAGCATACGCTCTGGGACCCGAAAGATGGTGAACTATGCCTGGGCANNNNNNNNNNNNNNNNNNNNNNNNNNNNNNNNNNNNNNNNNNNNNNNNNNNNNNN
CROBD868        TACATTATATTTATTATTAGGAATTTGATCAGGTTGTATAGGATTAAGATTAAGAATAATTATTCGCATAGAATTATCACAAACTGGAAGAATTATAGGTAGTGATCAAGTATTTAATGTTATAGTTACAGCACATGCCTTTATTATAATTTTTTTTATAGTAATACCTATAATAATTGGTGGTTTTGGAAACTGACTTGTACCCTTAATAATTGGAGCTCCGGATATGGCTTTTCCACGAATAAATAACATAAGTTTTTGATTATTACCACCATCTTTATTATTATTAATATTATCATCATTTGTAGAAATAGGTTGTGGTACAGGTTGAACAATATACCCTCCTTTATCAAGAAATTTAGCCCATAATGGAGGAGCAGTAGATTTTGCTATTTTCTCTCTTCATTTAGCTGGAGCTTCATCAATTTTAGGTGCTGTAAATTTCATTTCAACTATTTTTAATATACGCTCAAGAAATTTCAGTTTAAGAAAAATATCATTATTTGTGTGATCTATTCTAATTACTACTGTTTTATTACTTCTTGCATTGCCTGTGTTAGCTGGAGCAATTACCATACTATTAACAGATCGTAATTTTAACACATCTTTTTTTGATCCAGTAGGTGGAGGAGATCCAATTTTATTTCAACATTTATTTATCAGCCCAAAGCCGAATCCCGCGTCCCTTGGGC----GTCGGGAAATGTGGCGTATGGGAGACGGTCT--TCTGATTGCGCGAGGTGGTCCAAGTCCCCATGAACGGGGCTC-----GACCCAGAGCGGGTGCTAGGCCCGTGTGGCCACCTCGA-TGCTTTTGGAGCTGCCGTTT-TCCCGGGAGTCGGGTTGCTTGAGAGTGCAGCCCAAAGTGGGTGGTAAACTCCACCTAAGGCTAAATATGACCGAGAGTCCGATAGCAAACAAGTACCGTGAGGGAAAGTTGAAAAGAACTTTGAAGAGAGAGTTCAATAGTACGTGAAACCGTTCAGAGGTAAACGGGTGGGACCTCG-AAATCTGAAGGAG--GAAGGATTCAGTACGGCCGCAACCGACGACCGTCACGTGTCTTT-CAGAGTGTCTTTG--------TCGACTTGGGCGTT------------CTGATCGATCTGTGGCGCGGCCTTACGC-ATTTTCTTCCTCC-----CCAAGGCGTCGCGACCGGTTGGA--------GTTGAACGTCGGAAGGGCGTTCCCAGGGAAGGTGGCCGACGTGC--------------AAGCGTACGGTGTTATAGCCCAGGGAGCGTATGGCCGACGATCGC--------CGACCGTGGACTAGAG-----TTTACCTCGCGAGACGCTCCCTTCTCTTTC-----GGGAGAAGCGCTCTC-------------CTTATG-CGCGTTGTTCCGTCTAAGTGCT-GGTACACT-TGTGTGTCAATGCTTCAGCCGGGCTTCTC-------------------GTGTTTGGGGGACGTAG-GG--AGCCGAGGGTCAGCGACGAGTAGGTCGGTTCCCCACCCGACCCGTCTTGAAACACGGACCAAGGAGTCTAACGCGTGTGCGAGTCCCCGGGTGTTGACCAGCCCCGAG-GGCG---CAATG-AAAGTGAAGGCGTGTC------------------AAAGCGCTTGGTTGGGATCCTTTTACCCCTCACGGGGTTGAGGCGCACCAACGGCCCGTCCATTTCG-CATGTCGATTGGGCGGAGCGAGAGCATACGCTCTGGGACCCGAAAGATGGTGAACTATGCCTGGGCAGGACGAAGCCAGAGGAAACTCTGGTGGAGGTCCGCAGCGATTCTGACGTGCNNNN
CROBD876        AACAATATATTTACTTTTAGGTATTTGATCTGGATGTATAGGTATAAGATTAAGAATAATTATTCGAATAGAACTTTCTCACCCAGGTGATATTATAGGAAGAGATCAATTATTTAATGTAATTGTAACAGCACATGCCTTTATTATAATTTTCTTTATAGTTATACCAATAATAATTGGAGGATTTGGAAATTGACTAGTACCATTAATAATTGGAGCCCCAGATATAGCATTTCCACGAATAAATAATTTAAGATTTTGACTTTTACCTCCTTCATTAATATTACTATTAATCTCTTCTTTTATAGAAATAGGATGTGGAACAGGTTGAACTATATACCCGCCATTAGCTCATAACATTTCTCATCAAGGAAGAGCTGTAGATTTAGCTATTTTTTCTTTACATTTAGCTGGAGCATCATCTATTTTAGGTGCAGTTAATTTTATTTCAACTATTTTTAATATACGATCTAATAATTTTTTAACAAAAAATATTCCACTATTTGTTTGATCTATTTTAATCACAACTATTTTATTATTACTAGCATTACCTGTTCTTGCTGGAGCAATTACTATATTATTAACAGATCGAAATTTTAATACATCTTTCTTTGATCCTTTAGGTGGAGGAGATCCTATCTTATTTCAACATTTATTTATCAGCCCAAAGCCGAATCCCGTGTCCCCTGGGC----ACCGGGAAATGTGGCGTATGGGAGACGAATG--TCTGAGCGGGCGAGGTGGTCCAAGTCCCCATGAACGGGGCTC-----GACCCACAGCGGGTGCTAGGCCCGTGTGACCGCCTTGA--CCGTTCGGATTATCGTTCT-TCCCGGGAGTCGGGTTGCTTGAGAGTGCAGCCCAAAGTGGGTGGTAAACTCCACCTAAGGCTAAATACGACCGAGAGTCCGATAGCAAACAAGTACCGTGAGGGAAAGTTGAAAAGAACTTTGAAGAGAGAGTTCAATAGTACGTGAAACCGTTCAGAGGTAAACGGGTGGGACCTCG-AAGTCCCAAGGTG--GAAGGATTCAGTAAGGCCGCGCCCAACGACCCTCGCGGGTCCGG-GTTCGGAGTCCTC--------ACGGGCTCTGTTC-------------TCGGTCACCTCGCCTGGCGGCCTTGCGC-ATTTTCTTCCGCC-----CCGAGACGTCGCGACCGGTTGAA--------TGGTGTCGTCGGAAGGGCGAAGATTGGAAAGGTGGCCGACCGAGCA------------ATCGGCACGGTGTTACAGACCAGTTTTCGTATGGCCGACGATCCT--------CGACCGTGGACCAGACA----ATAACCTCGCGAGACGCTCCCTCCTTCATT---------GGAGCGCTCCC-------------GGCAAG-GGGTCGTTGGTGTCCGGAGGGCAGGCACACT-TGTGTGTCTGCTTTTTCGGCCCTCTTCCT-------------------TTGGCCGTGGGGCGTCTGGG--AGCCGAGGGTCTGCGACGAGTAGATCGGTATCCCACCCGACCCGTCTTGAAACACGGACCAAGGAGTCTAACGCGTGTGCGAGTCCCTGGGAGTTGACCAGCCCCGAG-GGCG---CAATG-AAAGTGAAGGCTAGCCCC----------------GTGCTGCCTGGTTGGGATCCTCTCTCCTC----GTGGGAGAGGCGCACCAACGGCCCGTCCCGTCCG-CATGTCGGTGGGGCGGAGCGAGAGCATACGCTCTGGGACCCGAAAGATGGTGAACTATGCCTGGGCAGGACGAAGCCAGAGGAAACTCTGGTGGAGGTCCGCAGCGATTCTGACGTGCANNN
CROBD885        NNNNNNNNNNNNNNNNNNNNNNNNNNNNNNNNNNNNNNNNNNNNNNNNNNNNNNNNNNNNTATACGAATAGAATTATCTCATATTGGTTTTTATATAGGAAGTGATCAATTATATAATGTAATAGTAACTGCTCATGCTTTTATTATAATTTTTTTTATAGTAATACCAATAATAATTGGAGGATTTGGAAATTGATTAGTACCTATAATAATTGGATCACCAGATATAGCATTTCCACGAATAAATAATTTAAGTTTTTGATTATTACCTCCTTCTTTAATACTATTATTATACTCATCTTTAGTAGAAATAGGTTGTGGGACAGGATGAACTATATATCCACCTTTAGCTAGAAATATAGCTCATAATGGTTCTTCAGTAGATTTAGCAATTTTTTCTTTACATTTAGCAGGAGCATCATCAATTTTAGGTGCTGTAAATTTTATTTCAACAATTTTTAATATACGTTCAAACAATTTTTTTTTTTTTCATTTACCTTTATTTGTATGATCTATTTTAATTACTACAATTTTACTTTTATTAGCTTTACCTGTTTTAGCTGGGGCTATTACTATGCTTTTAACAGATCGTAATTTTAATACTTCTTTTTTTGATCCTATTGGAGGTGGAGATCCAATTTTATTTCAACATTTATTTATCAGCCCAAAGCCGAATCCCGTGTCCCTTGGGC----ACCGGGAAATGTGGCGTATGGGAGAAAGTTT-ATCTGAGCCGACGATGCGGTCCAAGTCCCCATGAACGGGGCTC-----GACCCAGAGCGGGTGCTAGGCCCGTGTGGCCGCGTCGT--TGGTTTGGAGTTCCTTTCC-TCCCGGGAGTCGGGTTGCTTGAGAGTGCAGCCCAAAGTGGGTGGTAAACTCCACCTAAGGCTAAATACGACCGAGAGTCCGATAGCAAACAAGTACCGTGAGGGAAAGTTGAAAAGAACTTTGAAGAGAGAGTTCAATAGTACGTGAAACCGTTCAGAGGTAAACGGGTGGGACCTCG-AAGTCTAAAGGTG--GAAGGATTCAGTACGGCCGCAATCGACGACCGTCGCGTGTTCAG-TTTGTGT-GCTCG--------CGAGGGCGCGC---------------CTTTTGGACCTGCGACGCGGCCTTACGC-ATTTTCTTCCACC-----CCAAGGCGTCGCGACCGGTTGA---------CGGCATCGTCGGAAGGGCGTTGTTG-GGAAGGTGGCCATACGC---------------TTCGGCGTTTGGTGTTAAGCCCATCTTCGCATAGCCGACGATCCT--------CGACCGTGGACCAGA------GTCACCTCGCGAGACGCTCCCTCCTT---------TTAAGGAGTGTCCTC-------------CGTGTG-CGCGCTGTATATTCGTGCTGCT-TGCACACT-TGTGTGCAATTAGTTTCGTTGTACTTCTC-------------------GTGTACGGTGGTCGTTG-GG--AGCCGAGGGTCTGCGACGAGTAGGTCGGTATCCCACCCGACCCGTCTTGAAACACGGACCAAGGAGTCTAACGCGTGTGCGAGTCCATGGGTGTTGACCAGCCCCGTG-GGCG---CAATG-AAAGTGAAGGCGTACTTT----------------TGTGCGCTTGGTTGGGATCCTTCTT-----------TAGAAGGCGCACCAACGGCCCGTCCTTTCCG-CATGTCGGTGGGGCGGAGCGAGAGCATACGCTCTGGGACCCGAAAGATGGTGAACTATGCCTGGGCAGGACGAAGCCAGAGGAAACTCTGGTGGAGGTCCGCAGCGATTCTGACGTGCAAAT
CROBD905        NNNNNNNNNNNNNNNNNNNNNNNNNNGATCAGGATGTTTAGGTTTAAGATTAAGAATAATCATCCGATCAGAATTATCACACTCCGGATTAATTATAGGAAGAGACCAATTATTTAATGTAATAGTAACAACCCATGCTTTTATTATAATTTTTTTTATAGTAATACCAATTATAATTGGAGGCTTTGGAAATTGATTAATTCCTTTAATAATTAGAGCCCCTGATATAGCTTTTCCACGTATAAATAATATAAGTTTTTGATTATTACCACCTTCTATACTTCTTCTTTTATCATCATCCTTTATTGAAATAGGTTGTGGCACAGGATGAACAATATATCCACCTTTAGCTAGAAATATTAGACATAATGGAGGAGCAGTAGATATAGCTATTTTTTCTCTTCATTTAGCCGGAGCTTCATCAATTTTAGGGGCTGTAAATTTTATTTCTACTATTTTTAATATACGATCTAATAATATTTTATTTTCAAAAACATCTTTATTTGTATGATCTATTCTTATTACAACAATTCTTTTACTATTAGCATTACCAGTATTAGCAGGAGCTATTACAATATTACTCACTGATCGAAATTTTAATACATCTTTTTTTGACCCTTCTGGAGGAGGAGATCCTATTTTATTTCAACATCTATTTATCAGCCCAAAGCCGAATCCCGTGTCCCTTGGGC----ACCGGGAAATGTGGCGTATGGGAGACGGTCT--TCTGAGCTGACGAGGCGGTCCAAGTCCCCATGAACGGGGCTC-----GACCCAGAGCGGGTGCTAGGCCCGTGTGGCCGTCTCGT--CTGCCCGGAGTTTCCGTCC-TCCCGGGAGTCGGGTTGCTTGAGAGTGCAGCCCAAAGTGGGTGGTAAACTCCACCTAAGGCTAAATATGACCGAGAGTCCGATAGCAAACAAGTACCGTGAGGGAAAGTTGAAAAGAACTTTGAAGAGAGAGTTCAATAGTACGTGAAACCGTTCAGAGGTAAACGGGTGGGACCTCG-AAGTCTGAAGGTG--GAAGAATTCAGTAAGGCCGCGACCGTCGACCGTCGCCGAACTCC-GCTGTCGTGCTCA--------GGCGCGACTTT----------------GGGGGCTGTGGCGACGTGGCTTTACAC-ACTTTTTTCCCCC-----ATAGGGCGTCGCGACCGGTTGG---------CGGCGTTGTCGGAAGGGCGAGATCTGGGAAGGTGGCCGACCGAGTA------------ATCGGAACGGTGTTATAGCCCTAGTCTCGCAGGGCCGACGACTCT--------CGACCGTGGACCAGA------TTCACCTCGCGAGACGTTCCCTTCTCCCTC-----GGGAGGAGTGTTCCT-------------CGAGGC-CGCGCCGCTGTGTACTTGTGAGGGGCACACT-TGTGTGTCCCTTTC-AAGACGCACTTCTC-------------------GGTCACGGGGTTCGTTG-GG--AACCGAGGGTCTGCGACGAGTAGGTCGGTATCCCACCCGACCCGTCTTGAAACACGGACCAAGGAGTCTAACGCGTGTGCGAGTCACCGGGAGTTGACCAGCCCCGAT-GGCG---CAATG-AAAGTGAAGGCGTGCTT------------------GCGCGCCTGGTTGGGATCCCCCGTCCTA-----GGGCGGGGGCGCACCAACGGCCCGTCCCTTCCG-CATGTCGGTGGGGCGGAGCGAGAGCATACGCTCTGGGACCCGAAAGATGGTGAACTATGCCTGGGCAGGACGAAGCCAGAGGAAACTCTGGTGGAGGTCCGCAGCGATTCTGACGTGCAAAT
CROBD922        AACTATATACCTTATTTTAGGTGTTTGATCCGGATGTATAGGACTAAGACTTAGAATAATTATCCGAATTGAAATATCACAAATTGGAGGAATTTTAAATAGAGATCATTTATTTAACGTTATTGTAACAGCACACGCATTTATTATAATCTTTTTTATAGTAATACCTATAATAATTGGAGGTTTTGGAAATTGACTCGTCCCAATAATAATTGGAGCACCTGATATAGCTTTCCCACGTATAAATAATATAAGATTTTGACTATTACCCCCTTCTTTAAGTTTACTATTAATATCTTCATTTATTGAAATAGGATGTGGAACTGGTTGAACAATATATCCTCCTTTAGCTAATAATCTTGCACATAGTGGAGGAGCTGTAGATATAGCTATCTTCTCTCTACATTTAGCCGGTGCCTCTTCAATTTTAGGAGCTGTTAACTTCATTTCAACCATTTTTAATATACGCTCAAATAATTTTCCATTAAATAAAATACCTTTATTTGTATGATCTATTTTAATCACTACTGTTTTATTATTACTTGCTCTACCTGTTTTGGCAGGTGCTATTACTATATTATTAACAGATCGAAATTTTAATACTTCTTTTTTTGATCCTTTTGGGGGGGGAGATCCTATTCTATTTCAACACTTATTTATCAGCCCAAAGCCGAATCCCGCGTCCCTTGGAC----GTCGGGAAATGTGGCGTATGGGAGAAGCTTT-TTCTGAGCGCGCGAGGTGGTCCAAGTCCCCATGAACGGGGCTC-----GACCCAGAGCGGGTGCTAGGCCCGTGTGGCCACCTCGTCCGCGCCCGGAGTCTGCGTTC-TCCCGGGAGTCGGGTTGCTTGAGAGTGCAGCCCAAAGTGGGTGGTAAACTCCACCTAAGGCTAAATACGACCGAGAGTCCGATAGCAAACAAGTACCGTGAGGGAAAGTTGAAAAGAACTTTGAAGAGAGAGTTCAATAGTACGTGAAACCGTTCAGAGGTAAACGGGTGGGACCTCG-AAGTCTGAAGTGC--AGAGGATTCAGTACGGCCGCAACCGACGACCGTCTCGTTTCCTG-TGGGTGCTACTGCGCT-----TTTGCGTGGGTGTGC-----------CTGCGGAACCCGAGGCGCGGCTGTACGC-ATTTTCTCTGCC------TGAAGGCGTCGCGACCGGTTGG---------GTGAACCGTCGGAAGGGCGTTTCTGGGGAAGGTGGCCGACCGAGCA------------ATCGGCACGGTGTTATAGCCCCGGAATCGCATGGCCGACGGTCTC--------CGACCGTGGACTAGA------TTAACCTCGCGAGACGTTCCCTTCTCTTTC-----GGGAGGAGCGCCCTC-------------CGTGGC-CGCGCTGTCGCGTTTTGGGGCCAAGCACACT-TGTGTGCCTGGTTTTCAAGCGTGCTTCTC-------------------GGTGGCGGGGGACGTGG-GG--AGCCGAGGGTCGGCGACGAGTAGGTCGGTATCCCACCCGACCCGTCTTGAAACACGGACCAAGGAGTCTAACGCGTGTGCGAGTCCCCGGGTGTTGACCAGCCCCGCG-GGCG---CAATG-AAAGTGAAGGCGTGCTTA----------------TGCGCGCCTGGTTGGGATCCTTCGTCCTC-----GGGCGAAGGCGCACCAACGGCCCGTCCCTTCCG-CATGTCGGTGGGGCGGAGCGAGAGCATACGCTCTGGGACCCGAAAGATGGTGAACTATGCCTGGGCAGGACGAAGCCAGAGGAAACTCTGGTGGAGGTCCGCAGCGATTCTGACGTGCAAAT
EU559438        TACAATATATTTAATTCTAGGAATCTGAGCCGGTTGTATAGGTTTAAGATTAAGAATAATTATTCGAATAGAATTATCACAAACAGGAAAAATTATCGGAAGTGATCAATTATTYAATGTTGTAGTTACAGCTCATGCATTTATTATAATTTTTTTTATAGTAATACCTATAATAATCGGAGGATTTGGAAACTGATTAACACCTATAATAATYAGTGCTCCCGATATAGCATTCCCACGAATAAATAATATAAGATTTTGATTACTCCCCCCTTCTTTATTACTCTTATTAATATCAGCTACTATTGAAATAGGATGTGGTACTGGTTGAACAATATACCCACCATTAGCTAGAAATATAGCTCATAATGGAAGAGCCGTAGATTTAGCTATTTTTTCCCTACATCTGGCGGGTGCTTCTTCAATTTTAGGAGCTGTAAATTTTATTTCAACTATTTTTAATATACGATCTAGAAATTTTGAATTAAGTAAAATACCTTTATTTGTTTGATCTATTTTAATCACAACCATTCTCCTATTATTAGCTTTACCTGTGTTAGCTGGTGCTATCACTATATTATTAACAGATCGAAATTTTAATACTTCTTTTTTTGATCCTTTAGGTGGTGGGGATCCTATTCTATTTCAACACCTGTTTATCAGCCCAAAGCCGAATCCCGCGTCCCTTGGGC----GTCGGGAAATGTGGCGTATGGGAGACGGTCTTCTCCGAACTGAGCGTGCGGTCCAAGTCCCCATGAACGGGGCTC-----GACCCAGAGCGGGTGCTAGGCCCGTGTGGCCGCGCGTC-TCAGTCCAGAGTTTCCGTTCTTCCCGGGAGTCGGGTTGCTTGAGAGTGCAGCCCAAAGTGGGTGGTAAACTCCACCTAAGGCTAAATACGACCGAGAGTCCGATAGCAAACAAGTACCGTGAGGGAAAGTTGAAAAGAACTTTGAAGAGAGAGTTCAATAGTACGTGAAACCGTTCAGAGGTAAACGGGTGGGACCTCG-AAGTCTGAAGGCG--GAAGGATTCAGTGCGGCCGCACCTTGCGACCGTAGTTAAACCCG-GTTGGGCCATGCT--------TGCGCGGTCTT---------------TCCTGGGTTGAGCTACGCGGCCTCACGC-ATTTTCTTCCGTC-----CCAAGGCGTCGCGACCGGTTGGA--------AGGTACCGTCGGAAGGGCGATCTTGGGGAAGGTGGCCGCGCAGAGC--------TCTGTTTTGCGCGGTGTTATAGCCCCTAGTTCGTATGGCCGACGGTCGC--------CGACCGTGGACAAGA------GTAACCTCGCGAGACGTTCCTTTCTCCCCT---CGGGGAGGAGCGTTTCC-------------CGCGAT-CCCGTTGTCGCATCCAGATGCTGGCACACCG-AGCGTGTCGGCGTTTTGGCGGCGTCTCTG-------------------GGCTGCGGGCTACGTATGGG--AGCCGAGGGTCGGCGACGAGTAGGTCGGTATCCCACCCGACCCGTCTTGAAACACGGACCAAGGAGTCTAACGCGTATGCGAGTCCCCGGGAGTTGACCATCCCCGAG-GGCG---CAATG-AAAGTGAAGGCG----------------------CTTGCGCTGGGTTGGGATCCCGAGCTCTA-----GGGCTCGGGCGCACCAACGGCCCGTCCCGTCCG-CATGTCGGTGGGGCGGAGCGAGAGCATACGCTCTGGGACCCGAAAGATGGTGAACTATGCCTGGGCAGGACGAAGCCAGAGGAAACTCTGGTGGAGGTCCGCAGCGATTCTGACGTGCAAAT
JN018385        NNNNNNNNNNNNNNNNNNNNNNNNNNNNNNNNNNNNNNNNNNNNNNNNNNNNNNNNNNATCATTCGAATAGAACTATCACAAACTGGAAAAATTCTTGGAAGAGATCAATTATTTAATGTAATTGTAACAGCTCATGCATTTATTATAATTTTTTTTATAGTAATACCTATAATAATTGGAGGTTTTGGAAATTGATTAGTTCCTATAATAATCGGTGCGCCTGATATAGCATTCCCACGAATAAACAATATAAGATTTTGATTACTTCCTCCTTCTTTAATATTATTATTAATATCTTCCTTTACTGAAATAGGTTGTGGTACAGGATGAACAATATATCCTCCTTTAGCTGGTAATTTAACCCATAATGGAGGAGCTGTAGATTTAGCAATTTTTTCATTACATTTGGCAGGAGCTTCATCAATTTTAGGAGCCGTAAACTTTATTTCTACTATTTTTAATATACGATCGAGAAATTTTAGATTAAATAAAATGCCTTTATTTGTATGGTCAATTTTAATCACAACAATTTTACTATTATTAGCTTTACCTGTATTAGCAGGTGCTATTACAATACTTTTAACAGACCGAAATTTTAATACTTCTTTTTTTGATCCTGTAGGAGGAGGAGATCCTATTCTATTCCAACACCTTTTTATCAGCCCAAAGCCGAATCCCGCGTCCTCTGGGC----GTCGGGAAATGTGGCGTATGGGAGACGGTCTTCTCTGTACTGGACGGGCGGTCCAAGTCCCCATGAACGGGGCTC-----GACCCAGAGCGGGTGCTAGGCCCGTGTGGCCGCGCGCTCCAGTTGCAGAGTTTCCGTTCTTCCCGGGAGTCGGGTTGCTTGAGAGTGCAGCCCAAAGTGGGTGGTAAACTCCACCTAAGGCTAAATACGACCGAGAGTCCGATAGCAAACAAGTACCGTGAGGGAAAGTTGAAAAGAACTTTGAAGAGAGAGTTCAATAGTACGTGAAACCGTTCAGAGGTAAACGGGTGGGACCTCG-AAATCTGAAGGCG--GAAGGATTCAGTGCGGCCGCAATTATCGACCGCAGCTAGGCCTG-ACTTTCACTGGCT--------CGCGTCAGTGAAT-------------TTCAGGAGTTGGCTGCGCGGCCTCACGC-ATTTTCTTCCGTC-----CCAAGGCGTCGCGACCGGTTGGA--------AGGTACCGTCGGAAGGGCGAACTCGGGGAAGGTGGCCGTGTGGAGT---------CAAATCTGCACGGTGTTATAGCCCCGAGATCGTATGGCCGACGGTCGC--------CGACCGTGGACTATG------AGAACCTCGCGAGACGTTCCCTTCTCCCCT---CGGGGAGGAGCGTTTTC-------------GGAGGC-TCCGTTGTCGTGTTCGAAAGGCTGGCACACTGAGCGTGTCAGCGTCTTCGACGCGTCTCTG-------------------GGCCTTCGTGACGTAATGGG--AGCCGAGGGTCAGCGACGAGTAGGTCGGTATCCCACCCGACCCGTCTTGAAACACGGACCAAGGAGTCTAACGCGTATGCGAGTCCCCGGGTGTTGACCAGCCCCGAG-GGCG---CAATG-AAAGTGAAGGCGTTTGCA----------------AAAACGCTGGGTTGGGATCCCGAGCCTTT----TTGGCGAGGGCGCACCAACGGCCCGTCCCGTCCG-CATGTCGGTGGGGCGGAGCGAGAGCATACGCTCTGGGACCCGAAAGATGGTGAACTATGCCTGGGCAGGACGAAGCCAGAGGAAACTCTGGTGGAGGTCCGCAGCGATTCTGACGTGCAAAT
JN018386        NNNNNNNNNNNNNNNNNNNNNNNNNNNNNNNNNNNNNTTAGGTTTAAGATTAAGAATAATTATTCGAAGAGAATTATCTCAAGCTGGAGGAATTATTGGAAGAGATCAAATTTTTAATGTTATAGTAACAGCTCATGCTTTTATTATAATTTTTTTTATAGTTATACCTATAATAATTGGAGGTTTTGGTAATTGATTAGTACCTATAATAATTGGAGCTCCAGATATAGCATTTCCACGAATAAATAATATAAGTTTTTGATTACTTCCTCCTTCTCTATTATTATTAATATTATCTTCATTAATTGAAATAGGATGTGGTACAGGATGAACTATATATCCACCATTAGCTAATAATTTTTCTCATAATGGAAGAGCAGTGGATTTAGCTATTTTTTCCTTACATTTAGCAGGTGCATCTTCAATTTTAGGAGCAGTAAATTTTATTAGTACTATTTTAAACATACGTTCAAACAATTTTTCTTTGAGAAAAACTCCTTTATTTGTTTGATCAATTTTAATTACAACTGTTTTATTATTATTAGCTTTACCAGTTTTAGCTGGTGCTATTACTATACTTTTAACAGATCGAAATTTTAATACATCTTTTTTTGATCCTGTAGGAGGAGGAGATCCTATTTTATTTCAACATTTATTTATCAGCCCAAAGCCGAATCCCGTGTCCCCTGGGC----ACCGGGAAATGTGGCGTATGGGAGACGGTCT--TCTGAACTGACGAGGCGGTCCAAGTCCCCATGAACGGGGCTC-----GACCCAGAGCGGGTGCTAGGCCCGTGTGGCCGTCTCGT--CTTTTCCGAGTTTCCGTCC-TCCCGGGAGTCGGGTTGCTTGAGAGTGCAGCCCAAAGTGGGTGGTAAACTCCACCTAAGGCTAAATATGACCGAGAGTCCGATAGCAAACAAGTACCGTGAGGGAAAGTTGAAAAGAACTTTGAAGAGAGAGTTCAATAGTACGTGAAACCGTTCAGAGGTAAACGGGTGGGACCTCG-AAGTCT-AAGACA--GTGAGATTCAGTACGGCCGCAACAGACGACCGTCACCGAACCGA-TCTCTCGCTCCTC--------ACGGGGCGGTTG--------------ACTGGGCTCTGGTGACGCGGCCTTACGC-ACTTCTCTCTGTC-----CTCGGGCGTCGCGACCGGTTGA---------CGGCGTCGTCGGAAGGGCGAGT-CTGGGAAGGTGGCCGACCGAGCA------------ATCGGCACGGTGTTATAGCCC-AGTCTCGCATGGCCGACGACCCT--------CGACCGTGGACCAGA------TTCACCTCGCGAGACGTTCCCTTCTCCCTC-----GGGAGGAGCGTACCT-------------TAGGGC-CGCGCTGTCGTGTCCATAGGGCGTGCACACT-TGTGTGTACGTTTCTATGGCGCGCTTCTC-------------------GGCTCTGTGGTTCGTTG-GG--AGCCGAGGGTCTGCGACGAGTAGGTCGGTATCCCACCCGACCCGTCTTGAAACACGGACCAAGGAGTCTAACGCGTATGCGAGTCATCGGGTGTTGACCAGCCCCGAATGGCG---CAATG-AAAGTGAAGGTAAGCTTT----------------AGYTTGCCTGGTTGGGATCCCTCGCCTCC-----GGGTGGGGGCGCACCAACGGCCCGTCCCGTCCG-CATGTCGGTGGGGCGGAGCGAGAGCATACGCTCTGGGACCCGAAAGATGGTGAACTATGCCTGGGCAGGACGAAGCCAGAGGAAACTCTGGTGGAGGTCCGCAGCGATTCTGACGTGCAAAT
ouEU559457      TACATTATATTTAATTTTCGGAGTTTGGGCAGGTATTATAGGAATAAGATTTAGAATAATTATTCGACTTCAAATAATAATTCCTGGGATACTAATNNNTTCAGATCATAATTATAATGTAGTTGTAACAACTCATGCCTTTATTATAATTTTTTTTATAATTATACCTRTAATAATTGGTGGCTTTGGAAATTGATTAGTTCCAATAATAATTGGATCTCCAGATATAGCTTTTCCTCGAATAAATAATTTAAGATTTTGGTTATTGCCCCCTTCTTTTATATTGCTGATTTTATCATCTACTTTAGAAATAGGGGCAGGTACTGGGTGAACTATTTATCCCCCTTTAGCAAGAAATATATTTCACTCAAGAAAATCAATAGATTTATTAATTTTTTCTCTTCATTTGGCAGGTATTTCTTCTATTTTAGGAGCAGTTAATTTTATTTCTACAATTTTTAATATGCGAATACCTTCTCTAAAATTAAAAATAATACCATTATTTGTTTGATCAATTTTTTTTACTACCTTACTTTTATTATTAGCTATTCCTGTACTAGCTGGTGCCATTACCATATTATTAACTGATCGCAATTTTAATACTTCTTTTTTTGTACCAGCAGGGGGAGGAGATCCTATTTTATTTCAACATTTATTTAAGAGCTCATAGCCGAATCCCGGGCTCCTCGGGG----AGTCGGAAATGTGGCGTATGGGAGGCGGAGTCCTCCGAGTGCGACCGGCGGTACAAGTCCCCATGAGAGGGGCATGC---TTCCCGGAGCGGGTGCTAGGCCCGTACCGCCGTCGGTC-CGCGCGCGGAGTTGCCGTTC-TCCCGGGAGTCGGGTTGCTTGGGAGTGCAGCCCTAAGTGGGTGGTAAACTCCACCTAAAGCTAAATAAGACCGAGAGACCGATAGCGAACAAGTACCGTGAGGGAAAGTTGAAAAGCACTTTGAAGAGAGAGTTCAAGAGTACGTGAAACCGTTCAGAGGTAAACGGGTGGGACCTCG-AAGTCCGAAGGCGGTGGTGGATTCAGTCGGAACCCGGGCAAGCCCTCCATAGAGTCACC-TCGCGACGAGGCCTTCTGTGG--------------------------AGGGACGAGAGCGTCCGGGTCCCGGCGC-ACTTTCACTCCCCGTCCAGTAGGGCGTCGCGACCGGTTGGA----------AGGTCGTCGTAAGGGCGGA--CGCGAAAGGTGGCCGCATTTCCC--------TCGTGGATCTGCGGTGTTACAGGCGGTCCTGCCCCGACGGGTCGTC-----------CGACCGGGGTCGAG-------TTCATCTCGCGTTGCGTTCCCTTCCTTGAC-----GGAAGCGGCGCCCGGGT------------------CGAGCTCGCCTCGGAACGTCGTGCCACCAGC-AAAGGTGAGCGTCTTCCGAGGTGGGTTTC-------------------GGTCTCGAAGCGCCGCG-GG--GAGCAGGAGGTCGCGGCGAGTAGGTCGGTTACCCACCCGACCCGTCTTGAAACACGGACCAAGGAGTCTAGAGCGTGTGCGAGTTACCGGGACTTGAATAGGCCCGGG-GGCG---CAATG-AAAGTGAAGGGCGGTAT-----------------TGGCCGTCCGGTTGGGATCCGTC----------CTAGTGGCGGCGCACCAACGGCCCGTCCGACGTC-GGTTTCGGCGGGGCGGAGCTAGAGCATACGCTCTGGGACCCGAAAGATGGTGAACTATGCCTGGGCAGGACGAGGCCAGAGGAAACTCTGGTGGAGGTCCGTAGCGATTCTGACGTGCAAAT
ouEU559494      AACACTTTATTTAATTTTTGGGATTTTATCTGGTTTTATTGGAATATGTTATAGAATACTAATTCGACTTCAATTATTTAACTTATCTGGAATAATNNNAAGTGAACATTCTTATAATATTATTATTACTGTTCATGCACTAGTAATAATTTTTTTTATAGTTATACCTTTAATAATTGGAGGTTTTGGAAATTGACTGATTCCTCTAATAATTGGGGCTCCAGACATAGCATTCCCACGAATAAATAATATAAGTTTTTGACTCTTACCACCATCTCTTTCTCTAATAATACTATCTTCAACAATTGAATTAGGTTGTGGAGCAGGTTGAACTTTATACCCTCCACTTACAAATTTTATAGCTCACCCAGGGGCAGCAGTAGACATAGTAATCTTCTCTCTTCATATAGCTGGTATCTCCTCTATTTTAGGGGGTGTAAATTTTATTACTACAGTTATAAACATACGTGATTCATCTGTATCTTATATTACAATACCACTATTTGTGTGATCAGTTTTAATTACTGTAATTTTGATTCTGCTAGCAATACCTGTTCTAGCTGGAGCTATTACTATACTAATTACAGATCGAAATTTTAGAACTTCTTTTTTTAACCCTATAGGAGGAGGAGATCCAATCTTATTTCAACATCTATTTAGGAGCNNNNNNNNNNNNNCGCGGTGCCGTGGGCCGGACCGCTGCAATGTGGTGTACGGGGGTCGGTACCCTCCGAGGGTGGGTCGCGGCGAAAGTTCCCTTGAGCGGGGCCTTTTTCGAACCGGAGATGGCGCTAGTCCAGTTCCGCCGTGACTC-CGTGCGCGGAGAGCCGGTCC-CCCTGGGAGTCGGGTTGCTTGGTAGTGCAGCCCAAAGCGGGTGGTAGACTCCACCCAAGGCTAAATATACCCGAGAGACCGATAGTAAACAAGTACCGCGAGGGAAAGTTGAAAAGCACTCTGAAAAGAGAGTTCAATAGTACGTGAAACCGTTCAGAGGTAAACGGGTGGGCGCTTCGAAGTCCCAGGCCG--GCGGCGCACTCAGGTCGGGCTTGCGGGGACCGTGAGAGGGCGAC-GGTGGCTCTCACG--------AGTGAGAGTATCACCCGTCGATTCTCCTCGTCGTTGGTTGTCGTGCCCGTGCCGCATTTGCGTCCCCGCGCCACCGGGGCGTCGCAACCGCTCGCG--------ATATGGGCCGTGGTGGGGACGGACGCGAAAGGTGGGCGCTCTCTCGGTCGAGGCCGGGAGGGGCTGCCGTTTATAGTCGCGTCGTCATTGGTCCCCTTCGGGCCCCG----CGAGCGGGTATTCGTTGCGGAGGTGCTTCGGCCTCCCTTCCTTTAATTTAT-----TAGAGGAGCGTTGCCCAATCGAGCGGAGCGAGATTTCAAAAGACGCGTCGAGGCAGACCGACCCCG-GATCGGGCGGTCGCTTCTCGTCGGTCTGCGCATTCTCGCTCGGGGCGGACGCGAGGGGTAGGTCGGGACTCCGGCGAGCTTGGCGGCGAGTAGGTCGGGCTCCCACCCGACCCGTCTTGAAACACGGACCAAGGAGTTTGGGGCGCGTGCGAGTCCGAGGGACTTGAATAGGCCCGAGGGGCG---CAGCG-AAAGCGAAG----------------------------------CGTCGAGATCCGCGCACTGC----GGTGTGGCGGCGCATCGACGGCCCGTTCGNACCG-NNNNNCGGTCGGACGGAGCGGGAGCACGCGTCCCGAGACCCGAAAGATGGTGAACTATGCCTGGGCGGGACGAAGCCAGGGGAAACTCTGGTNNNNGTCCGAAGCGGTTCTGACGTGCAAAT
ouMK421707      TACTATGTATTTGATTTTAGGAGGATGAGCCTCTATAGTAGGAACTGCACTAAGATTAATAATTCGTGCTGAGATTGGAAGTCCTGGGTCTTTTATTGGAGATGATCAAATTTATAATGTTGTTGTTACTGCTCATGCATTTGTTATAATTTTTTTTATAGTTATACCTGTGATGATTGGGGGATTTGGGAATTGACTTGTTCCTTTAATGTTGGGGGCTCCTGATATGGCTTTTCCACGTTTAAATAATATAAGTTTTTGATTATTACCTCCGGCGTTTTTTATGCTTTTAGGTTCTGCTGCTTTGGAAAGAGGAGCAGGTACTGGGTGGACTGTATATCCTCCTCTTTCTTCTTATATGTTTCATTCCGGGGGGTCTGTTGATATAACTATTTTTTCTCTTCATTTGGCGGGTGTATCTTCAATTCTTGGAGCTATTAATTTTATTACTACTATTTTAAATATACGTAGATATGGGATATTGCTAGAACGTGTTCCTCTTTTTGTTTGATCTGTAAAAATTACTGCTATTCTTTTATTATTATCATTACCTGTTTTAGCTGGGGCTATTACAATACTTCTTACGGATCGTAATTTTAATACTTCTTTTTTTGNNNNNNNNNNNNNNNNNNNNNNNNNNNNNNNNNNNNNNNNNNNNAAGAGTCCAGCGCTGAATCCCTTGTCCCCTGGGC----AATGGGAAATGTGGCGTTTGGGAGGTAGTCT-TCTGGCAAACAGATGGTGGTGCAAGTCCCCCTGACCGGGGCTCT----GACCCAGAGCGGGTGCAAGGCCCTT--AGCTGCCGTGT-CTGTTTTGTTGGATTCGATC-TCCCTGGAGTCGGGTTGCTTGGGAGTGCAACCCTAAGTGGGTGGTAAACTCCACCTAAGGCTAAATACTGCCGCGAGACCGATAGCAAACAAGTACCGTGAGGGAAAGTTGAAAAGAACTTTGAAGAGAGAGTTCAAGAGTACGTGAAACCGCTTCGAGGCAAACGGGTGGGCCCTCGAAAGTCGAAAGGCA--GGGGGATTCAGTTGGGAGGCAGGCCTGCGGGTGCTTTGCTGCCA-ACCAGTGGACCCT--------TTTAGGGCCAGGCC------------GGTAAAAGATAACCCGGTCTCCCAACGC-ACTTTTCCCTGCC---CAGTAGTACGCTGTGACCGGTTGGGTTCTATCTAAGTGTCGGCTGTAAGGGTTGGACGCCGAAGGTGGCTGGTGGTGTG---------------CTCTTCGGAGTCCCGCCAGTGTTACATCTGGCCAGCCCGGGCACGTCACCTGACCGAGGCACCAT------GAGGCCCTGTGTGGGCCAGTCCGCACCCTC--CATGTCAGGAGTGGATCT-------------CCTGTC-AGGTGTCTGTTGTCCGGTTGTTCCGCAGCAA-AGTGGGCAGCTTGGCACGGACAATGTTGG-------------------ACGGGAAGAGTCCGCGTGGG--TGCAGGAGGTCAGCAGCGAGTAGGTCGGTCACCCACCCGACCCGTCTTGAAACACGGACCAAGGAGTCTAACATGTGCGCGAGTCGTCGGGTCTTGAATAGGCCCGCA-GGCG---CAATG-AAAGTGAAGGGCAGCCTTGT--------------TGTTGCCTGCGTTGGGATCCCTAGACCAC---CGAGTCTGGGGCGCACCAACGGCCCGTCCCTTCCGCAGCGTCGGTGGGACGGAGCGAGAGCGTACACGTTGGGACCCGAAAGATGGTGAACTATGCCTGGGCAGGACGAGGCCAGAGGAAACTCTGGTGGAGGTCCGCAGCGATTCTGACGTGCAAAT
