# Supplementary material for: Molecular analyses of pseudoscorpions in a subterranean biodiversity hotspot reveal cryptic diversity and microendemism
Source: Sci Rep. 2023 Jan 9;13:430. doi: 10.1038/s41598-022-26298-5 (PMC9829860; doi:10.1038/s41598-022-26298-5)
Supplement: Supplementary file 3 — Supplementary Information 3. [file 41598_2022_26298_MOESM3_ESM.txt]

54 1838
CROBD1147       AACTTTATATTTAATTTTTGGGGTTTGAGCAGGGATTATAGGTCTAAGATTAAGAATAATTATTCGAATACAAATAAT---AGCTCCTGGTATATTTATT---ACTGATCATAATTATAATGTAGTGGTTACTACTCATGCTTTTGTGATGATTTTTTTTATAATTATACCAATAATAATTGGAGGATTCGGAAACTGATTAGTCCCTTTAATAATTGGTTCTCCAGATATAGCTTTTCCTCGAATAAATAATTTAAGATTTTGGCTTCTCCCTCCATCCTTAGGATTATTAATTATATCTTCTTACATAGAAATAGGAGCTGGAACAGGCTGAACAATTTATCCCCCGCTAGCAAGAAATATTTTCCATCCTGGTAAATCTATGGACTTGTTAATTTTTTCTCTACATTTAGCAGGAATTTCTTCTATTTTAGGTGCTGTAAACTTTATTTCTACTATTATAAATATACGAATGCCTTCTTTAAAATTTAAATTAATACCTTTATTTGTCTGATCAATTTTATTTACTACTATTCTTCTTCTTTTAGCTATCCCTGTATTAGCAGGAGCTATTACTATACTCTTAACTGATCGTAATTTTAATACTTCTTTTTTTGTACCTGCAGGAGGTGGGGATCCAATTTTATTTCAACATTTATTTGGGGAAGAGCTCATAGCCGAATCC--GGCGCCCTGAGGCG----TCGGAAATGTGGCGTATGGGAGGCGGAGTCCTCCATGTGCGACTGGCGGTACAAGTCCCCATGAGAGGGGCAT---GCTTCCCGGAGCGGGTGCTAGGCCCGTACCGCCGCCGGTCCGCGCGTGGAGTTGCCGTTCTCCCGGGAGTCGGGTTGCTTGGGAGTGCAGCCCTAAGTGGGTGGTAAACTCCACCTAAAGCTAAATAAGACCGAGAGACCGATAGCGAACAAGTACCGTGAGGGAAAGTTGAAAAGCACTTTGAAGAGAGAGTTCAAGAGTACGTGAAACCGTTCAGAGGTAAACGGGTGGG-ACCTCGAAGTCCTAAGGCGGTGGTGGATTCAGTCGGAACGGCGCTCTGCCTCTTGGAGAGTCACCTCGCGACGAGGCCTCATTCAAGGG-----------------------------GAGAGCGGCGTTGTCCCGGCGCACTTCCACGCCCCGTCCAGTAGGGCGTCGCGACCGGTTGGA------------AGGCCGTCGTAAGGGCGGACGC--GAAAGGTGGC-----------------------------CGCATTTCTCTCGGGATCTGCGGTGTTACAGGCGGTCCAGCT--CCGAC-GGTCGTCCGACCGGGGTCGAGTTCATCTC-------------------TGTGGCGTTCCCTTCC--------------AGAAGGAAGCGGCGTCCGGGCCGAGCACTCGGCGGAACGGCGTGCCA---CCATCAAAGGTGAGCGCCTTCCGAAGGGGGTTTCGGTCCCGAGGCGCC--GCGGGGAGCCGGAGGTC-GCGGCGAGTAGGTCGGTTACCCACCCGACCCGTCTTGAAACACGGACCAAGGAGTCTAAAGCATGTGCGAGTTCCCGGGACTTGAATAGGCCCGA-GGGCGCAATGAAAGTGAAGGGCGGCTT--CCGCCGTCCGAGTTGGGATCCGTCCCCT-----CACGGGGGCGGCGCACCAACGGCCCGTCCGATAC-CGGTCTCGGTAGGGCGGAGCTAGAGCATATGCTCTGGGACCCGAAAGATGGTGAACTATGCCTGGGCAGGACGAAGCCAGAGGAAACTCTGGTGGAGGTCCGTAGCGATTCTGACGTGCAAATCGATCG
CROBD1160       AACTTTATATTTAATTTTTGGGGTGTGAGCGGGTATTATAGGTTTAAGACTAAGAATAATTATTCGGATTCAGATAAT---AGCCCCAGGAATATTTATT---ACTGATCATAATTATAATGTAGTAGTTACTACTCATGCTTTTGTAATAATTTTTTTTATAATTATACCAATAATAATTGGAGGGTTCGGAAATTGATTAGTACCTTTAATAATTGGTTCCCCAGATATAGCCTTTCCTCGAATAAATAATTTAAGATTTTGATTACTACCCCCTTCTCTTGGATTATTAATTATATCTTCATATATAGAAATGGGTGCTGGAACAGGTTGAACAATTTATCCCCCTCTAGCAGGAAATATTTTTCATCCTGGAAAATCTATAGATTTATTAATTTTTTCTTTACATCTTGCTGGGATTTCTTCAATTTTGGGGGCTGTAAATTTTATTTCTACAATTATAAATATACGAATACCATCATTAAAATTTAAATTAATGCCTTTATTTGTATGATCAATTTTATTTACTACTATTTTGCTTCTTTTAGCTATTCCAGTTTTAGCCGGAGCTATTACTATACTTTTAACAGATCGTAATTTTAATACTTCTTTCTTTGTTCCTGCTGGGGGAGGGGATCCAATTTTATTTCAACATTTATT--GGGAAGAGCTCATAGCCGAATCC--GGCGCCCTGAGGCA----TCGGAAATGTGGCGTATGGGAGGCGGAGTCCTCCATGTGCGACTGGCGGTACAAGTCCCCATGAGAGGGGCAT---GCTTCCCGGAGCGGGTGCTAGGCCCGTACCGCCGCTGGTCCGCGCGTGGAGTTGCCGTTCTCCCGGGAGTCGGGTTGCTTGGGAGTGCAGCCCTAAGTGGGTGGTAAACTCCACCTAAAGCTAAATAAGACCGAGAGACCGATAGCGAACAAGTACCGTGAGGGAAAGTTGAAAAGCACTTTGAAGAGAGAGTTCAAGAGTACGTGAAACCGTTCAGAGGTAAACGGGTGGG-ACCTCGAAGTCCTAAGGCGGTGGTGGATTCAGTCGGGACGGCGCTCTGCCTCTTGGAGAGTCACCTCGCGACGAGGCCTCATTCAAGGG-----------------------------GAGAGCGGCGTTGTCCCGGCGCACTTCCACGCCCCGTCCAGTAGGGCGTCGCGACCGGTTGGA------------AGGCCGTCGTAAGGGCGGACAC--GAAAGGTGGC-----------------------------CGCATTTCTCTCGGGATCTGCGGTGTTACAGGCGGTCCAGCT--CTGAC-GGTCGTCCGACCGGGGTCGAGTTCATCTC-------------------TGTGGCGTTCCCTTCC--------------AGAAGGAAGCGGCGTCCGGGCCGAGCACTCGGCGGAACGGCGTGCCA---CCATCAAAGGTGAGCGCCTTCCGAAGGGGGTTTCGGTCCCGAGGCGCT--GCGGGGAGCCAGAGGTC-GCGGCGAGTAGGTCGGTTACCCACCCGACCCGTCTTGAAACACGGACCAAGGAGTCTAAAGCATGTGCGAGTTCCCGGGACTTGAATAGGCCCGA-GGGCGCAATGAAAGTGAAGGGCGGCTT--CCGCCGTCCGAGTTGGGATCCGTCCCCT-----CACGGGGGCGGCGCACCAACGGCCCGTCCGATAC-CGGTCTCGGTAGGGCGGAGCTAGAGCATATGCTCTGGGACCCGAAAGATGGTGAACTATGCCTGGGCAGGACGAAGCCAGAGGAAACTCTGGTGGAGGTCCGTAGCGATTCTGACGTGCAAATCGATNN
CROBD1164       AACTTTATATTTAATTTTAGGGGTTTGGTCAGGAATTTTAGGGTTCAGCCTTAGAATAATCATTCGCCTTCAACTAAC---TTCTCCGGGGATGCTTCTT---TCTGATCACAATTATAATGTTGTTGTCACTACCCACGCTTTTATTATAATTTTTTTTATGATTATACCAATAATAATTGGAGGTTTCGGGAATTGATTAGTACCTTTAATAATTGGTTCTCCTGATATGGCTTTTCCTCGGATAAATAATTTAAGATTTTGGCTTCTTCCCCCCTCTTTAAGTTTAATAATTCTCTCTTCTTCATTGGAAATAGGTACAGGTACAGGTTGAACCATTTATCCCCCTTTAGCTAGAAGAGGTTTTCACCCCGGAAAATCAACTGATTTATTAATTTTTTCCCTTCATTTAGCCGGAATTTCTTCTATTTTAGGGGCAGTGAATTTTATTTCTACTATTATAAATATACGAATACCTTCTCTTCTATTAAAAATAATACCTTTATTTGTTTGATCTATCTTGTTTACAACAATTCTTCTTTTATTTGCCATTCCGGTCCTAGCGGGGGCCATTACAATATTATTAACAGATCGTAATTTTAATACTTCATTTTTTTCTCCTGCTGGAGGGGGGGACCCAATTTTGTTCCAACATTTATTTNNNNNNGAGCTCATAGCCGAATCC--GGCGCCCTGAGGCG----TCGGAAATGTGGCGTATGGGAGGCGGAGTCCTCCGAGTGCGACTGGCGGTACAAGTCCCCATGAGAGGGGCAT---GCTTCCCGGAGCGGGTGCTAGGCCCGTACCGCCGCCGGTCCGCGCGCGGAGTTGCCGTTCTCCCGGGAGTCGGGTTGCTTGGGAGTGCAGCCCTAAGTGGGTGGTAAACTCCACCTAAAGCTAAATAAGACCGAGAGACCGATAGCGAACAAGTACCGTGAGGGAAAGTTGAAAAGCACTTTGAAGAGAGAGTTCAAGAGTACGTGAAACCGTTCAGAGGTAAACGGGTGGG-ACCTCGAAGTCCTAAGGCGGTGGTGGATTCAGTCGGGACGGCGCTCTGCCTCTTGGAGGGTCACCTCGCGACGAGGCCCCGTTCGAGGG-----------------------------GAGAGCGGCGTTGTCCCGGCGCACTTCCACGCCCCGTCCAGTAGGGCGTCGCGACCGGTTGGA------------AGGCCGTCGTAAGGGCGGACGC--GAAAGGTGGC-----------------------------CGCATTTCTCTCGGGATCTGCGGTGTTACAGGCGGTCCAGCT--CCGAC-GGTCGTCCGACCGGGGTCGAGTTCATCTC-------------------TATGGCGTTCCCTTCC--------------AGAAGGAAGCGGTGTCCGAGTCGAGCTCTCGGCGGAACGGCGTGCCA---CCTTCCAAGGTGAGCGCCTTCCGAAGGGGGTTTCGGTCTCGAGGCGTC--GCGGGGAGCCGGAGGTC-GCGGCGAGTAGGTCGGTTACCCACCCGACCCGTCTTGAAACACGGACCAAGGAGTCTAAAGCATGTGCGAGTTCCCGGGACTTGAATAGGCCCGA-GGGCGCAATGAAAGTGAAGGGCGGCTT--CCGCCGTCCGAGTTGGGATCCGTCCCCT-----TTCGGGGGCGGCGCACCAACGGCCCGTCCGATAC-CGGTCTCGGTAGGGCGGAGCTAGAGCATATGCTCTGGGACCCGAAAGATGGTGAACTATGCCTGGGCAGGACGAAGCCAGAGGAAACTCTGGTGGAGGTCCGTAGCGATTCTGACGTGCAAATCGATCG
CROBD1171       AACTTTATATTTAATTTTTGGGGTTTGAGCTGGTATTGTAGGAATAAGATTAAGAATGATTATTCGTCTACAAATATC---TATTCCTGGAATACTAATT---TCAGACCACAACTATAATGTAGTAATCACAACTCATGCTTTTATTATAATTTTTTTTATAATTATACCTATGATAATTGGGGGTTTTGGTAACTGATTAGTTCCTATAATAATTGGATCAGCAGATATAGCTTTTCCTCGAATAAATAATTTAAGATTCTGATTACTTCCCCCTTCTTTGAGTTTACTAATTCTCTCCTCAACTTTAGAGATAGGTTCAGGAACAGGATGAACTATTTATCCACCTTTAGCAGGAAATTTCTTTCACTCAGATAAATCTATAGATTTATTAATTTTTTCATTACATTTAGCGGGAATTTCTTCTATTTTGGGGGCTGTAAATTTTATTTCCACCATCCTTAATATACGAATACCAGCTATAAAATTAAAAATGATACCATTATTTGTTTGATCTATTTTCTTCACTACATTATTATTATTATTAGCTATTCCTGTACTAGCAGGAGCTATTACTATACTTCTAACTGATCGTAATTTTAATACAGCATTTTTTGTACCAGCAGGAGGAGGGGATCCTATTTTATTTCAACATTTATTTGGGGAAGAGCTCATAGCCGAATCC--GGCGCCTCGGGGCG----TCGGAAATGTGGCGTATGGGAGGCGGAGTCCTCCGAGTGCGACCGGCGGTACAAGTCCCCATGAGAGGGGCAT---GCTTCCCGGAGCGGGTGCTAGGCCCGTACCGCCGTCGGTCCGCGCGCGGAGTTGCCGTTCTCCCGGGAGTCGGGTTGCTTGGGAGTGCAGCCCTAAGTGGGTGGTAAACTCCACCTAAAGCTAAATAAGACCGAGAGACCGATAGCGAACAAGTACCGTGAGGGAAAGTTGAAAAGCACTTTGAAGAGAGAGTTCAAGAGTACGTGAAACCGTTCAGAGGTAAACGGGTGGG-ACCTCGAAGTCCGAAGGCGGTGGTGGATTCAGTCGGAACNCCGGGCAGCCCTCCATAGAGTCACCTCGCGACGAGGCCTTCTGTGGAGGGA--------------------------CGAGAACGTCCGGGTCCCGGCGCACTTTCACGCCCCGTCCAGTAGGGCGTCGCGACCGGTTGGA------------AGGTCGTCGTAAGGGCGGACGC--GAAAGGTGGC-----------------------------CGCATTTCCCTCGGGATCTGCGGTGTTACAGGCGGTCCTGCC--CCGACGGGTCGTCCGACCGGGGTCGAGTTCATCTC-------------------CGTTGCGTTCCCTTCCT-------------TGACGGAAGCGGCGCCCGGGTCGAGCTCGCCTCGGAACGTCGTGCCA---CCAGCAAAGGTGAGCGACTTCCGAGGTGGGTTTCGGTCTCGAAGCGCC--GCGGGGAGCAGGAGGTC-GCGGCGAGTAGGTCGGTTACCCACCCGACCCGTCTTGAAACACGGACCAAGGAGTCTAGAGCGTGTGCGAGTTACCGGGACTTGAATAGGCCCGG-GGGCGCAATGAAAGTGAAGGGCGGTTT--TGGCCGTCCGAGTTGGGATCCGTCCTC----------GTGGCGGCGCACCAACGGCCCGTCCGACGT-CGGTTTCGGCGGGGCGGAGCTAGAGCATACGCTCTGGGACCCGAAAGATGGTGAACTATGCCTGGGCAGGACGAGGCCAGAGGAAACTCTGGTGGAGGTCCGTAGCGATTCTGACGTGCAAATCGATCG
CROBD1177       AACTTTATATTTAATTTTTGGTGTCTGAGCAGGAATTTTAGGAATAAGCTTTAGCATGATTATTCGTCTTCAAATAAT---AATTCCTGGAATGCTAATT---TCTGATCATAATTATAATGTAGTAGTAACTACCCACGCTTTTGTAATAATTTTTTTCATAATTATACCAATAATGATTGGTGGATTTGGTAATTGATTAGTGCCGATAATAATTGGTTCTCCAGATATAGCTTTTCCTCGGATGAATAATCTTAGATTTTGACTTTTACCTCCTTCATTTTTATTATTACTCATTTCATCTTGATTAGAAATAGGGGCGGGTACTGGGTGAACTATTTACCCCCCTCTTGCCAGAAATATGTTTCATTCTAGTAAATCCATGGATCTATTGATTTTTTCCCTTCATTTAGCAGGAATTTCGTCTATTTTGGGGGCTGTAAATTTTATTTCAACTATTTTGAATATGCGTATACCAATAATAAAATTAAAGTTAATACCTTTATTTGTTTGATCAATTTTTTTTACAACTTTATTACTATTGTTAGCTATTCCGGTATTAGCTGGAGCCATTACAATGCTATTAACAGATCGCAATTTTAATACGTCATTTTTTGTACCGGCAGGGGGAGGTGATCCTATTTTATTTCAACACTTATTTGGGGAAGAGCTCATAGCCGAATCC--GGCTCCTCGGGGAG----TCGGAAATGTGGCGTATGGGAGGCGGAGTCCTCCGAGTGCGACCGGCGGTACAAGTCCCCATGAGAGGGGCAT---GCTTCCCGGAGCGGGTGCTAGGCCCGTACCGCCGTCGGTCCGCGCGCGGAGTTGCCGTTCTCCCGGGAGTCGGGTTGCTTGGGAGTGCAGCCCTAAGTGGGTGGTAAACTCCACCTAAAGCTAAATAAGACCGAGAGACCGATAGCGAACAAGTACCGTGAGGGAAAGTTGAAAAGCACTTTGAAGAGAGAGTTCAAGAGTACGTGAAACCGTTCAGAGGTAAACGGGTGGG-ACCTCGAAGTCCGAAGGCGGTGGTGGATTCAGTCGGAACNCCGGGCAGCCCTCCATAGAGTTACCTCGCGACGAGGCCTTCTTTGGAGGGA--------------------------CGAGAGCGTCCGGGTCCCGGCGCACTTTCACGCCCCGTCCAGTAGGGCGTCGCGACCGGTTGGA------------AGGTCGTCGTAAGGGCGGACGC--GAAAGGTGGC-----------------------------CGCATTTCCCTCGGGATCTGCGGTGTTACAGGCGGTCCTGCC--CCGACGGGTCGTCCGACCGGGGTCGAGTTCATCTC-------------------CGTTGCGTTCCCTTCCT-------------TGACGGAAGCGGCGCCCGGGTCGAGCTCGCCTCGGAACGTCGTGCCA---CCAGCAAAGGTGAGCGTCTTCCGAGGCGGGTTTCGGTCTCGAAGCGCC--GCGGGGAGCAGGAGGTC-GCGGCGAGTAGGTCGGTTACCCACCCGACCCGTCTTGAAACACGGACCAAGGAGTCTAGAGCGTGTGCGAGTTACCGGGACTTGAATAGGCCCGG-GGGCGCAATGAAAGTGAAGGGCGGTAT--TGGCCGTCCGAGTTGGGATCCGTCCTC----------GCGGCGGCGCACCAACGGCCCGTCCGACGT-CGGTTTCGGCGGGGCGGAGCTAGAGCATACGCTCTGGGACCCGAAAGATGGTGAACTATGCCTGGGCAGGACGAGGCCAGAGGAAACTCTGGTGGAGGTCCGTAGCGATTCTGACGTGCAAATCGATCG
CROBD1181       AACATTATATTTAATTTTTGGGATTTGAGCTGGAATTATAGGTTTAAGATTAAGAATAATTATTCGAATACAAATAAT---AATTCCTGGAATGTTAATT---ACGGATCATAATTATAATGTAATAGTTACGATACATGCTTTTATTATAATTTTTTTTATAATTATACCAATGATAATTGGAGGGTTTGGGAATTGATTAGTTCCTTTAATAATCGGTTCTCCAGATATAGCTTTTCCTCGAATAAATAATTTAAGTTTTTGATTACTACCCCCTTCTTTAGGGTTATTAATTATATCTTCAATTTTGGAAATGGGATCTGGAACTGGATGAACTATTTATCCTCCTTTAGCTAGAGGGGGTTTTCATTCAGGTAAATCAATAGATTTATTAATTTTTTCTTTACATTTAGCAGGGGTTTCTTCAATTTTAGGGGCAGTTAATTTTATTTCCACTATTATTAACATACGCATACCTTTTTTAAAAATAAAAATTATACCTTTATTTGTTTGATCAATTTTATTTACCACCGTTTTATTATTATTAGCTATCCCTGTACTGGCTGGAGCCATTACTATATTACTAACTGATCGTAATTTTAATACATCTTTTTTTATTCCAGCGGGGGGAGGGGATCCAATTTTATTTCAACATTTATTTGGGGAAGAGCTCATAGCCGAATCC--GGCGCCCTGAGGCG----TCGGAAATGTGGCGTATGGGAGGCGGAGTCTTCCGAGTGCGACTGGCGGTACAAGTCCCCATGAGAGGGGCAT---GCTTCCCGGAGCGGGTGCTAGGCCCGTACCGCCGCCGGTCCGCGCGCGGAGTTGCCGTTCTCCCGGGAGTCGGGTTGCTTGGGAGTGCAGCCCTAAGTGGGTGGTAAACTCCACCTAAAGCTAAATAAGACCGAGAGACCGATAGCGAACAAGTACCGTGAGGGAAAGTTGAAAAGCACTTTGAAGAGAGAGTTCAAGAGTACGTGAAACCGTTCAGAGGTAAACGGGTGGG-ACCTCGAAGTCCTAAGGCGGTGGTGGATTCAGTCGGAACNGGCGTTTGCCTTTTGGAGAGTTACCTCGCGACGAGGCCTCATTCAAGGG-----------------------------GAGAGCGGCGCTGTCCCGGCGCACTTCCACGCCCCGTCCAGTAGGGCGTCGCGACCGGTTGGA------------AGGCCGTCGTAAGGGCGGACGC--GAAAGGTGGC-----------------------------CGCATTTCTCTCGGGATATGCGGTGTTACAGGCGGTCCTGCT--CTGAC-GGTCGTCCGACCGGGGTCGAGTTCATCTC-------------------TGTGGCGTTCCCTTCC--------------GGAAGGAAGCGGTGTCCGGGCCGAGCACTCGGCGGATCGGCGTGCCA---CCATCAAAGGTGAGCGCCTTCCGAAGTGGGTTTCGGTCCCGAGGCGCC--GCGGGGAGCCAGAGGTC-GCGGCGAGTAGGTCGGTTACCCACCCGACCCGTCTTGAAACACGGACCAAGGAGTCTAAAGCATGTGCGAGTTCCCGGGACTTGAATAGGCCCGA-GGGCGCAATGAAAGTGAAGGGCGGCTT--CCGCCGTCCGAGTTGGGATCCGTCCCCT-----CTTGGGGGCGGCGCACCAACGGCCCGTCCGATAC-CGGTCTCGGTAGGGCGGAGCTAGAGCATATGCTCTGGGACCCGAAAGATGGTGAACTATGCCTGGGCAGGACGAAGCCAGAGGAAACTCTGGTGGAGGTCCGTAGCGATTCTGACGTGCAAATCGATCG
CROBD1183       AACTTTGTATTTAATTTTTGGAGTTTGATCCGGAATTTTAGGATTTAGATTCAGAATAATTATTCGTTTACAAGTCAT---AGTTCCTGGAATACTCCTT---TCGGACCACAACTATAATACAGTTGTTACTATTCACGCTTTCGTAATAATTTTTTTTATAATTATACCTATAATAATTGGAGGATTTGGGAATTGATTAGTACCTTTGATAATTGGTTCCCCTGATATAGCTTTTCCTCGAATAAATAATTTAAGATTTTGACTTCTTCCCCCTTCTTTAGGTTTAATAATTCTTTCTGCATCTTTAGAAGTAGGGACTGGAACGGGTTGGACTATCTACCCCCCTTTAGCAGATAAAATATTTCATTCAAGAAAATCTACAGATTTATTAATTTTTTCCCTCCATTTAGCTGGAATCTCTTCTATTTTAGGGGCAGTAAACTTTATTTCAACAATTATAAATATACGAATACCTTCCTTGTTATTAAAAATAATACCCTTATTTGTTTGATCTATTTTATTTACTACCCTCCTTCTTTTATTAGCAATCCCAGTTTTAGCGGGGGCTATTACCATACTCTTAACAGATCGAAATTTTAATTCTTCATTCTTTGCACCAGCAGGGGGAGGAGACCCAATTTTATTTCAACATTTATTTGGGGAAGAGCTCATAGCCGAATCA--GGCTCCTCGCGGAG----TCTGAAATGTGGCGTATGGGAGGCGGAGTCCTCCGAGTGCGACCGGCGGTACAAGTCCCCATGAGAGGGGCAT---GCTTCCCGGAGCGGGTGCTAGGCCCGTACCGCCGTCGGTCCGCGCGCGGAGTTGCCGTTCTCCCGGGAGTCGGGTTGCTTGGGAGTGCAGCCCTAAGTGGGTGGTAAACTCCACCTAAAGCTAAATAAGACCGAGAGACCGATAGCGAACAAGTACCGTGAGGGAAAGTTGAAAAGCACTTTGAAGAGAGAGTTCAAGAGTACGTGAAACCGTTCAGAGGTAAACGGGTGGG-ACCTCGAAGTCCGAAGGCGGTGGTGGATTCAGTCGGAACNCCGGGCGGCCCTTCACAGAGTCACCTCGCGACGAGGCCTTCTGTGGAGGGA--------------------------CGAGAGCGTCCGGGACCCGGCGCACTTTCACTCCCCGTCCAGTAGGGCGTCGCGACCGGTTGGA------------AGGTCGTCGTAAGGGCGGACGC--GAAAGGTGGC-----------------------------CGCATTTCCCTCGGGATCTGCGGTGTTACAGGCGGTCCTACC--CCGACGGGTCGTCCGACCGGGGTCGAGTTCATCTC-------------------CGTTGCGTTCCCTTCCT-------------TGACGGAAGCGGCGCTCGGGTCGAGCTCGCCTCGGAACGTCGTGCCA---CCATCAAAGGTGAGCGTCTTCCGAGGCGGGTTTCGGTCTCGAAGCGCC--GCGGGGAGCAGGAGGTC-GCGGCGAGTAGGTCGGTTACCCACCCGACCCGTCTTGAAACACGGACCAAGGAGTCTAGAGCGTGTGCGAGTTACCGGGACTTGAATAGGCCCGG-GGGCGCAATGAAAGTGAAGGGCGGTAT--TGGCCGTCCGAGTTGGGATCCGTCCTC----------GTGGCGGCGCACCAACGGCCCGTCCGACGT-CGGTTTCGGCGGGGCGGAGCTAGAGCATACGCTCTGGGACCCGAAAGATGGTGAACTATGCCTGGGCAGGACGAGGCCAGAGGAAACTCTGGTGGAGGTCCGTAGCGATTCTGACGTGCAAATCGATCG
CROBD1195       AACTTTATATTTAATTTTTGGGGTATGATCAGGAATTTTAGGTTTTAGTTTAAGAATAATTATTCGACTACAATTAAT---GACCCCAGGAATGCTTCTA---ACAGATCATAATTATAATGTAACAGTTACCACACATGCTTTTGTAATAATTTTTTTTATAATCATACCAATAATAATTGGAGGTTTCGGAAATTGATTAGTACCTTTAATAATTGGTTCCCCTGATATAGCTTTTCCTCGAATAAATAATTTAAGATTTTGACTTCTTCCCCCTTCTTTAAGTTTATTAATTCTCTCTTCCTCCTTAGAAATAGGAACAGGAACAGGATGAACTATCTATCCTCCTCTTGCTAATAGAATTTTCCATCCAAGAAAATCTACTGATTTATTAATTTTTTCTCTCCATTTAGCAGGAATTTCTTCCATCTTAGGGGCCGTTAATTTTATTTCTACTATTATAAACATACGAATACCTTCTCTTTCATTTAAATTACTACCTTTATTTGTTTGATCAATTCTATTTACTACAATTTTACTTTTATTTGCTATTCCTGTATTGGCAGGAGCTATCACCATATTACTTACAGATCGCAATTTTAATACCTCTTTTTTTTCTCCTGCTGGAGGGGGAGATCCAATTTTATTTCAACATTTATTTGGGGAAGAGCTCATAGCCGAATCC--GGCGCCCAGAGGCG----TCGGAAATGTGGCGTATGGGAGGCGGAGTCCTCCGAGTGCGACCGGTGGTACAAGTCCCCATGAGAGGGGCAT---GCTTCCCGGAGCGGGTGCTAGGCCCGTACCGCCATCGGTCCGCGCGCGGAGTTGCCGTTCTCCCGGGAGTCGGGTTGCTTGGGAGTGCAGCCCTAAGTGGGTGGTAAACTCCACCTAAAGCTAAATAAGACCGAGAGACCGATAGCGAACAAGTACCGTGAGGGAAAGTTGAAAAGCACTTTGAAGAGAGAGTTCAAGAGTACGTGAAACCGTTCAGAGGTAAACGGGTGGG-ACCTCGAAGTCCTAAGGCGGTGGTGGATTCAGTCGGGACGGCGCTCTGCCTCTTGGAGGGTCACCTCGCGACGAGGCCCCGTTCAAGGG-----------------------------GAGAGCGGCGTTGTCCCGGCGCACTTCCACGCCCCGTCCAGTAGGGCGTCGCGACCGGTTGGA------------AGGCTGTCGTAAGGGCGGACAC--GAAAGGTGGC-----------------------------CGCATTTCTCTCGGGATCTGCGGTGTTACAGGCGGTCCAGCT--CCGAC-AGTCGTCCGACCGGGGTCGAGTTCATCTC-------------------TATAGCGCTCCCTTCC--------------AGAAGGAAGCGGTGTCCGGGTCGAGCTCTCGGCGGAACGGCGTGCCA---CCTTCAAGGGTGATCGCCTTCCGAAGGGGGTTTCGGTCCCGAGGCGCC--GTGGGGAGCCGGAGGTC-GCGGCGAGTAGGTCGGTTACCCACCCGACCCGTCTTGAAACACGGACCAAGGAGTCTAAAGCATGTGCGAGTTCCCGGGACTTGAATAGGCCCGA-GGGCGCAATGAAAGTGAAGGGCGGCTT--CCGCCGTCCGAGTTGGGATCCGTCCCCT-----TTCGGGGGCGGCGCACCAACGGCCCGTCCGATAC-CGGTCTCGGTAGGGCGGAGCTAGAGCATATGCTCTGGGACCCGAAAGATGGTGAACTATGCCTGGGCAGGACGAAGCCAGAGGAAACTCTGGTGGAGGTCCGTAGCGATTCTGACGTGCAAATCGANNN
CROBD217        AACACTATATTTAATTTTTGGAGTTTGAGCAGGGATTTTAGGAATAAGTTTTAGAATAATTATTCGTTTACAAATAAT---AATCCCCGGTATGTTAATC---TCAGACCACAATTATAATGTTGTAGTGACAACTCATGCTTTTATCATAATTTTTTTTATAATTATACCAATAATAATTGGAGGTTTTGGTAATTGACTAGTCCCAATAATAATCGGATCCCCTGATATAGCTTTCCCACGAATAAATAATTTAAGATTTTGGCTCCTTCCCCCTTCTTTAGGTTTATTAATCTTATCTTCTTGAATTGAAATAGGAGCCGGTACTGGATGGACAATTTACCCCCCCCTTGCTAGAAACATATTTCACCCTAGAAAGTCTATAGATTTATTAATTTTTTCGCTACATCTAGCTGGTATTTCTTCAATTTTGGGGGCAGTAAATTTTATTACCACTATTCTAAATATACGAATACCAGCAATAAAATTAAAAATAATACCTTTATTTGTTTGATCAATTTTTTTTACTACTTTATTATTATTATTAGCTATTCCTGTTTTAGCTGGGGCCATTACCATATTATTAACAGATCGTAATTTTAATACATCATTTTTTGTCCCTGCTGGGGGGGGGGATCCTATCTTATTTCAACATTTATTTGGGGAAGAGCTCATAGCCGAATCC--GGCTCCACGGGGAG----TCGGAAATGTGGCGTATGGGAGGCGGAGTCCTCCGAGTGCGACCGGCGGTACAAGTCCCCATGAGAGGGGCAT---GCTTCCCGGAGCGGGTGCTAGGCCCGTACCGCCGTCGGTCCGCGCGCGGAGTTGCCGTTCTCCCGGGAGTCGGGTTGCTTGGGAGTGCAGCCCTAAGTGGGTGGTAAACTCCACCTAAAGCTAAATAAGACCGAGAGACCGATAGCGAACAAGTACCGTGAGGGAAAGTTGAAAAGCACTTTGAAGAGAGAGTTCAAGAGTACGTGAAACCGTTCAGAGGTAAACGGGTGGG-ACCTCGAAGTCCGAAGGCGGTGGTGGATTCAGTCGGAACCCGGGCAAGCCCTCCATAGAGTTACCTCGCGACGAGGCCTTCTTTGGAGGGA--------------------------CGAGAGCGTCCGGGTCCCGGCGCACTTTCACGCCCCGTCCAGTAGGGCGTCGCGACCGGTTGGA------------AGGTCGTCGTAAGGGCGGACGC--GAAAGGTGGC-----------------------------CGCATTTCCCTCGGGATCTGCGGTGTTACAGGCGGTCCTGCC--CCGACGGGTCGTCCGACCGGGGTCGAGTTCATCTC-------------------CGTTGCGTTCCCTTCCT-------------TGACGGAAGCGGCGCCCGGGTCGAGCTCGCCTCGGAACGTCGTGCCA---CCAGCAAAGGTGAGCGTCTTCCGAGGCGGGTTTCGGTCTCGAAGCGCC--GCGGGGAGCAGGAGGTC-GCGGCGAGTAGGTCGGTTACCCACCCGACCCGTCTTGAAACACGGACCAAGGAGTCTAGAGCGTGTGCGAGTTACCGGGACTTGAATAGGCCCGG-GGGCGCAATGAAAGTGAAGGGCGGTAT--TGGCCGTCCGAGTTGGGATCCGTCCTA----------GCGGCGGCGCACCAACGGCCCGTCCGACGT-CGGTTTCGGCGGGGCGGAGCTAGAGCATACGCTCTGGGACCCGAAAGATGGTGAACTATGCCTGGGCAGGACGAGGCCAGAGGAAACTCTGGTGGAGGTCCGTAGCGATTCTGACGTGCAAATCGATCG
CROBD233        TACTTTATATTTAATTTTTGGGGTATGATCTGGGATTATAGGTATAAGATTAAGAATAATTATTCGATTGCAAATAAT---AATACCAGGTATATTAATT---TCTGATCATAATTATAATGTAACAGTAACAACCCATGCTTTTATTATAATTTTTTTTATGATTATGCCTATAATAATTGGTGGTTTTGGTAATTGATTAGTTCCAATAATAATCGGATCTCCAGATATAGCTTTTCCTCGAATAAACAATTTGAGATTTTGATTACTTCCACCTTCTTTATGTTTATTAATTTTATCTTCATCATTAGAAATGGGGGCTGGAAGAGGATGAACTATCTACCCCCCTTTAGCCAGAGGTATATTTCATTCTGATAAATCTGTAGATTTATTAATTTTTTCTTTACATTTAGCTGGTATTTCTTCAATTTTAGGGGCAGTAAATTTTATTTCTACTATTATTAATATGCGAATACCTGCAATAAAATTAAAAATAATACCTTTATTTGTTTGATCTATTTTATTTACAACATTATTATTACTTCTAGCTATTCCTGTCCTGGCAGGTGCTATTACAATACTCTTAACAGATCGAAATTTTAATACTTCTTTCTTTAACCCAGCTGANGGGGGGGATCCTATTTTATTTCAACATTTATTTGGGGAAGAGCTCATAGCCGAATCC--GGCGCCTCGGGGCG----TCGGAAATGTGGCGTATGGGAGGCGGAGTCCTCCGAGTGCGACCGGCGGTACAAGTCCCCATGAGAGGGGCAT---GCTTCCCGGAGCGGGTGCTAGGCCCGTACCGCCGTCGGTCCGCGCGCGGAGTTGCCGTTCTCCCGGGAGTCGGGTTGCTTGGGAGTGCAGCCCTAAGTGGGTGGTAAACTCCACCTAAAGCTAAATAAGACCGAGAGACCGATAGCGAACAAGTACCGTGAGGGAAAGTTGAAAAGCACTTTGAAGAGAGAGTTCAAGAGTACGTGAAACCGTTCAGAGGTAAACGGGTGGG-ACCTCGAAGTCCGAAGGCGGTGGTGGATTCAGTCGGAACCGGGGCAAGCCCTCCATAGAGTTACCTCGCGACGAGGCCTCGCGTGGAGGGT--------------------------CCAGAGCGTCTCGGTCCCGGCGCACTTCCACGCCCCGTCCAGTAGGGCGTCGCGACCGGTTGGA------------AGGTCGTCGTAAGGGCGGACGC--GAAAGGTGGC-----------------------------CGCATTTCCCTCGGGATCTGCGGTGTTACAGGCGGTCCTGCC--CCGACGGGTCGTCCGACCGGGGTCGAGTTCATCTC-------------------CGTTGCGTTCCCTTCCT-------------CGACGGAAGCGGCGCCCGGGTCGAGCTCGCCTCGGAACGTCGTGCCA---CCAGCAAAGGTGAGCGTCTTCCGAGGTGGGTTTCGGTCTCGAAGCGCC--GCGGGGAGCAGGAGGTC-GCGGCGAGTAGGTCGGTTACCCACCCGACCCGTCTTGAAACACGGACCAAGGAGTCTAGAGCGTGTGCGAGTTACCGGGACTTGAATAGGCCCGG-GGGCGCAATGAAAGTGAAGGGCGGTTT--TGGCCGTCCGAGTTGGGATCCGTCCTA----------GTGGCGGCGCACCAACGGCCCGTCCGACGT-CGGTTTCGGCGGGGCGGAGCTAGAGCATACGCTCTGGGACCCGAAAGATGGTGAACTATGCCTGGGCAGGACGAGGCCAGAGGAAACTCTGGTGGAGGTCCGTAGCGATTCTGACGTGCAAATCGATCG
CROBD305        AACTTTGTATTTAATTTTTGGAATTTGATCTGGAATTTTAGGATTTAGATTAAGAATAATTATCCGTTTACAAGTTAT---AGTTCCTGGGATACTTCTT---TCTGACCATAATTATAATACGGTTGTTACCACTCATGCTTTTGTAATAATTTTTTTTATAATTATACCTATAATAATTGGAGGATTTGGAAATTGATTAGTCCCTTTAATAATTGGTTCACCTGATATAGCTTTTCCCCGAATAAATAATTTAAGATTTTGGCTCCTTCCCCCTTCTCTAGGTTTAATAATTCTTTCTGCATCTTTAGAAATTGGTACGGGAACAGGTTGAACTATTTACCCCCCTCTAGCAGATAAAATATTTCATTCAAGAAAATCTACAGATTTATTAATTTTTTCCCTTCATTTAGCAGGAATTTCTTCTATTTTAGGGGCAGTAAATTTTATTTCTACAATTATAAATATACGTATACCTTCTTTATTATTAAAAATAATACCCCTATTTGTATGATCAATTTTATTTACCACCCTTCTCCTTCTATTAGCAATCCCAGTTCTAGCAGGGGCTATTACCATACTTCTAACAGATCGAAATTTTAATTCTTCATTCTTTTCTCCAGCAGGAGGGGGGGATCCAATTTTATTTCAACATTTATTTGGGGAAGAGCTCATAGCCGAATCC--GGCGCCCTGAGGCG----TCGGAAATGTGGCGTATGGGAGGCGGAGTCCTCCGAGTGCGACCGGCGGTACAAGTCCCCATGAGAGGGGCAT---GCTTCCCGGAGCGGGTGCTAGGCCCGTACCGCCGCCGGTCCGCGCGCGGAGTTGCCGTTCTCCCGGGAGTCGGGTTGCTTGGGAGTGCAGCCCTAAGTGGGTGGTAAACTCCACCTAAAGCTAAATAAGACCGAGAGACCGATAGCGAACAAGTACCGTGAGGGAAAGTTGAAAAGCACTTTGAAGAGAGAGTTCAAGAGTACGTGAAACCGTTCAGAGGTAAACGGGTGGG-ACCTCGAAGTCCTAAGGCGGTGGTGGATTCAGTCGGGACGCGCTCTTGCCTCTTGGAGGGTCACCTCGCGACGAGGCCCCGTTCGAGGG-----------------------------GAGAGCGGCGTTGTCCCGGCGCACTTCCACGCCCCGTCCAGTAGGGCGTCGCGACCGGTTGGA------------AGGCCGTCGTAAGGGCGGACGC--GAAAGGTGGC-----------------------------CGCATTTCTCTCGGGATCTGCGGTGTTACAGGCAGTCCAGCT--CCGAC-GGTCGTCCGACCGGGGTCGAGTTCATCTC-------------------TATGGCGTTCCCTTCC--------------AGAAGGAAGCGGCGTCCGGGTCGAGCTCTCGGCGGAACGGCGTGCCA---CCTTCCCGGGTGATCGCCTTCCGAAGGGGGTTTCGGTCCCGAGGCGTC--GCGGGGAGCCGGAGGTC-GCGGCGAGTAGGTCGGTTACCCACCCGACCCGTCTTGAAACACGGACCAAGGAGTCTAAAGCATGTGCGAGTTCCCGGGACTTGAATAGGCCCGA-GGGCGCAATGAAAGTGAAGGGCGGCTT--CCGCCGTCCGAGTTGGGATCCGTCCCCT-----TTCGGGGGCGGCGCACCAACGGCCCGTCCGATAC-CGGTCTCGGTAGGGCGGAGCTAGAGCATATGCTCTGGGACCCGAAAGATGGTGAACTATGCCTGGGCAGGACGAAGCCAGAGGAAACTCTGGTGGAGGTCCGTAGCGATTCTGACGTGCAAATCGATCG
CROBD328        AACTTTATATTTAATTCTTGGTGTATGGGCAGGTATTTTAGGAATAAGATTTAGAATAATTATTCGGCTACAAATAAC---AACTCCAGGTATATTAATT---TCAGATCATAATTATAATGTTGTAGTAACTACACATGCTCTTATTATAATTTTTTTCATAATTATACCAATAATAATTGGGGGTTTTGGGAATTGGTTAATTCCTTTAATAATTGGTTCTCCTGATATAGCTTTTCCTCGAATAAATAATTTTAGATTTTGATTATTACCTCCTTCTTTTAGTCTTCTTATTTTATCTTCTACTTTAGAAATAGGAGTAGGGGCAGGTTGGACGATTTACCCCCCTTTAGCTAGAAATATATTTCATACTAGAAAAGCAATAGATTTTTTAATCTTTTCTTTACATTTGGCAGGTATTTCCTCTATTTTAAGTGCTGTAAATTTTATTTCAACTATTTTTAATATACGAATACCGTCAATAAAAATGAAAATAATACCATTATTTGTTTGATCAATTTTTTTTACAACTTTGCTTTTACTTTTGGCAATTCCTGTTTTGGCAGGGGCTATTACTATACTATTAACAGATCGTAATTTTAATACTTCTTTTTTTGTTCCTGCAGGGGGTGGGGATCCTATTTTATTCCAACACTTATTTGGGGAAGAGCTCATAGCCGAATCC--GGCCCCTTGAGGAG----TCGGAAATGTGGCGTATGGGAGGCGGAGTCCTCCGAGTGCGACCGGCGGTACAAGTCCCCATGAGAGGGGCAT---GCTTCCCGGAGCGGGTGCTAGGCCCGTACCGCCGTCGGTCCGCGCGCGGAGTTGCCGTTCTCCCGGGAGTCGGGTTGCTTGGGAGTGCAGCCCTAAGTGGGTGGTAAACTCCACCTAAAGCTAAATAAGACCGAGAGACCGATAGCGAACAAGTACCGTGAGGGAAAGTTGAAAAGCACTTTGAAGAGAGAGTTCAAGAGTACGTGAAACCGTTCAGAGGTAAACGGGTGGG-ACCTCGAAGTCCGAAGGCGGTGGTGGATTCAGTCGGAACCCGGGCAAGCTCTCCATAGAGTTACCTCGCGACGAGGCCTTCTGTGGAGGGA--------------------------CGAGAACGTCCGGGTCCCGGCGCACTTTCACGCCCCGTCCAGTAGGGCGTCGCGACCGGTTGGA------------AGGTCGTCGTAAGGGCGGACGC--GAAAGGTGGC-----------------------------CGCATTTCCCTCGGGATCTGCGGTGTTACAGGCGGTCCTGCC--CCGACGGGTCGTCCGACCGGGGTCGAGTTCATCTC-------------------CGTTGCGTTCCCTTCCT-------------TGACGGAAGCGGCGCCCGGGTCGAGCACGCCTCGGAACGTCGTGCCA---CCAGCAAAGGTGAGCGTCTTCCGAGGTGGGTTTCGGTCTCGAAGGGCC--GCGGGGAGCAGGAGGTC-GCGGCGAGTAGGTCGGTTACCCACCCGACCCGTCTTGAAACACGGACCAAGGAGTCTAGAGCGTGTGCGAGTTACCGGGACTTGAATAGGCCCGG-GGGCGCAATGAAAGTGAAGGGCGGTTT--TGGCCGTCCGAGTTGGGATCCGTCCTC----------GCGGCGGCGCACCAACGGCCCGTCCGACGT-CGGTTTCGGCGGGGCGGAGCTAGAGCATACGCTCTGGGACCCGAAAGATGGTGAACTATGCCTGGGCAGGACGAGGCCAGAGGAAACTCTGGTGGAGGTCCGTAGCGATTCTGACGTGCNNNNNNNNNN
CROBD330        AACTTTATATTTAATTCTGGGGGTATGGGCAGGTATTCTAGGAATAAGATTTAGAATGATTATTCGCTTACAAATAAT---AACCCCAGGTATATTAATT---TCTGATCATAATTATAATGTAGTCGTTACTACTCATGCCCTTATTATAATTTTTTTTATAATTATACCAATAATAATTGGGGGATTTGGAAATTGATTAATTCCTATAATAATTGGTTCTCCTGATATAGCTTTCCCCCGAATAAATAATTTTAGTTTTTGATTATTACCACCTTCTTTTAGTTTATTAATTTTATCTTCTACATTAGAAATAGGGGCAGGTACAGGTTGAACTATTTACCCCCCATTAGCCAGAAATATATTTCATTCTAGAAAAGCAATAGATTTATTAATTTTTTCATTACATTTGGCAGGTATTTCTTCTATTTTAAGAGCTGTTAATTTTATTTCAACTATTTTTAATATACGAATACCCGCAATAAAAATAAAAATAATACCTTTATTTGTTTGATCAATTTTTTTTACTACTTTACTTTTATTGTTAGCAATTCCTGTTTTAGCAGGGGCAATTACTATATTATTAACTGATCGCAATTTTAATACTTCCTTTTTTGTACCAGCGGGGGGAGGTGACCCTATTTTATTTCAACATTTATTTGGGGAAGAGCTCATAGCCGAATCC--GGCCCCTTGAGGAG----TCGGAAATGTGGCGTATGGGAGGCGGAGTCCTCCGAGTGCGACCGGCGGTACAAGTCCCCATGAGAGGGGCAT---GCTTCCCGGAGCGGGTGCTAGGCCCGTACCGCCGTCGGTCCGCGCGCGGAGTTGCCGTTCTCCCGGGAGTCGGGTTGCTTGGGAGTGCAGCCCTAAGTGGGTGGTAAACTCCACCTAAAGCTAAATAAGACCGAGAGACCGATAGCGAACAAGTACCGTGAGGGAAAGTTGAAAAGCACTTTGAAGAGAGAGTTCAAGAGTACGTGAAACCGTTCAGAGGTAAACGGGTGGG-ACCTCGAAGTCCGAAGGCGGTGGTGGATTCAGTCGGAACCCGGGCAAGCTCTCCATAGAGTTACCTCGCGACGAGGCCTTCTGTGGAGGGA--------------------------CGAGAACGTCCGGGTCCCGGCGCACTTTCACGCCCCGTCCAGTAGGGCGTCGCGACCGGTTGGA------------AGGTCGTCGTAAGGGCGGACGC--GAAAGGTGGC-----------------------------CGCATTTCCCTCGGGATCTGCGGTGTTACAGGCGGTCCTGCC--CCGACGGGTCGTCCGACCGGGGTCGAGTTCATCTC-------------------CGTTGCGTTCCCTTCCT-------------TGACGGAAGCGGCGCCCGGGTCGAGCACGCCTCGGAACGTCGTGCCA---CCAGCAAAGGTGAGCGTCTTCCGAGGTGGGTTTCGGTCTCGAAGCGCC--GCGGGGAGCAGGAGGTC-GCGGCGAGTAGGTCGGTTACCCACCCGACCCGTCTTGAAACACGGACCAAGGAGTCTAGAGCGTGTGCGAGTTACCGGGACTTGAATAGGCCCGG-GGGCGCAATGAAAGTGAAGGGCGGTTT--TGGCCGTCCGAGTTGGGATCCGTCCTC----------GCGGCGGCGCACCAACGGCCCGTCCGACGT-CGGTTTCGGCGGGGCGGAGCTAGAGCATACGCTCTGGGACCCGAAAGATGGTGAACTATGCCTGGGCAGGACGAGGCCAGAGGAAACTCTGGTGGAGGTCCGTAGCGATTCTGACGTGCAAATCGANNN
CROBD334        AACTTTATATTTAATTCTAGGTGTGTGGGCAGGAATTCTAGGAATAAGATTTAGAATAATTATTCGCCTACAAATAAC---AATTCCTGGGATATTAATT---TCAGATCACAATTATAATGTAGTAGTAACTACTCATGCCCTTATTATAATTTTTTTTATAATCATACCTATAATAATTGGTGGTTTTGGAAATTGATTAGTTCCGATAATAATTGGTTCGCCTGATATGGCTTTTCCTCGGATAAATAATTTAAGATTTTGGCTTTTGCCCCCTTCCTTCAGCTTATTAATTTTATCTTCTACATTAGAAATAGGTTCTGGGGCAGGATGAACAATTTACCCCCCTTTAGCTGGAAATATATTCCACCCTAGTAAGTCCATAGATTTATTAATTTTTTCCCTACATTTAGCCGGTATTTCTTCTATCTTGGGGGCAGTAAATTTTATTTCAACTATTTTTAATATGCGTATACCTTCAATGAAATTAAAAATAATACCTTTATTTGTTTGATCAATTTTTTTTACAACCTTACTATTATTACTAGCAATCCCCGTTTTAGCTGGAGCAATTACCATACTATTAACAGATCGTAATTTTAATACTTCATTCTTCGTACCAGCGGGTGGTGGGGATCCTATTTTATTTCAACATTTATTTGGGGAAGAGCTCATAGCCGAATCC--GGCCCCTTGTGGAG----TCGGAAATGTGGCGTATGGGAGGCGGAGTCCTCCGAGTGCGACCGGCGGTACAAGTCCCCATGAGAGGGGCAT---GCTTCCCGGAGCGGGTGCTAGGCCCGTACCGCCGTCGGTCCGCGCGCGGAGTTGCCGTTCTCCCGGGAGTCGGGTTGCTTGGGAGTGCAGCCCTAAGTGGGTGGTAAACTCCACCTAAAGCTAAATAAGACCGAGAGACCGATAGCGAACAAGTACCGTGAGGGAAAGTTGAAAAGCACTTTGAAGAGAGAGTTCAAGAGTACGTGAAACCGTTCAGAGGTAAACGGGTGGG-ACCTCGAAGTCCGAAGGCGGTGGTGGATTCAGTCGGAACCCGGGCAAGCTCTCCATAGAGTCACCTCGCGACGAGGCCTTCTGTGGAGGGA--------------------------CGAGAGCGTCCGGGTCCCGGCGCACTTTCACGCCCCGTCCAGTAGGGCGTCGCGACCGGTTGGA------------AGGTCGTCGTAAGGGCGGACGC--GAAAGGTGGC-----------------------------CGCATTTCCCTCGGGATCTGCGGTGTTACAGGCGGTCCTGCC--CCGACGGGTCGTCCGACCGGGGTCGAGTTCATCTC-------------------CGTTGCGTTCCCTTCCT-------------TGACGGAAGCGGCGCCCGGGTCGAGCTCGCTTCGGAACGTCGTGCCA---CCAGCAAAGGTGAGCGTCTTCCGAGGTGGGTTTCGGTCTCGAAGCGCC--GCGGGGAGCAGGAGGTC-GCGGCGAGTAGGTCGGTTACCCACCCGACCCGTCTTGAAACACGGACCAAGGAGTCTAGAGCGTGTGCGAGTTACCGGGACTTGAATAGGCCCGG-GGGCGCAATGAAAGTGAAGGGCGGTTT--TGGCCGTCCGAGTTGGGATCCGTCCTT----------GCGGCGGCGCACCAACGGCCCGTCCGACGT-CGGTTTCGGCGGGGCGGAGCTAGAGCATACGCTCTGGGACCCGAAAGATGGTGAACTATGCCTGGGCAGGACGAGGCCAGAGGAAACTCTGGTGGAGGTCCGTAGCGATTCTGACGTGCAAATCGATCG
CROBD342        AACTTTATATTTAATTCTTGGTGTATGGGCGGGTATTCTAGGAATAAGATTTAGAATAATTATTCGACTACAAATGAC---GACTCCAGGTATATTAATC---TCAGATCATAATTATAATGTTGTAGTAACAACACATGCTCTTATTATAATTTTTTTTATAATTATACCAATAATAATTGGGGGATTTGGAAATTGGTTGATTCCTTTAATAATTGGTTCTCCAGATATAGCTTTTCCTCGAATAAATAATTTTAGATTTTGATTATTACCTCCTTCTTTTAGTCTTCTTATTTTATCTTCTACTTTAGAGATAGGAGTAGGGGCAGGTTGAACAATCTATCCCCCTTTAGCTAGAAATATATTTCATACTAGAAAAGCAATAGATTTTTTAATCTTTTCTTTACATTTGGCGGGTATTTCTTCTATTTTAAGCGCTGTAAATTTCATTTCAACTATTTTTAATATACGAATACCTTCAATAAAAATGAAGATAATACCACTATTTGTTTGATCAATTTTTTTTACAACCTTGCTTTTACTTTTAGCAATCCCTGTTTTGGCAGGGGCTATTACTATACTTTTAACAGATCGTAATTTTAATACTTCTTTTTTTGTACCGGCAGGAGGGGGGGATCCTATTTTATTTCAACATTTATTTGGGGAAGAGCTCATAGCCGAATCC--GGCCCCTTGAGGAG----TCGGAAATGTGGCGTATGGGAGGCGGAGTCCTCCGAGTGCGACCGGCGGTACAAGTCCCCATGAGAGGGGCAT---GCTTCCCGGAGCGGGTGCTAGGCCCGTACCGCCGTCGGTCCGCGCGCGGAGTTGCCGTTCTCCCGGGAGTCGGGTTGCTTGGGAGTGCAGCCCTAAGTGGGTGGTAAACTCCACCTAAAGCTAAATAAGACCGAGAGACCGATAGCGAACAAGTACCGTGAGGGAAAGTTGAAAAGCACTTTGAAGAGAGAGTTCAAGAGTACGTGAAACCGTTCAGAGGTAAACGGGTGGG-ACCTCGAAGTCCGAAGGCGGTGGTGGATTCAGTCGGAACCCGGGCAAGCTCTCCATAGAGTTACCTCGCGACGAGGCCTTCTGTGGAGGGA--------------------------CGAGAACGTCCGGGTCCCGGCGCACTTTCACGCCCCGTCCAGTAGGGCGTCGCGACCGGTTGGA------------AGGTCGTCGTAAGGGCGGACGC--GAAAGGTGGC-----------------------------CGCATTTCCCTCGGGATCTGCGGTGTTACAGGCGGTCCTGCC--CCGACGGGTCGTCCGACCGGGGTCGAGTTCATCTC-------------------CGTTGCGTTCCCTTCCT-------------TGACGGAAGCGGCGCCCGGGTCGAGCACGCCTCGGAACGTCGTGCCA---CCAGCAAAGGTGAGCGTCTTCCGAGGTGGGTTTCGGTCTCGAAGCGCC--GCGGGGAGCAGGAGGTC-GCGGCGAGTAGGTCGGTTACCCACCCGACCCGTCTTGAAACACGGACCAAGGAGTCTAGAGCGTGTGCGAGTTACCGGGACTTGAATAGGCCCGG-GGGCGCAATGAAAGTGAAGGGCGGTTT--TGGCCGTCCGAGTTGGGATCCGTCCTC----------GCGGCGGCGCACCAACGGCCCGTCCGACGT-CGGTTTCGGCGGGGCGGAGCTAGAGCATACGCTCTGGGACCCGAAAGATGGTGAACTATGCCTGGGCAGGACGAGGCCAGAGGAAACTCTGGTGGAGGTCCGTAGCGATTCTGANNNNNNNNNNNNNNN
CROBD372        AACTCTATATTTAATTTTTGGGGTGTGGGCAGGTATTCTTGGAATGAGTTTTAGAATAATTATTCGTCTTCAAATAAT---AATTCCTGGGATGTTAATT---TCTGACCATAATTATAATGTTGTAGTAACAACTCATGCTTTTATTATAATTTTTTTTATGATTATACCAATAATAATTGGGGGTTTTGGTAATTGATTAACCCCAATAATAATTGGAGCCCCAGATATAGCCTTTCCTCGAATAAATAATTTAAGATTTTGATTACTTCCCCCTTCTTTTGGGTTATTGATTTTTTCATCTTGATTAGAAATAGGGGCAGGTACAGGATGAACAATTTATCCTCCTTTAGCAGGAAATATATTTCATTCAAGAAAATCGATGGATCTATTGATTTTTTCTTTACATTTGGCAGGTATTTCTTCAATTTTAGGGGCAGTAAATTTTATTACTACTATTCTTAATATACGAATACCGGCTTTAAAACTTAAAATAATACCTTTATTTGTTTGATCAATCTTTTTTACTACCTTATTACTATTATTGGCTATCCCTGTATTAGCCGGGGCTATCACAATACTACTTACAGATCGTAATTTTAATACCTCTTTTTTTGTACCGGCTGGAGGGGGAGATCCAATTTTATTCCAACATTTATTTGGGGAAGAGCTCATAGCCGAATCC--GGCTCCTCGGGGAG----TCGGAAATGTGGCGTATGGGAGGCGGAGTCCTCCGAGTGCGACCGGCGGTACAAGTCCCCATGAGAGGGGCAT---GCTTCCCGGAGCGGGTGCTAGGCCCGTACCGCCGTCGGTCTGCGCGCGGAGTTGCCGTTCTCCCGGGAGTCGGGTTGCTTGGGAGTGCAGCCCTAAGTGGGTGGTAAACTCCACCTAAAGCTAAATAAGACCGAGAGACCGATAGCGAACAAGTACCGTGAGGGAAAGTTGAAAAGCACTTTGAAGAGAGAGTTCAAGAGTACGTGAAACCGTTCAGAGGTAAACGGGTGGG-ACCTCGAAGTCCGAAGGCGGTGGTGGATTCAGTCGGAACCCGGGCAAGCCCTCCATAGAGTTACCTCGCGACGAGGCCTTCTGTGGAGGGA--------------------------CGAGACCGTCCGGGTCCCGGCGCACTTTCACTCCCCGTCCAGTAGGGCGTCGCGACCGGTTGGA------------AGGTCGTCGTAAGGGCGGACGC--GAAAGGTGGC-----------------------------CGCATTTCCCTCGGGATCTGCGGTGTTACAGGCGGTCCTGCC--CCGACGGGTCGTCCGACCGGGGTCGAGTTCATCTC-------------------CGTTGCGTTCCCTTCCT-------------TGACGGAAGCGGCGCCCGGGTCGAGCTCGCCTCGGAACGTCGTGCCA---CCAGCAAAGGTGAGCGTCTTCCGAGGTGGGTTTCGGTCTCGAAGCGCC--GCGGGGAGCAGGAGGTC-GCGGCGAGTAGGTCGGTTACCCACCCGACCCGTCTTGAAACACGGACCAAGGAGTCTAGAGCGTGTGCGAGTTACCGGGACTTGAATAGGCCCGG-GGGCGCAATGAAAGTGAAGGGCGGTAT--TGGCCGTCCGAGTTGGGATCCGTCCTC----------GTGGCGGCGCACCAACGGCCCGTCCGACGT-CGGTTTCGGCGGGGCGGAGCTAGAGCATACGCTCTGGGACCCGAAAGATGGTGAACTATGCCTGGGCAGGACGAGGCCAGAGGAAACTCTGGTGGAGGTCCGTAGCGATTCTGACGTGCAAATCGATCG
CROBD376        AACTTTATATTTAATTTTTGGGGTATGAGCCGGAATTATGGGTTTAAGATTAAGAATAATTATTCGTTTACAAATAAT---AACCCCAGGAATACTTATT---ACGGATCACAACTATAATGTTATAGTAACTACTCATGCTTTTGTAATAATTTTTTTTATAATTATACCTATAATGATTGGGGGATTTGGAAATTGATTAGTACCTTTAATGATTGGATCTCCAGATATAGCTTTTCCTCGTATGAATAATTTAAGATTTTGGTTACTTCCACCTTCACTTGGAATATTAATTTTATCTTCTTACTTAGAAATAGGAGCAGGAACAGGATGAACTATTTACCCACCATTAGCAGGAAGTATTTTTCATCCAGAAAAATCTATAGATTTATTAATTTTTTCTTTACATTTAGCAGGAGTTTCTTCTATTTTAGGGGCAGTAAATTTTATTTCTACTACTATAAATATACGAATACCTTCTATAAAATTAAAATTAATACCGTTATTTGTTTGATCCATTCTATTTACTACAATTCTTTTACTTCTTGCAATTCCTGTGTTGGCAGGAGCTATTACCATACTTTTAACTGATCGAAATTTTAATACTTCATTTTTTATACCTGCTGGGGGTGGAGATCCTATTTTATTTCAACATTTATTTGGGGAAGAGCTCATAGCCGAATCC--GGCGCCTTGAGGCG----TCGGAAATGTGGCGTATGGGAGGCGGAGTCCTCCGAGTGCGACTGGCGGTACAAGTCCCCATGAGAGGGGCAT---GCTTCCCGGAGCGGGTGCTAGGCCCGTACCGCCGCCGGTCCGCGCGCGGAGTTGCCGTTCTCCCGGGAGTCGGGTTGCTTGGGAGTGCAGCCCTAAGTGGGTGGTAAACTCCACCTAAAGCTAAATAAGACCGAGAGACCGATAGCGAACAAGTACCGTGAGGGAAAGTTGAAAAGCACTTTGAAGAGAGAGTTCAAGAGTACGTGAAACCGTTCAGAGGTAAACGGGTGGG-ACCTCGAAGTCCTAAGACGGTGGTGGATTCAGTCGGGACGGCGCTCTGCCTCTTGGAGAGTCACCTCGCGACGAGGCCTCGTTCAAGGG-----------------------------GAGAGCGGCGTTGTCCCGGCGCACTTCCACGCCCCGTCCAGTAGGGCGTCGCGACCGGTTGGA------------AGGCCGTCGTAAGGGCGGACGC--GAAAGGTGGC-----------------------------CGCATTTCTCTCGGGATCTGCGGTGTTACAGGCGGTCCAGCT--CCGAC-GGTCGTCCGACCGGGGTCGAGTTCATCTC-------------------TGTGGCGTTCCCTTCC--------------AGAAGGAAGCGGCGTCCGGGCCGAGCACTCGGCGGATCGGCGTGCCA---CCATCAAAGGTGAGCGCCTTCCGAGGGGGGTTTCGGTCCCGAGGCGCC--GCGGGGAGCCGGAGGTC-GCGGCGAGTAGGTCGGTTACCCACCCGACCCGTCTTGAAACACGGACCAAGGAGTCTAAAGCATGTGCGAGTTCCCGGGACTTGAATAGGCCCGA-GGGCGCAATGAAAGTGAAGGGCGGCTT--CCGCCGTCCGAGTTGGGATCCGTCCCTT-----TAC-GGGGCGGCGCACCAACGGCCCGTCCGATAC-CGGTCTCGGTAGGGCGGAGCTAGAGCATATGCTCTGGGACCCGAAAGATGGTGAACTATGCCTGGGCAGGACGAAGCCAGAGGAAACTCTGGTGGAGGTCCGTAGCGATTCTGACGTGCAAATCGATCG
CROBD378        TACACTATATTTAATTTTTGGGGTATGAGCAGGAATTATGGGAATAAGATTAAGAATAATTATTCGTCTTCAATTAAT---AGTACCCGGAATATTAATT---TCAGATCATAATTATAATGTTGTAGTAACAACACATGCTTTTATTATAATTTTTTTTATAATTATACCTATAATAATTGGAGGTTTCGGGAATTGACTAGTACCAATAATAATTGGTTCTCCTGATATAGCTTTCCCACGAATAAATAATTTAAGTTTTTGATTACTTCCTCCTTCTTTCGGTCTTTTAGTTTTATCATCTATACTTGAAATAGGAGCAGGAACTGGATGAACTATTTACCCTCCTCTAGCTAGTAATATGTTTCATTCTGGAAAATCAATAGATCTTTTAATTTTTTCTTTACATTTAGCGGGTATTTCTTCTATTTTAGGGGCGGTAAACTTCATCTCTACTATTTTTAATATACGAATACCTTCTATAAAATTAAAAATAATACCTTTATTTGTTTGATCTATTTTATTTACTACTATTCTTTTATTATTAGCTATTCCTGTATTAGCAGGAGCTATTACCATACTTTTAACTGATCGTAATTTTAATACTTCTTTTTTTGTACCAGCTGGAGGTGGGGATCCTATTTTATTTCAACATTTATTTGGGGAAGAGCTCATAGCCGAATCC--GGCGCCTTAGGGCG----TCGGAAATGTGGCGTATGGGAGGCGGAGTCCTCCGAGTGCGACCGGCGGTACAAGTCCCCATGAGAGGGGCAT---GCTTCCCGGAGCGGGTGCTAGGCCCGTACCGCCGTCGGTCCGCGCGCGGAGTTGCCGTTCTCCCGGGAGTCGGGTTGCTTGGGAGTGCAGCCCTAAGTGGGTGGTAAACTCCACCTAAAGCTAAATAAGACCGAGAGACCGATAGCGAACAAGTACCGTGAGGGAAAGTTGAAAAGCACTTTGAAGAGAGAGTTCAAGAGTACGTGAAACCGTTCAGAGGTAAACGGGTGGG-ACCTCGAAGTCCGAAGGCGGTGGTGGATTCAGTCGGAACCTGGGCGAGCCCTGCGCAGAGTCACCTCGCGACGAGGCCTTCTGCGAAGGGA--------------------------AGAGAGCGTCTAGGTCCCGGCGCACTTTCACGCCCCGTCCAGTAGGGCGTCGCGACCGGTTGGA------------AGGTCGTCGTAAGGGCGGACGC--GAAAGGTGGC-----------------------------CGCATTTCCCTCGGGATCTGCGGTGTTACAGGCGGTCCTGCC--CCGACGGGTCGTCCGACCGGGGTCGAGTTCATCTC-------------------CGTTGCGTTCCCTTCCT-------------TGACGGAAGCGGCACCCGGGTCGAGCTCGTCTCGGAACGTCGTGCCA---CCAGCAAAGGTGAGCGTCTTCCGAGGCGGGTTTCGGTCTCGAAGCGCC--GCGGGGAGCAGGAGGTC-GCGGCGAGTAGGTCGGTTACCCACCCGACCCGTCTTGAAACACGGACCAAGGAGTCTAGAGCGTGTGCGAGTTACCGGGACTTGAATAGGCCCGG-GGGCGCAATGAAAGTGAAGGGCGGTTT--TGGCCGTCCGAGTTGGGATCCGTCCTC----------GTGGCGGCGCACCAACGGCCCGTCCGACGT-CGGTTTCGGCGGGGCGGAGCTAGAGCATACGCTCTGGGACCCGAAAGATGGTGAACTATGCCTGGGCAGGACGAGGCCAGAGGAAACTCTGGTGGAGGTCCGTAGCGATTCTGACGTGCAAATCGATCG
CROBD382        AACTTTATATTTAATTTTTGGGGTTTGATCGGGAATTTTAGGATTCAGTTTAAGAATGATTATTCGTCTTCAATTGAC---AGTTCCTGGGATGCTCCTT---TCGGACCATAATTATAATGTAGTTGTCACTACACATGCTTTTGTAATAATTTTTTTTATAATTATACCTATAATAATTGGAGGGTTCGGAAACTGATTAGTACCATTAATAATTGGTTCTCCGGATATAGCTTTTCCTCGAATAAATAATCTTAGATTTTGGCTTCTACCTCCTTCCTTAAGCTTAATAATTCTCTCCTCCTCTCTTGAAATAGGGACAGGAACAGGTTGGACTATTTATCCCCCTCTTGCTAGAGAAACTTTTCACCCAGGAAAATCTACTGATTTATTAATTTTTTCCCTTCATTTAGCGGGAATTTCTTCAATTTTGGGGGCAGTAAATTTTATTTCTACTATTATAAATATACGAATACCTTCTCTTTTATTTAAGATAATACCTTTGTTTGTTTGATCAATTTTATTTACTACAATTCTACTCTTATTTGCTATCCCAGTACTAGCTGGAGCAATCACCATACTTCTTACAGATCGAAATTTTAACACTTCTTTTGTTTCTCCGGCAGGGGGTGGAGATCCAATTTTATTTCAACATTTTTTTGGGGAAGAGCTCATAGCCGAATCC--GGCGCCCTGAGGCG----TCGGAAATGTGGCGTATGGGAGGCGGAGTCCTCCGAGTGCGACTGGCGGTACAAGTCCCCATGAGAGGGGCAT---GCTTCCCGGAGCGGGTGCTAGGCCCGTACCGCCGCCGGTCCGCGCGCGGAGTTGCCGTTCTCCCGGGAGTCGGGTTGCTTGGGAGTGCAGCCCTAAGTGGGTGGTAAACTCCACCTAAAGCTAAATAAGACCGAGAGACCGATAGCGAACAAGTACCGTGAGGGAAAGTTGAAAAGCACTTTGAAGAGAGAGTTCAAGAGTACGTGAAACCGTTCAGAGGTAAACGGGTGGG-ACCTCGAAGTCCTAAGGCGGTGGTGGATTCAGTCGGGACGCGCTCTTGCCTCTTGGAGGGTCACCTCGCGACGAGGCCCCGTTCGAGGG-----------------------------GAGAGCGGCGTTGTCCCGGCGCACTTCCACGCCCCGTCCAGTAGGGCGTCGCGACCGGTTGGA------------AGGCCGTCGTAAGGGCGGACGC--GAAAGGTGGC-----------------------------CGCATTTCTCTCGGGATCTGCGGTGTTACAGGCGGTCCAGCT--CCGAC-GGTCGTCCGACCGGGGTCGAGTTCATCTC-------------------TATGGCGTTCCCTTCC--------------AGAAGGAAGCGGTGTCCGGGTCGAGCTCTCGGCGGAACGGCGTGCCA---CCTTCCAAGGTGATCGCCTTCCGAGGGGGGTTTCGGTCTCGAGGCGTC--GCGGGGAGCCGGAGGTC-GCGGCGAGTAGGTCGGTTACCCACCCGACCCGTCTTGAAACACGGACCAAGGAGTCTAAAGCATGTGCGAGTTCCCGGGACTTGAATAGGCCCGA-GGGCGCAATGAAAGTGAAGGGCGGCTT--CCGCCGTCCGAGTTGGGATCCGTCCCCT-----TTCGGGGGCGGCGCACCAACGGCCCGTCCGATAC-CGGTCTCGGTAGGGCGGAGCTAGAGCATATGCTCTGGGACCCGAAAGATGGTGAACTATGCCTGGGCAGGACGAAGCCAGAGGAAACTCTGGTGGAGGTCCGTAGCGATTCTGACGTGCAAATCGATCG
CROBD385        AACCTTATATTTAATTTTTGGGGTTTGGGCAGGAATCTTAGGGATAAGATTTAGAATAATTATTCGAATGCAAATAAT---AATTCCTGGGATGTTAATC---TCAGATCACAACTATAATGTTATAGTAACAATTCATGCTTTTATTATAATTTTCTTTATAATTATACCTATAATAATTGGGGGTTTTGGAAACTGATTAGTACCATTAATAATCGGTTCCCCTGATATAGCATTCCCACGAATAAATAATTTAAGTTTTTGGCTTCTCCCTCCCTCATTAATACTATTAATATTATCTTCCATGCTAGAGATGGGGGCGGGTACTGGATGAACCATCTATCCCCCATTAGCTGGTAATATATTCCACATAAGAAAATCTATAGATTTATTAATTTTTTCCCTACATTTAGCAGGGATTTCTTCTATTTTGGGGGCAGTAAATTTTATTTCTACAATTTTTAATATACGTATACCGTCATTAAAATTAAAAATAATACCACTGTTTGTTTGATCTATCTTTTTTACCACCCTATTACTATTGTTGGCTATCCCAGTGTTAGCTGGGGCAATTACAATACTATTAACAGATCGTAATTTTAATACTTCATTTTTTGTACCTGCGGGGGGCGGGGATCTTATTTTATTTCAACACTTATTTGGGGAAGAGCTCATAGCCGAATCC--GGCTCCTCGGGGAG----TCGGAAATGTGGCGTATGGGAGGCGGAGTCCTCCGAGTGCGACCGGCGGTACAAGTCCCCATGAGAGGGGCAT---GCTTCCCGGAGCGGGTGCTAGGCCCGTACCGCCGTCGGTCCGCGCGCGGAGTTGCCGTTCTCCCGGGAGTCGGGTTGCTTGGGAGTGCAGCCCTAAGTGGGTGGTAAACTCCACCTAAAGCTAAATAAGACCGAGAGACCGATAGCGAACAAGTACCGTGAGGGAAAGTTGAAAAGCACTTTGAAGAGAGAGTTCAAGAGTACGTGAAACCGTTCAGAGGTAAACGGGTGGG-ACCTCGAAGTCCGAAGGCGGTGGTGGATTCAGTCGGAACCCGGGCAAGCCCTCCATAGAGTCACCTCGCGACGAGGCCTTCTGTGGAGGGA--------------------------TGAGAGCGTCCGGGTCCCGGCGCACTTTCACGCCCCGTCCAGTAGGGCGTCGCGACCGGTTGGA------------AGGTCGTCGTAAGGGCGGACGC--GAAAGGTGGC-----------------------------CGCATTTCCCTCGGGATCTGCGGTGTTACAGGCGGTCCTGCC--CCGACGGGTCATCCGACCGGGGTCGAGTTCATCTC-------------------CGTTGCGTTCCCTTCCT-------------TGACGGAAGCGGCGCCCGGGTCGAGCTCGCCTCGGAACGTCGTGCCA---CCAGCAAAGGTGAGCGTCTTCCGAGGCGGGTTTCGGTCTCGAAGCGCC--GCGGGGAGCAGGAGGTC-GCGGCGAGTAGGTCGGTTACCCACCCGACCCGTCTTGAAACACGGACCAAGGAGTCTAGAGCGTGTGCGAGTTACCGGGACTTGAATAGGCCCGG-GGGCGCAATGAAAGTGAAGGGCGGTAT--TGGCCGTCCGAGTTGGGATCCGTCCTC----------GCGGCGGCGCACCAACGGCCCGTCCGACGT-CGGTTTCGGCGGGGCGGAGCTAGAGCATACGCTCTGGGACCCGAAAGATGGTGAACTATGCCTGGGCAGGACGAGGCCAGAGGAAACTCTGGTGGAGGTCCGTAGCGATTCTGACGTGCAAATCGANNN
CROBD387        AACCTTATATTTAATTTTTGGGGTTTGGGCGGGTATTTTAGGGATAAGATTTAGAATAATTATTCGAATACAAATAAT---AATCCCTGGAATGCTAATC---TCAGATCACAACTATAATGTTATAGTAACTATTCATGCTTTTATTATAATTTTTTTTATGATTATACCTATAATAATTGGAGGTTTTGGAAATTGATTAGTACCATTAATAATTGGTTCTCCTGATATAGCATTCCCTCGAATAAATAATTTAAGTTTTTGACTTCTACCCCCTTCATTAATATTATTGATACTATCTTCTATATTAGAGATGGGGGCGGGTACTGGATGAACAATTTATCCCCCATTAGCTGGAAATATATTTCATATGAGAAAATCTATGGATTTATTAATTTTTTCTTTACATCTGGCAGGAATTTCTTCTATTTTGGGGGCGGTAAATTTTATTTCTACAATTTTTAATATACGCATACCATTATTAAAATTAAAGATAATACCATTGTTTGTTTGATCAATTTTTTTTACTACTCTATTATTATTATTGGCTATCCCAGTGTTAGCTGGAGCAATTACAATATTATTAACAGATCGTAATTTTAATACTTCTTTTTTTGTACCAGCAGGGGGCGGGGATCTTATTTTATTTCAACATTTATTTGGGGAAGAGCTCATAGCCGAATCC--GGCTCCTCGGGGAG----TCGGAAATGTGGCGTATGGGAGGCGGAGTCCTCCGAGTGCGACCGGCGGTACAAGTCCCCATGAGAGGGGCAT---GCTTCCCGGAGCGGGTGCTAGGCCCGTACCGCCGTCGGTCCGCGCGCGGAGTTGCCGTTCTCCCGGGAGTCGGGTTGCTTGGGAGTGCAGCCCTAAGTGGGTGGTAAACTCCACCTAAAGCTAAATAAGACCGAGAGACCGATAGCGAACAAGTACCGTGAGGGAAAGTTGAAAAGCACTTTGAAGAGAGAGTTCAAGAGTACGTGAAACCGTTCAGAGGTAAACGGGTGGG-ACCTCGAAGTCCGAAGGCGGTGGTGGATTCAGTCGGAACCCGGGCAAGCCCTCCATAGAGTCACCTCGCGACGAGGCCTTCTGTGGAGGGA--------------------------TGAGAGCGTCCGGGTCCCGGCGCACTTTCACGCCCCGTCCAGTAGGGCGTCGCGACCGGTTGGA------------AGGTCGTCGTAAGGGCGGACGC--GAAAGGTGGC-----------------------------CGCATTTCCCTCGGGATCTGCGGTGTTACAGGCGGTCCTGCC--CCGACGGGTCATCCGACCGGGGTCGAGTTCATCTC-------------------CGTTGCGTTCCCTTCCT-------------TGACGGAAGCGGCGTCCGGGTCGAGCTCGCCTCGGAACGTCGTGCCA---CCAGCAAAGGTGAGCGTCTTCCGAGGCGGGTTTCGGTCTCGAAGCGCC--GCGGGGAGCAGGAGGTC-GCGGCGAGTAGGTCGGTTACCCACCCGACCCGTCTTGAAACACGGACCAAGGAGTCTAGAGCGTGTGCGAGTTACCGGGACTTGAATAGGCCCGG-GGGCGCAATGAAAGTGAAGGGCGGTAT--TGGCCGTCCGAGTTGGGATCCGTCCTC----------GCGGCGGCGCACCAACGGCCCGTCCGACGT-CGGTTTCGGCGGGGCGGAGCTAGAGCATACGCTCTGGGACCCGAAAGATGGTGAACTATGCCTGGGCAGGACGANNNNNNNNNNNNNNNNNNNNNNNNNNNNNNNNNNNNNNNNNNNNNNNNNNNNNNN
CROBD388        AACTCTATATTTAATTTTTGGGGTTTGAGCAGGTATTTTAGGGATAAGATTTAGAATAATTATTCGAATACAAATAAT---AATTCCTGGGATGTTAATC---TCAGATCATAACTATAATGTTATAGTAACAATTCATGCCTTTATTATAATTTTTTTTATGATTATACCCATAATAATTGGGGGTTTTGGGAACTGACTAGTTCCTTTAATAATCGGTTCCCCCGATATAGCATTCCCCCGAATAAATAATTTAAGTTTTTGGCTCCTACCCCCATCATTAATATTATTAATATTATCCTCTACTTTAGAGATGGGGGCGGGTACCGGATGAACAATTTATCCACCATTAGCAGGAAACATATTCCATATGAGAAAGTCTATGGATTTATTAATTTTTTCTTTACATCTGGCAGGAATTTCTTCTATTTTGGGGGCAGTAAATTTTATTTCAACAATTTTTAATATGCGTATACCCCTTTTAAAATTAAAAATGATACCATTATTTGTTTGATCTATTTTTTTTACTACTTTGTTATTATTATTGGCTATTCCGGTGTTAGCAGGAGCAATTACAATACTATTAACAGATCGTAATTTTAATACTTCTTTTTTTGTACCCGCCGGAGGGGGGGACCTTATTTTATTCCAACACTTATTTNNNNNNNNNNNNNNNNNNGAATCC--GGCTCCTCGGGGAG----TCGGAAATGTGGCGTATGGGAGGCGGAGTCCTCCGAGTGCGACCGGCGGTACAAGTCCCCATGAGAGGGGCAT---GCTTCCCGGAGCGGGTGCTAGGCCCGTACCGCCGTCGGTCCGCGCGCGGAGTTGCCGTTCTCCCGGGAGTCGGGTTGCTTGGGAGTGCAGCCCTAAGTGGGTGGTAAACTCCACCTAAAGCTAAATAAGACCGAGAGACCGATAGCGAACAAGTACCGTGAGGGAAAGTTGAAAAGCACTTTGAAGAGAGAGTTCAAGAGTACGTGAAACCGTTCAGAGGTAAACGGGTGGG-ACCTCGAAGTCCGAAGGCGGTGGTGGATTCAGTCGGAACCCGGGCAAGCCCTCCATAGAGTCACCTCGCGACGAGGCCTTCTGTGGAGGGA--------------------------TGAGAGCGTCCGGGTCCCGGCGCACTTTCACGCCCCGTCCAGTAGGGCGTCGCGACCGGTTGGA------------AGGTCGTCGTAAGGGCGGACGC--GAAAGGTGGC-----------------------------CGCATTTCCCTCGGGATCTGCGGTGTTACAGGCGGTCCTGCC--CCGACGGGTCATCCGACCGGGGTCGAGTTCATCTC-------------------CGTTGCGTTCCCTTCCT-------------TGACGGAAGCGGCGCCCGGGTCGAGCTCGCCTCGGAACGTCGTGCCA---CCAGCAAAGGTGAGCGTCTTCCGAGGCGGGTTTCGGTCTCGAAGCGCC--GCGGGGAGCAGGAGGTC-GCGGCGAGTAGGTCGGTTACCCACCCGACCCGTCTTGAAACACGGACCAAGGAGTCTAGAGCGTGTGCGAGTTACCGGGACTTGAATAGGCCCGG-GGGCGCAATGAAAGTGAAGGGCGGTAT--TGGCCGTCCGAGTTGGGATCCGTCCTC----------GCGGCGGCGCACCAACGGCCCGTCCGACGT-CGGTTTCGGCGGGGCGGAGCTAGAGCATACGCTCTGGGACCCGAAAGATGGTGAACTATGCCTGGGCAGGACGAGGCCAGAGGNNNNNNNNNNNNNNNNNNNNNNNNNNNNNNNNNNNNNNNNNNNNNN
CROBD390        AACCTTATATTTAATTTTTGGAGTTTGGGCGGGAATTTTAGGCATAAGTTTTAGAATAATTATTCGAATACAGATAAT---AATTCCAGGAATGTTAATC---TCAGATCATAATTATAATGTTATAGTGACAATTCACGCTTTCATTATAATTTTTTTTATAATTATACCTATAATAATTGGAGGTTTTGGAAACTGATTAGTACCATTAATGATTGGTTCTCCTGATATAGCATTCCCTCGAATAAATAATTTAAGTTTTTGGCTTTTACCCCCTTCATTAATATTATTGATACTATCCTCTATACTAGAGATGGGGGCGGGTACTGGATGAACAATTTATCCACCATTAGCAGGAAATATATTTCATATGAGAAAATCTATAGATTTATTAATTTTTTCTTTACATTTGGCAGGAATTTCTTCTATTTTGGGGGCTGTTAATTTTATTTCCACAATTTTTAATATGCGTATACCCCTATTAAAGTTAAAAATAATACCGTTATTTGTTTGATCAATTTTTTTTACTACCTTATTATTATTATTGGCTATCCCTGTGTTAGCTGGGGCAATTACAATACTATTAACAGATCGTAATTTTAATACTTCTTTTTTTGTACCAGCAGGGGGTGGTGATCTTATTTTATTTCAACATTTATTTGGGGAAGAGCTCATAGCCGAATCC--GGCTCCTCGGGGAG----TCGGAAATGTGGCGTATGGGAGGCGGAGTCCTCCGAGTGCGACCGGCGGTACAAGTCCCCATGAGAGGGGCAT---GCTTCCCGGAGCGGGTGCTAGGCCCGTACCGCCGTCGGTCCGCGCGCGGAGTTGCCGTTCTCCCGGGAGTCGGGTTGCTTGGGAGTGCAGCCCTAAGTGGGTGGTAAACTCCACCTAAAGCTAAATAAGACCGAGAGACCGATAGCGAACAAGTACCGTGAGGGAAAGTTGAAAAGCACTTTGAAGAGAGAGTTCAAGAGTACGTGAAACCGTTCAGAGGTAAACGGGTGGG-ACCTCGAAGTCCGAAGGCGGTGGTGGATTCAGTCGGAACCCGGGCAAGCCCTCCATAGAGTCACCTCGCGACGAGGCCTTCTGTGGAGGGA--------------------------TGAGAGCGTCCGGGTCCCGGCGCACTTTCACGCCCCGTCCAGTAGGGCGTCGCGACCGGTTGGA------------AGGTTGTCGTAAGGGCGGACGC--GAAAGGTGGC-----------------------------CGCATTTCCCTCGGGATCTGCGGTGTTACAGGCGGTCCTGCC--CCGACGGGTCATCCGACCGGGGTCGAGTTCATCTC-------------------CGTTGCGTTCCCTTCCT-------------TGACGGAAGCGGCGCCCGGGTCGAGCTCGCCTCGGAACGTCGTGCCA---CCAGCAAAGGTGAGCGTCTTCCGAGGCGGGTTTCGGTCTCGAAGCGCC--GCGGGGAGCAGGAGGTC-GCGGCGAGTAGGTCGGTTACCCACCCGACCCGTCTTGAAACACGGACCAAGGAGTCTAGAGCGTGTGCGAGTTACCGGGACTTGAATAGGCCCGG-GGGCGCAATGAAAGTGAAGGGCGGTAT--TGGCCGTCCGAGTTGGGATCCGTCCTC----------GCGGCGGCGCACCAACGGCCCGTCCGACGT-CGGTTTCGGCGGGGCGGAGCTAGAGCATACGCTCTGGGACCCGAAAGATGGTGAACTATGCCTGGGCAGGACGAGGCCAGAGGAAACTCTGGTGGAGGTCCGTAGCGATTCTGACGTGCAAATCGATCG
CROBD405        AACTCTATATTTAATTTTTGGGGTTTGAGCAGGTATTTTAGGAATAAGATTTAGAATAATTATTCGAATACAAATAAT---AATTCCTGGGATGTTAATC---TCAGATCATAACTATAATGTTATAGTAACTATTCATGCTTTTATTATAATTTTTTTTATAATCATACCTATAATAATTGGGGGTTTTGGGAACTGACTAGTGCCATTAATAATCGGTTCTCCAGATATAGCATTCCCTCGAATAAATAATTTAAGTTTTTGACTCTTACCCCCATCATTAATATTATTGATATTATCCTCCACTTTAGAGATGGGGGCGGGTACCGGATGAACAATCTACCCACCATTAGCAGGAAATATATTCCATATAAGAAAGTCTATGGATTTATTAATTTTTTCGTTACATTTAGCAGGAATTTCTTCTATTTTAGGGGCAGTAAATTTTATTTCAACAATTTTTAATATGCGTATACCTCTTTTAAAATTAAAAATAATGCCGTTATTTGTTTGATCTATTTTTTTTACTACTTTATTATTATTATTGGCTATTCCGGTGTTAGCTGGGGCAATTACAATACTATTAACAGATCGTAATTTTAATACTTCTTTTTTTGTACCAGCAGGGGGGGGGGATCTTATTTTATTCCAACACTTGTTTGGGGAAGAGCTCATAGCCGAATCC--GGCTCCTCGGGGAG----TCGGAAATGTGGCGTATGGGAGGCGGAGTCCTCCGAGTGCGACCGGCGGTACAAGTCCCCATGAGAGGGGCAT---GCTTCCCGGAGCGGGTGCTAGGCCCGTACCGCCGTCGGTCCGCGCGCGGAGTTGCCGTTCTCCCGGGAGTCGGGTTGCTTGGGAGTGCAGCCCTAAGTGGGTGGTAAACTCCACCTAAAGCTAAATAAGACCGAGAGACCGATAGCGAACAAGTACCGTGAGGGAAAGTTGAAAAGCACTTTGAAGAGAGAGTTCAAGAGTACGTGAAACCGTTCAGAGGTAAACGGGTGGG-ACCTCGAAGTCCGAAGGCGGTGGTGGATTCAGTCGGAACCCGGGCAAGCCCTCCATAGAGTCACCTCGCGACGAGGCCTTCTGTGGAGGGA--------------------------TGAGAGCGTCCGGGTCCCGGCGCACTTTCACGCCCCGTCCAGTAGGGCGTCGCGACCGGTTGGA------------AGGTCGTCGTAAGGGCGGACGC--GAAAGGTGGC-----------------------------CGCATTTCCCTCGGGATCTGCGGTGTTACAGGCGGTCCTGCC--CCGACGGGTCATCCGACCGGGGTCGAGTTCATCTC-------------------CGTTGCGTTCCCTTCCT-------------TGACGGAAGCGGCGCCCGGGTCGAGCTCGCCTCGGAACGTCGTGCCA---CCAGCAAAGGTGAGCGTCTTCCGAGGCGGGTTTCGGTCTCGAAGCGCC--GCGGGGAGCAGGAGGTC-GCGGCGAGTAGGTCGGTTACCCACCCGACCCGTCTTGAAACACGGACCAAGGAGTCTAGAGCGTGTGCGAGTTACCGGGACTTGAATAGGCCCGG-GGGCGCAATGAAAGTGAAGGGCGGTAT--TGGCCGTCCGAGTTGGGATCCGTCCTC----------GCGGCGGCGCACCAACGGCCCGTCCGACGT-CGGTTTCGGCGGGGCGGAGCTAGAGCATACGCTCTGGGACCCGAAAGATGGTGAACTATGCCTGGGCAGGACGAGGCCAGAGGAAACTCTGGTGGAGGTCCGTAGCGATTCTGACGTGCAAATCGATCG
CROBD407        NNNNNNNNNNNNNNNNNNNNNNNNNNNNNNNNNNNNNNNNNNNNNNNNNNNNNNNNNNNNNNNNNNNNNNNNNNNNNN---NNNNNNNNNNNNNNNNNNN---NNNNNNNNNNNNNNNNNNNNNNNNNNNNNNNNNNNNNNNNNNNNNNNNNNNNNNNNNNNNNNNNNNNNNNNNNNNNNNNNNNNNNNNGGAAATTGATTAGTACCGTTAATAATTGGTTCTCCTGATATAGCATTCCCTCGAATAAATAATTTAAGTTTTTGACTTCTACCTCCTTCATTAATATTATTGATATTATCTTCTATATTAGAGATGGGGGCGGGTACTGGATGAACAATTTATCCCCCATTAGCTGGAAATATATTTCATATGAGAAAATCTATGGATTTATTAATTTTTTCTTTACATCTGGCAGGAATTTCTTCTATTTTGGGGGCGGTAAATTTTATTTCTACAATTTTTAATATACGCATACCATTATTAAAATTAAAGATAATACCATTGTTTGTTTGATCAATTTTTTTTACTACTCTATTATTATTATTGGCTATCCCAGTGTTAGCTGGAGCAATTACAATATTATTAACAGATCGTAATTTTAATACTTCTTTTTTTGTACCAGCAGGGGGCGGGGATCTTATTTTATTTCAACATTTATTTGGGGAAGAGCTCATAGCCGAATCC--GGCTCCTCGGGGAG----TCGGAAATGTGGCGTATGGGAGGCGGAGTCCTCCGAGTGCGACCGGCGGTACAAGTCCCCATGAGAGGGGCAT---GCTTCCCGGAGCGGGTGCTAGGCCCGTACCGCCGTCGGTCCGCGCGCGGAGTTGCCGTTCTCCCGGGAGTCGGGTTGCTTGGGAGTGCAGCCCTAAGTGGGTGGTAAACTCCACCTAAAGCTAAATAAGACCGAGAGACCGATAGCGAACAAGTACCGTGAGGGAAAGTTGAAAAGCACTTTGAAGAGAGAGTTCAAGAGTACGTGAAACCGTTCAGAGGTAAACGGGTGGG-ACCTCGAAGTCCGAAGGCGGTGGTGGATTCAGTCGGAACCCGGGCAAGCCCTCCATAGAGTCACCTCGCGACGAGGCCTTCTGTGGAGGGA--------------------------TGAGAGCGTCCGGGTCCCGGCGCACTTTCACGCCCCGTCCAGTAGGGCGTCGCGACCGGTTGGA------------AGGTCGTCGTAAGGGCGGACGC--GAAAGGTGGC-----------------------------CGCATTTCCCTCGGGATCTGCGGTGTTACAGGCGGTCCTGCC--CCGACGGGTCATCCGACCGGGGTCGAGTTCATCTC-------------------CGTTGCGTTCCCTTCCT-------------TGACGGAAGCGGCGTCCGGGTCGAGCTCGCCTCGGAACGTCGTGCCA---CCAGCAAAGGTGAGCGTCTTCCGAGGCGGGTTTCGGTCTCGAAGCGCC--GCGGGGAGCAGGAGGTC-GCGGCGAGTAGGTCGGTTACCCACCCGACCCGTCTTGAAACACGGACCAAGGAGTCTAGAGCGTGTGCGAGTTACCGGGACTTGAATAGGCCCGG-GGGCGCAATGAAAGTGAAGGGCGGTAT--TGGCCGTCCGAGTTGGGATCCGTCCTC----------GCGGCGGCGCACCAACGGCCCGTCCGACGT-CGGTTTCGGCGGGGCGGAGCTAGAGCATACGCTCTGGGACCCGAAAGATGGTGAACTATGCCTGGGCAGGACGAGGCCAGAGGAAACTCTGGTGGAGGTCCGTAGCGATTCTGACGTGCAAATCGATCG
CROBD408        AACCTTATATTTAATTTTTGGGGTTTGGGCAGGAATCTTAGGGATAAGATTTAGAATAATTATTCGAATGCAAATAAT---AATTCCTGGGATGTTAATC---TCAGATCACAACTATAATGTTATAGTAACAATTCATGCTTTTATTATAATTTTCTTTATAATTATACCTATAATAATCGGGGGTTTTGGAAACTGATTAGTACCATTAATAATCGGTTCCCCTGATATAGCATTCCCACGAATAAATAATTTAAGTTTTTGGCTTCTCCCTCCCTCATTAATACTATTAATATTATCTTCCATGCTAGAGATGGGGGCGGGTACTGGATGAACCATCTATCCCCCATTAGCTGGTAATATATTTCACATAAGAAAATCTATAGATTTATTAATTTTTTCCCTACATTTAGCAGGGATTTCTTCTATTTTGGGGGCAGTAAATTTTATTTCTACAATTTTTAATATACGTATACCGTCATTAAAATTAAAAATAATACCACTGTTTGTTTGATCTATCTTTTTTACCACCCTATTACTATTGTTGGCTATCCCAGTGTTAGCTGGGGCAATTACAATACTATTAACAGATCGTAATTTTAATACTTCATTTTTTGTACCTGCCGGGGGCGGGGATCTTATTTTATTTCAACACTTATTTGGGGAAGAGCTCATAGCCGAATCC--GGCTCCTCGGGGAG----TCGGAAATGTGGCGTATGGGAGGCGGAGTCCTCCGAGTGCGACCGGCGGTACAAGTCCCCATGAGAGGGGCAT---GCTTCCCGGAGCGGGTGCTAGGCCCGTACCGCCGTCGGTCCGCGCGCGGAGTTGCCGTTCTCCCGGGAGTCGGGTTGCTTGGGAGTGCAGCCCTAAGTGGGTGGTAAACTCCACCTAAAGCTAAATAAGACCGAGAGACCGATAGCGAACAAGTACCGTGAGGGAAAGTTGAAAAGCACTTTGAAGAGAGAGTTCAAGAGTACGTGAAACCGTTCAGAGGTAAACGGGTGGG-ACCTCGAAGTCCGAAGGCGGTGGTGGATTCAGTCGGAACCCGGGCAAGCCCTCCATAGAGTCACCTCGCGACGAGGCCTTCTGTGGAGGGA--------------------------TGAGAGCGTCCGGGTCCCGGCGCACTTTCACGCCCCGTCCAGTAGGGCGTCGCGACCGGTTGGA------------AGGTCGTCGTAAGGGCGGACGC--GAAAGGTGGC-----------------------------CGCATTTCCCTCGGGATCTGCGGTGTTACAGGCGGTCCTGCC--CCGACGGGTCATCCGACCGGGGTCGAGTTCATCTC-------------------CGTTGCGTTCCCTTCCT-------------TGACGGAAGCGGCGCCCGGGTCGAGCTCGCCTCGGAACGTCGTGCCA---CCAGCAAAGGTGAGCGTCTTCCGAGGCGGGTTTCGGTCTCGAAGCGCC--GCGGGGAGCAGGAGGTC-GCGGCGAGTAGGTCGGTTACCCACCCGACCCGTCTTGAAACACGGACCAAGGAGTCTAGAGCGTGTGCGAGTTACCGGGACTTGAATAGGCCCGG-GGGCGCAATGAAAGTGAAGGGCGGTAT--TGGCCGTCCGAGTTGGGATCCGTCCTC----------GCGGCGGCGCACCAACGGCCCGTCCGACGT-CGGTTTCGGCGGGGCGGAGCTAGAGCATACGCTCTGGGACCCGAAAGATGGTGAACTATGCCTGGGCAGGACGAGGCCAGAGGAAACTCTGGTGGAGGTCCGTAGCGATTCTGACGTGCNNNNNNNNNN
CROBD410        AACTTTATATTTAATTTTTGGTGTATGGGCAGGTATTATTGGATTAAGTTTCAGTATAATTATTCGAATACAAATAAT---ATTTCCTAATATAATAATT---CTTGATCATAGTTATAATGTAATTGTTACTACACATGCTTTTATCATAATTTTTTTTATAATTATACCTATTATAATTGGAGGCTTTGGAAACTGACTTGTTCCTTTAATAATTGGTTCTCCAGATATAGCTTTCCCTCGAATAAATAATCTTAGATTTTGGCTACTCCCACCTTCTTTGGGTTTATTAATTATATCTTCATTTTTAGAAATAGGGGCAGGAACAGGTTGAACAATCTATCCCCCCCTTACAAATAATATTTTTTATCCAGGAAAATCTCTAGATTTACTAATTTTTTCGTTACATTTAGCAGGAATTTCTTCTATTTTAGGGGCGGTAAATTTTATTTCTACTATTCTTAATATACGAATACCATCATTAAAAATAAAATTAATATCTTTATTTGTTTGATCAATTTTTCTTACTACTATTTTACTTTTATTGGCTATTCCAGTTTTAGCTGGGGCTATTACCATACTTTTAACAGACCGTAACTTTAATACTTCATTTTTTATCCCTGCTGGAGGGGGAGATCCTATTTTATTTCAACATTTATTTGGGGAAGAGCTCATAGCCGAATCC--GGCGCCCTGAGGCG----TCGGAAATGTGGCGTATGGGAGGCGGAGTCCTCCGAGTGCGACTGGCGGTACAAGTCCCCATGAGAGGGGCAT---GCTTCCCGGAGCGGGTGCTAGGCCCGTACCGCCGCCAGTCCGCGCGCGGAGTTGCCGTTCTCCCGGGAGTCGGGTTGCTTGGGAGTGCAGCCCTAAGTGGGTGGTAAACTCCACCTAAAGCTAAATAAGACCGAGAGACCGATAGCGAACAAGTACCGTGAGGGAAAGTTGAAAAGCACTTTGAAGAGAGAGTTCAAGAGTACGTGAAACCGTTCAGAGGTAAACGGGTGGG-ACCTCGAAGTCCTAAGGCGGTGGTGGATTCAGTCGGAACGGTGCTCTGCCTCTTGGAGAGTCACCTCGCGACGAGGCCTCATTCAAGGG-----------------------------GAGAGCGGGCGTGTCCCGGCGCACTTCCACACCCCGTCCAGTAGGGCGTCGCGACCGGTTGGA------------AGGCCGTCGTAAGGGCGGACGC--GAAAGGTGGC-----------------------------CGCATTTCTCTCGGGATATGCGGTGTTACAGGCGGTCCAGCT--CTGAC-GGTCGTCCGACCGGGGTCGAGTTCATCTC-------------------TGTGGCGTTCCCTTCC--------------AGAAGGAAGCGGTGTCCGGGCTGAGCACTCGGCGGATCGGCGTGCCA---CCATCAAAGGTGAGCGCCTTCCGAAGGGGGTTTCGGTCCCGAGGCGCC--GCGGGGAGCCGGAGGTC-GCGGCGAGTAGGTCGGTTACCCACCCGACCCGTCTTGAAACACGGACCAAGGAGTCTAAAGCATGTGCGAGTTCCCGGGACTTGAATAGGCCCGA-GAGCGCAATGAAAGTGAAGGGCGGCTT--CCGCCGTCCGAGTTGGGATCCGTCCCCT-----CATGGGGGCGGCGCACCAACGGCCCGTCCGATAC-CGGTCTCGGTAGGGCGGAGCTAGAGCATATGCTCTGGGACCCGAAAGATGGTGAACTATGCCTGGGCAGGACGAAGCCAGAGGAAACTCTGGTGGAGGTCCGTAGCNNNNNNNNNNNNNNNNNNNNNNN
CROBD413        NNNNNNNNNNNNNNNNNNNNNNNNNNNNNNNNNNNNNNNNNNNNNNNNNNNNNNNNNNNNNNNNNNNNNNNNNNNNNN---NNNNNNNNNNNNNNNNNNN---NNNNNNNNNNNNNNNNNNNNNNNNNNNNNNNNNNNNNNNNNNNNNNNNNNNNNNNNNNNNNNNNNNNNNNNNNNNNNNGGGGGTTTTGGAAATTGATTAGTCCCTATAATGATTGGTTCTCCTGATATAGCGTTTCCACGGTTAAATAATTTAAGTTTTTGACTTCTTCCTCCCTCATTTAGACTTTTAATTTTATCTTCTAGATTAGAAATAGGAGCCGGTACTGGGTGGACAATTTACCCTCCTTTAGCTGGCAATATATTTCATTCTAGAAAATCTGTGGATTTATTAATTTTTTCTTTACACTTAGCCGGTATTTCATCTATCTTAAGAGCTGTAAATTTTATTTCAACAATTTTAAATATGCGAATACCCGCTATAAAATTAAAAATAATACCTTTATTTGTTTGGTCTATTTTTTTTACAACTTTATTACTTCTTTTTGCTATCCCAGTATTGGCTGGGGCTATTACAATATTATTAACAGATCGTAATTTTAATACATCATTTTTCGTTCCGGCAGGGGGAGGGGATCCTATTTTATTCCAACACTTATTTGGGGAAGAGCTCATAGCCGAATCC--GGCTCCTCGGGGAG----TCGGAAATGTGGCGTATGGGAGGCGGAGTCCTCCGAGTGCGACCGGCGGTACAAGTCCCCATGAGAGGGGCAT---GCTTCCCGGAGCGGGTGCTAGGCCCGTACCGCCGTCGGTCCGCGCGCGGAGTTGCCGTTCTCCCGGGAGTCGGGTTGCTTGGGAGTGCAGCCCTAAGTGGGTGGTAAACTCCACCTAAAGCTAAATAAGACCGAGAGACCGATAGCGAACAAGTACCGTGAGGGAAAGTTGAAAAGCACTTTGAAGAGAGAGTTCAAGAGTACGTGAAACCGTTCAGAGGTAAACGGGTGGG-ACCTCGAAGTCCGAAGGCGGTGGTGGATTCAGTCGGAACCCGGGCAAGCCCTCCATAGAGTCACCTCGCGACGAGGCCTTCTGTGGAGGGA--------------------------CGAGAGCGTCCGGGTCCCGGCGCACTTTCACTCCCCGTCCAGTAGGGCGTCGCGACCGGTTGGA------------AGGTCGTCGTAAGGGCGGACCA--GAAAGGTGGC-----------------------------CGCATTTCCCTCGGGATCTGCGGTGTTACAGGCGGTCCTACC--CCGACGGGTCGTCCGACCGGGGTCGAGTTCATCTC-------------------CGTTGCGTTCCCTTCCT-------------TGACGGAAGCTGCGCCCGGGTCGAGCTCGCCTCGGAACGTCGTGCCA---CCAGCAAAGGTGAGCGTCTTCCGAGGTGGGTTTCGGTCTCGAAGCGCC--GCGGGGAGCAGGAGGTC-GCGGCGAGTAGGTCGGTTACCCACCCGACCCGTCTTGAAACACGGACCAAGGAGTCTAGAGCGTGTGCGAGTTACCGGGACTTGAATAGGCCCGG-GGGCGCAATGAAAGTGAAGGGCGGTAT--TGGCCGTCCGAGTTGGGATCCGTCCTA----------GTGGCGGCGCACCAACGGCCCGTCCGACGT-CGGTTTCGGCGGGGCGGAGCTAGAGCATACGCTCTGGGACCCGAAAGATGGTGAACTATGCCTGGGCAGGACGAGGCCAGAGGAAACTCTGGTGGAGGTCCGTAGCGATTCTGACGTGCAAATCGATCG
CROBD419        AACCTTATATTTAATTTTTGGTGTTTGGGCAGGTATTATAGGAATAAGATTTAGAATAATTATTCGATTACAGATAAT---AATTCCTGGAATATTAATT---TCTGACCATAATTATAATGTTGTAGTAACAACTCATGCCTTTGTTATAATTTTTTTCATAATTATACCAATAATAATTGGAGGATTTGGAAATTGATTAGTACCAATAATAATTGGTTCCCCTGATATAGCCTTTCCCCGATTAAATAATTTAAGATTTTGATTACTCCCTCCCTCATTTATACTTTTAATTTTATCCTCTAGTCTTGAAATAGGGGCAGGTACTGGATGGACAATTTACCCTCCTTTAGCAGGGAATATATTTCATTCTAGAAAATCTGTAGATTTATTAATCTTTTCTTTACATTTAGCTGGTATTTCATCCATTTTAAGAGCAGTAAATTTTATTTCCACAATTTTAAATATACGTATACCGGCTATAAAATTAAAAATAATGCCTTTATTTGTTTGATCTATTTTTTTTACGACTTTATTACTCCTTTTTGCTATTCCAGTATTAGCAGGGGCTATTACAATATTACTAACTGATCGTAATTTTAATACATCATTTTTTGTGCCAGCTGGGGGGGGAGATCCTATTTTATTTCAACACTTATTTNNNNNNNNNNNNNNNNNNNNNNNN--NNNNNNNNNNNNNN----NNNNNNNNNNNNNNNNTGGGAGGCGGAGTCCTCCGAGTGCGACCGGCGGTACAAGTCCCCATGAGAGGGGCAT---GCTTCCCGGAGCGGGTGCTAGGCCCGTACCGCCGTCGGTCCGCGCGCGGAGTTGCCGTTCTCCCGGGAGTCGGGTTGCTTGGGAGTGCAGCCCTAAGTGGGTGGTAAACTCCACCTAAAGCTAAATAAGACCGAGAGACCGATAGCGAACAAGTACCGTGAGGGAAAGTTGAAAAGCACTTTGAAGAGAGAGTTCAAGAGTACGTGAAACCGTTCAGAGGTAAACGGGTGGG-ACCTCGAAGTCCGAAGGCGGTGGTGGATTCAGTCGGAACCCGGGCAAGCCCTCCATAGAGTCACCTCGCGACGAGGCCTTCTGTGGAGGGA--------------------------CGAGAGCGTCCGGGTCCCGGCGCACTTTCACTCCCCGTCCAGTAGGGCGTCGCGACCGGTTGGA------------AGGTCGTCGTAAGGGCGGACCA--GAAAGGTGGC-----------------------------CGCATTTCCCTCGGGATCTGCGGTGTTACAGGCGGTCCTACC--CCGACGGGTCGTCCGACCGGGGTCGAGTTCATCTC-------------------CGTTGCGTTCCCTTCCT-------------TGACGGAAGCTGCGCCCGGGTCGAGCTCGCCTCGGAACGTCGTGCCA---CCAGCAAAGGTGAGCGTCTTCCGAGGTGGGTTTCGGTCTCGAAGCGCC--GCGGGGAGCAGGAGGTC-GCGGCGAGTAGGTCGGTTACCCACCCGACCCGTCTTGAAACACGGACCAAGGAGTCTAGAGCGTGTGCGAGTTACCGGGACTTGAATAGGCCCGG-GGGCGCAATGAAAGTGAAGGGCGGTAT--TGGCCGTCCGAGTTGGGATCCGTCCTA----------GTGGCGGCGCACCAACGGCCCGTCCGACGT-CGGTTTCGGCGGGGCGGAGCTAGAGCATACGCTCTGGGACCCGAAAGATGGTGAACTANNNNNNNNNNNNNNNNNNNNNNNNNNNNNNNNNNNNNNNNNNNNNNNNNNNNNNNNNNNNNNNNNNNNNNN
CROBD426        AACTCTCTATTTAATTTTCGGAATTTGATCAGGAATTTTGGGATTCAGCCTTAGAATAATTATTCGACTTCAACTGAT---AGTCCCTGGTATGCTGCTT---ACGGACCATAATTATAATGTCATTGTAACTGCACATGCTTTTGTTATAATTTTTTTTATAATCATACCTATAATAATTGGAGGTTTTGGAAACTGACTAGTTCCTTTAATGATCGGTTCTCCAGATATGGCTTTTCCTCGAATGAATAATTTAAGATTTTGATTATTGCCTCCATCCTTAGGTCTTTTAATTCTTTCCATAACCTTAGAAATGGGAACAGGAACTGGTTGAACAATTTACCCCCCTCTGGCTGGAAGAAGCTTCCACATAAGAAAATCTACTGATTTGTTAATTTTCTCCTTACATTTAGCAGGTATTTCTTCAATTCTGGGGGCAGTAAACTTTATTTCTACAATTATAAATATGCGAATACCCTCTTTACTATTTAAAATAATGCCCTTATTCGTTTGATCAATTCTATTTACTACCATTCTTCTTTTATTCGCTATTCCTGTATTAGCAGGGGCTATCACCATATTACTAACTGATCGAAATTTTAATACTTCTTTCTTTGTTCCCGCTGGTGGGGGGGATCCAATTTTATTTCAACATTTATATNNNNNNNNNNNNNNNNNNNNNNNN--NNNNNNNNNNNNNN----NNNNNNNNNNNNNNNNNNNNAGGCGGAATCCTCCGAGTGCGACCGGTGGTACAAGTCCCCATGAGAGGGGCAT---GCTTCCCGGAGCGGGTGCTAGGCCCGTACCGCCACCGGTCCGCGCGCGGAGTTGCCGTTCTCCCGGGAGTCGGGTTGCTTGGGAGTGCAGCCCTAAGTGGGTGGTAAACTCCACCTAAAGCTAAATAAGACCGAGAGACCGATAGCGAACAAGTACCGTGAGGGAAAGTTGAAAAGCACTTTGAAGAGAGAGTTCAAGAGTACGTGAAACCGTTCAGAGGTAAACGGGTGGG-ACCTCGAAGTCCTAAGGCGGTGGTGGATTCAGTCGGGACGCGCTCTTGCCTCTTGGAGGGTCACCTCGCGACGAGGCCCCGTTCGAGGG-----------------------------GAGAGCGGCGTTGTCCCGGCGCACTTCCACGCCCCGTCCAGTAGGGCGTCGCGACCGGTTGGA------------AGGCCGTCGTAAGGGCGGACGC--GAAAGGTGGC-----------------------------CGCATTTCTCTCGGGATCTGCGGTGTTACAGGCGGTCCAGCT--CCGAC-GGTCGTCCGACCGGGGTCGAGTTCATCTC-------------------TATGGCGTTCCCTTCC--------------AGAAGGAAGCGGCGTCCGGGTCGAGCTCTCGGCGGAACGGCGTGACA---CCTTCCCAGGTGATCGCCTTCCGAAGGGGGTTTCGGTCCCGAGACGCC--GCGGGGAACCGGAGGTC-GCGGCGAGTAGGTCGGTTACCCACCCGACCCGTCTTGAAACACGGACCAAGGAGTCTAAAGCATGTGCGAGTTCCCGGGACTTGAATAGGCCCGA-GGGCGCAATGAAAGTGAAGGGCGGCTT--CCGCCGTCCGAGTTGGGATCCGTCCCCT-----TTTGGGGGCGGCGCACCAACGGCCCGTCCGATAC-CGGTCTCGGTAGGGCGGAGCTAGAGCATATGCTCTGGGACCCGAAAGATGGTGAACTATGCCTGGGCAGGACGAAGCCAGAGGAAACTCTGGTGGAGGTCCGTAGCGATTCTGACGTGCAAATCGATCN
CROBD439        AACTTTATATTTAATTTTTGGTGTATGAGCTGGGATTATGGGAATAAGATTTAGTATAATTATTCGATTACAAATAAT---AATTCCTGGAATATTAATT---TCTGATCATAATTATAATGTTGTTGTAACAACTCATGCGTTTATTATAATTTTTTTTATAATTATACCAATAATAATTGGAGGTTTTGGTAATTGATTAGTTCCCATAATAATTGGTTCGCCAGATATGGCTTTTCCACGGTTAAATAATTTAAGTTTTTGATTATTACCTCCTTCATTTATACTCTTGATTTTATCTTCCAGACTTGAAATAGGTGCTGGTACAGGATGAACTATCTATCCACCATTAGCTGGAAATATATTTCATTCTAGAAAATCAATAGATTTATTAATTTTTTCTTTACACCTAGCTGGGATTTCATCTATTTTAAGAGCTGTAAATTTTATTTCTACAATTTTAAATATACGAATACCAGCAATAAAATTAAAGATAATACCTTTATTTGTTTGATCTATTTTATTTACAACTTTATTACTTCTTTTTGCTATTCCTGTATTAGCAGGGGCAATTACAATACTATTAACAGATCGTAATTTTAATACATCATTTTTTGTACCAGCAGGTGGAGGAGATCCTATTTTATTTCAACACTTATTTNNNNNNNAGCTCATAGCCGAATCC--GGCTCCTCGGGGAG----TCGGAAATGTGGCGTATGGGAGGCGGAGTCCTCCGAGTGCGACCGGCGGTACAAGTCCCCATGAGAGGGGCAT---GCTTCCCGGAGCGGGTGCTAGGCCCGTACCGCCGTCGGTCCGCGCGCGGAGTTGCCGTTCTCCCGGGAGTCGGGTTGCTTGGGAGTGCAGCCCTAAGTGGGTGGTAAACTCCACCTAAAGCTAAATAAGACCGAGAGACCGATAGCGAACAAGTACCGTGAGGGAAAGTTGAAAAGCACTTTGAAGAGAGAGTTCAAGAGTACGTGAAACCGTTCAGAGGTAAACGGGTGGG-ACCTCGAAGTCCGAAGGCGGTGGTGGATTCAGTCGGAACCCGGGCAAGCCCTCCATAGAGTCACCTCGCGACGAGGCCTTCTGTGGAGGGA--------------------------CGAGAGCGTCCGGGTCCCGGCGCACTTTCACTCCCCGTCCAGTAGGGCGTCGCGACCGGTTGGA------------AGGTCGTCGTAAGGGCGGACCA--GAAAGGTGGC-----------------------------CGCATTTCCCTCGGGATCTGCGGTGTTACAGGCGGTCCTGCC--CCGACGGGTCATCCGACCGGGGTCGAGTTCATCTC-------------------CGTTGCGTTCCCTTCCT-------------TGACGGAAGCGTCGCCCGGGTCGAGCTCGCCTCGGAACGTCGTGCCA---CCAGCAAAGGTGAGCGTCTTCCGAGGTGGGTTTCGGTCTCGAAGCGCC--GCGGGGAGCAGGAGGTC-GCGGCGAGTAGGTCGGTTACCCACCCGACCCGTCTTGAAACACGGACCAAGGAGTCTAGAGCGTGTGCGAGTTACCGGGACTTGAATAGGCCCGG-GGGCGCAATGAAAGTGAAGGGCGGTAT--TGGCCGTCCGAGTTGGGATCCGTCCTA----------GTGGCGGCGCACCAACGGCCCGTCCGACGT-CGGTTTCGGCGGGGCGGAGCTAGAGCATACGCTCTGGGACCCGAAAGATGGTGAACTATGCCTGGGCAGGACGAGGCCAGAGGAAACTCTGGTGGAGGTCCGTAGCGATTCTGACGTGCAAATCGATCG
CROBD443        AACTTTATATTTAATTTTAGGGGTTTGATCGGGGATCCTTGGATTCAGCCTCAGATTAGTAATTCGTTTGCAGCTAAT---AACCCCCGGAATGTTAATT---TCTGACCACAACTACAATGTTACTGTTACCAGACATGCCTTTATTATAATCTTCTTTATAATTATGCCTATAATAATTGGAGGTTTCGGGAATTGATTAGTTCCTTTAATAATTGGCTCCCCTGATATAGCCTTTCCTCGAATAAATAATTTAAGTTTTTGACTCCTCCCCCCCTCTTTAAGTTTATTAATCCTTTCTATGACTTTAGAGGCCGGAGCGGGGACTGGTTGAACTATTTACCCCCCTCTTGCTGGGAGAAATTTTCATTTGGGGAAATCAATTGATTTATTAATTTTTTCTCTACATTTAGCGGGAATTTCTTCAATTTTAGGGGCAGTAAATTTTATTTCTACAATTATTAACATACGGATACCTTCTCTTTTATTAAAAATAATACCACTATTTGTGTGGTCAATTTTATTTACTACAATTCTTCTTTTATTCGCAATCCCGGTGCTAGCTGGAGCTATTACTATACTTCTAACAGACCGTAATTTTAATACCTCTTTTTTCACCCCAGCGGGGGGGGGCGATCCTATTTTATTTCAACATTTATTTGGGGAAGAGCTCATAGCCGAATCC--GGCGCCCTGAGGCG----TCGGAAATGTGGCGTATGGGAGGCGGAGTCCTCCGAGTGCGACCGGTGGTACAAGTCCCCATGAGAGGGGCAT---GCTTCCCGGAGCGGGTGCTAGGCCCGTACCGCCACCGGTCCGCGCGCGGAGTTGCCGTTCTCCCGGGAGTCGGGTTGCTTGGGAGTGCAGCCCTAAGTGGGTGGTAAACTCCACCTAAAGCTAAATAAGACCGAGAGACCGATAGCGAACAAGTACCGTGAGGGAAAGTTGAAAAGCACTTTGAAGAGAGAGTTCAAGAGTACGTGAAACCGTTCAGAGGTAAACGGGTGGG-ACCTCGAAGTCCTAAGGCGGTGGTGGATTCAGTCGGGACGCGCTCTTGCCTCTTGGAGGGTCACCTCGCGACGAGGCCCCGTTCGAGGG-----------------------------GAGAGCGGCGTTGTCCCGGCGCACTTCCACGCCCCGTCCAGTAGGGCGTCGCGACCGGTTGGA------------AGGCCGTCGTAAGGGCGGACGC--GAAAGGTGGC-----------------------------CGCATTTCTCTCGGGATCTGCGGTGTTACAGGCGGTCCAGCT--CCGAC-GGTCGTCCGACCGGGGTCGAGTTCATCTC-------------------TATGGCGTTCCCTTCC--------------AGAAGGAAGCGGCGTCCGGGTCGAGCTCTCGGCGGAACGGCGTGCCA---CCTTCCCAGGTGATCGCCTTCCGAAGGGGGTTTCGGTCCCGAGGCGCC--GTGGGGAGCCGGAGGTC-GCGGCGAGTAGGTCGGTTACCCACCCGACCCGTCTTGAAACACGGACCAAGGAGTCTAAAGCATGTGCGAGTTCCCGGGACTTGAATAGGCCCGA-GGGCGCAATGAAAGTGAAGGGCGGCTT--CCGCCGTCCGAGTTGGGATCCGTCCCCT-----TTTGGGGGCGGCGCACCAACGGCCCGTCCGATAC-CGGTCTCGGTAGGGCGGAGCTAGAGCATATGCTCTGGGACCCGAAAGATGGTGAACTATGCCTGGGCAGGACGAAGCCAGAGGAAACTCTGGTGGAGGTCCGTAGCGATTCTGACGTGCAAATCGATCG
CROBD531        AACTTTATATTTAATTCTGGGGGTGTGGGCAGGTATTCTAGGAATAAGATTTAGAATAATTATTCGCCTACAAATAAT---AACCCCAGGTATATTAATT---TCAGATCATAATTATAATGTAGTCGTTACTACTCATGCCCTTATTATAATTTTTTTCATAATTATACCAATAATAATTGGAGGATTTGGGAATTGATTAATCCCTATAATAATTGGTTCTCCTGATATAGCCTTTCCTCGAATAAATAATTTCAGTTTCTGGTTACTGCCTCCTTCTTTTAGTTTATTAATTTTATCCTCTACTTTAGAAATAGGGGCAGGTACAGGCTGAACTATCTACCCCCCATTAGCTAGAAATATATTTCATGCTAGTAAAGCAATAGATTTATTAATTTTTTCGTTACATTTAGCAGGTATTTCTTCTATTTTAAGAGCTGTAAATTTTATTTCAACTATTTTTAATATACGAATACCTGCCATAAAAATAAAAATAATACCCCTATTTGTTTGATCAATTTTTTTCACTACCCTACTTTTATTATTAGCAATCCCTGTTTTAGCAGGGGCAATTACTATACTATTAACTGATCGTAATTTTAATACTTCTTTTTTTGTACCAGCAGGAGGAGGTGACCCTATTTTATTTCAACACTTATTTGGGGAAGAGCTCATAGCCGAATCC--GGCCCCTTGAGGAG----TCGGAAATGTGGCGTATGGGAGGCGGAGTCCTCCGAGTGCGACCGGCGGTACAAGTCCCCATGAGAGGGGCAT---GCTTCCCGGAGCGGGTGCTAGGCCCGTACCGCCGTCGGTCCGCGCGCGGAGTTGCCGTTCTCCCGGGAGTCGGGTTGCTTGGGAGTGCAGCCCTAAGTGGGTGGTAAACTCCACCTAAAGCTAAATAAGACCGAGAGACCGATAGCGAACAAGTACCGTGAGGGAAAGTTGAAAAGCACTTTGAAGAGAGAGTTCAAGAGTACGTGAAACCGTTCAGAGGTAAACGGGTGGG-ACCTCGAAGTCCGAAGGCGGTGGTGGATTCAGTCGGAACCCGGGCAAGCTCTCCATAGAGTTACCTCGCGACGAGGCCTTCTGTGGAGGGA--------------------------CGAGAACGTCCGGGTCCCGGCGCACTTTCACGCCCCGTCCAGTAGGGCGTCGCGACCGGTTGGA------------AGGTCGTCGTAAGGGCGGACGC--GAAAGGTGGC-----------------------------CGCATTTCCCTCGGGATCTGCGGTGTTACAGGCGGTCCTGCC--CCGACGGGTCGTCCGACCGGGGTCGAGTTCATCTC-------------------CGTTGCGTTCCCTTCCT-------------TGACGGAAGCGGCGCCCGGGTCGAGCACGCCTCGGAACGTCGTGCCA---CCAGCAAAGGTGAGCGTCTTCCGAGGTGGGTTTCGGTCTCGAAGCGCC--GCGGGGAGCAGGAGGTC-GCGGCGAGTAGGTCGGTTACCCACCCGACCCGTCTTGAAACACGGACCAAGGAGTCTAGAGCGTGTGCGAGTTACCGGGACTTGAATAGGCCCGG-GGGCGCAATGAAAGTGAAGGGCGGTTT--TGGCCGTCCGAGTTGGGATCCGTCCTC----------GCGGCGGCGCACCAACGGCCCGTCCGACGT-CGGTTTCGGCGGGGCGGAGCTAGAGCATACGCTCTGGGACCCGAAAGATGGTGAACTATGCCTGGGCAGGACGAGGCCAGAGGAAACTCTGGTGGAGGTCCGTAGCGATTCTGACGTGCAAATCGATCG
CROBD576        AACTTTATATTTAATTTTTGGAGTATGAGCAGGTATTTTAGGTATAAGCTTTAGAATGATTATTCGACTTCAAATAAT---AATTCCTGGGATGTTAATC---TCTGATCATAATTATAATGTAGTAGTTACAACTCACGCTTTTATTATAATTTTCTTTATAATTATACCAATAATAATTGGGGGTTTTGGCAATTGACTAACTCCAATAATAATTGGTGCACCTGATATAGCCTTCCCTCGAATAAATAATCTAAGATTTTGATTACTTCCTCCTTCATTTGCTTTGTTAATTTTTTCAGCTACTTTAGAAATGGGGGCAGGTACTGGATGAACTATTTACCCACCCCTAGCTGGTAATATATTTCATTCTAGAAAATCAATAGATTTATTAATTTTCTCTTTACATTTGGCAGGTGTTTCCTCTATTTTAGGGGCAGTAAATTTTATTTCAACTATTATTAATATGCGAATACCAGCTTTAAAACTTAAAATAATACCTTTATTTGTTTGATCAATTTTTTTTACTACAGTTTTGTTATTACTAGCAATTCCTGTATTAGCAGGGGCAATTACAATATTATTAACTGATCGTAATTTTAATACTTCGTTTTTTGTGCCAGCTGGGGGAGGAGATCCTATTTTATTTCAACACTTATTTNNNNAAGAGCTCATAGCCGAATCC--GGCTCCTCGGGGAG----TCGGAAATGTGGCGTATGGGAGGCGGAGTCCTCCGAGTGCGACCGGCGGTACAAGTCCCCATGAGAGGGGCAT---GCTTCCCGGAGCGGGTGCTAGGCCCGTACCGCCGTCGGTCTGCGCGCGGAGTTGCCGTTCTCCCGGGAGTCGGGTTGCTTGGGAGTGCAGCCCTAAGTGGGTGGTAAACTCCACCTAAAGCTAAATAAGACCGAGAGACCGATAGCGAACAAGTACCGTGAGGGAAAGTTGAAAAGCACTTTGAAGAGAGAGTTCAAGAGTACGTGAAACCGTTCAGAGGTAAACGGGTGGG-ACCTCGAAGTCCGAAGGCGGTGGTGGATTCAGTCGGAACCCGGGCAAGCCCTTCATAGAGTTACCTCGCGACGAGGCCTTCTGTGGAGGGA--------------------------CGAGACCGTCCGGGTCCCGGCGCACTTTCACTCCCCGTCCAGTAGGGCGTCGCGACCGGTTGGA------------AGGTCGTCGTAAGGGCGGACGC--GAAAGGTGGC-----------------------------CGCATTTCCCTCGGGATCTGCGGTGTTACAGGCGGTCCTGCC--CCGACGGGTCGTCCGACCGGGGTCGAGTTCATCTC-------------------CGTTGCGTTCCCTTCCT-------------TGACGGAAGCGGCGCCCGGGTCGAGCTCGCCTCGGAACGTCGTGCCA---CCAGCAAAGGTGAGCGTCTTCCGAGGTGGGTTTCGGTCTCGAAGCGCC--GCGGGGAGCAGGAGGTC-GCGGCGAGTAGGTCGGTTACCCACCCGACCCGTCTTGAAACACGGACCAAGGAGTCTAGAGCGTGTGCGAGTTACCGGGACTTGAATAGGCCCGG-GGGCGCAATGAAAGTAAAGGGCGGTAT--TGGCCGTCCGAGTTGGGATCCGTCCTC----------GTGGCGGCGCACCAACGGCCCGTCCGACGT-CGGTTTCGGCGGGGCGGAGCTAGAGCATACGCTCTGGGACCCGAAAGATGGTGAACTATGCCTGGGCAGGACGAGGCCAGAGGAAACTCTGGTGGAGGTCCGTAGCGATTCTGACGTGCAAATCGATNN
CROBD603        AACCCTATATTTAATTTTAGGTGTGTGGGCAGGAATTATGGGAATAAGATTTAGAATAATTATTCGTTTACAAATAAT---AATTCCAGGAATATTAATC---TCAGATCACAACTATAATGTAGTAGTTACTACTCATGCCCTTATTATAATTTTTTTCATGATTATACCTATAATAATTGGGGGTTTTGGAAATTGATTAATTCCAATAATAATTGGTTCTCCTGATATAGCTTTTCCTCGAATAAATAATTTAAGTTTCTGACTCCTACCCCCATCTTTTAGTTTGCTAATCCTATCCTCTACTTTAGAAATAGGTTCGGGGGCAGGTTGAACAATTTATCCCCCCTTAGCAGGAAATATGTTTCACCCTAGAAAATCAATAGATTTATTAATTTTTTCCTTACACTTAGCAGGGATTTCTTCTATTTTAGGGGCTGTAAACTTTATTTCAACTATTTTTAATATGCGTATGCCATCTATAAAATTAAAAATAATACCTTTATTTGTATGATCAATTTTTTTTACAGTATTGTTATTGTTGTTGGCTATCCCTGTTTTAGCAGGTGCAATTACCATACTTTTAACCGATCGTAATTTTAATACTTCATTTTTTGTACCTGCAGGAGGGGGGGATCCTATTTTATTTCAACACTTATTTGGGGAAGAGCTCATAGCCGAATCC--GGCCCCTTGTGGAG----TCGGAAATGTGGCGTATGGGAGGCGGAGTCCTCCGAGTGCGACCGGCGGTACAAGTCCCCATGAGAGGGGCAT---GCTTCCCGGAGCGGGTGCTAGGCCCGTACCGCCGTCGGTCCGCGCGCGGAGTTGCCGTTCTCCCGGGAGTCGGGTTGCTTGGGAGTGCAGCCCTAAGTGGGTGGTAAACTCCACCTAAAGCTAAATAAGACCGAGAGACCGATAGCGAACAAGTACCGTGAGGGAAAGTTGAAAAGCACTTTGAAGAGAGAGTTCAAGAGTACGTGAAACCGTTCAGAGGTAAACGGGTGGG-ACCTCGAAGTCCGAAGGCGGTGGTGGATTCAGTCGGAACCCGGGCAAGCTCTCCATAGAGTCACCTCGCGACGAGGCCTTCTGTGGAGGGA--------------------------CGAGAGCGTCCGGGTCCCGGCGCACTTTCACGCCCCGTCCAGTAGGGCGTCGCGACCGGTTGGA------------AGGTCGTTGTAAGGGCGGACGC--GAAAGGTGGC-----------------------------CGCATTTCCCTCGGGATCTGCGGTGTTACAGGCGGTCCTGCC--CCGACGGGTCGTCCGACCGGGGTCGAGTTCATCTC-------------------CGTTGCGTTCCCTTCCT-------------TGACGGAAGCGGCGCCCGGGTCGAGCTCGCCTCGGAACGTCGTGCCA---CCAGCAAAGGTGAGCGTCTTCCGAGGTGGGTTTCGGTCTCGAAGCGCC--GCGGGGAGCAGGAGGTC-GCGGCGAGTAGGTCGGTTACCCACCCGACCCGTCTTGAAACACGGACCAAGGAGTCTAGAGCGTGTGCGAGTTACCGGGACTTGAATAGGCCCGG-GGGCGCAATGAAAGTGAAGGGCGGTTT--TGGCCGTCCGAGTTGGGATCCGTCCTC----------GCGGCGGCGCACCAACGGCCCGTCCGACGT-CGGTTTCGGCGGGGCGGAGCTAGAGCATACGCTCTGGGACCCGAAAGATGGTGAACTATGCCTGGGCAGGACGAGGCCAGAGGAAACTCTGGTGGAGGTCCGTAGCGATTCTGACGTGCAAATCGATCG
CROBD636        AACCTTGTATTTAATTTTAGGGGTTTGATCAGGAATCCTAGGAATAAGTTTTAGAATGATTATTCGTCTTCAAATAAT---CAACCCAGGAATATTAATC---TCTGATCATAATTATAATGTTATTGTAACAAGCCATGCTTTTATTATAATTTTCTTTATAATTATACCTACAATGATTGGAGGTTTTGGAAATTGACTCATTCCTATGATAATTGGTTCTCCGGATATAGCATTTCCTCGAATAAATAATATAAGATTTTGACTTCTACCTCCTTCTCTTTTACTTATAATTTTATCATCAACTTTAGAATTAGGGGCTGGAACAGGTTGAACTATCTATCCTCCACTATCTAATGAAATTTTCCATCCTAGAAAATCTATAGATTTATTAATTTTTAGTCTACATCTTGCTGGAGTCTCATCAATTTTAGGTGCAGTAAATTTTATTTCAACTATCATAAATATACGAAGACCTGGAATAAAATATATGATAATACCATTATTTGTCTGATCAGTATACTTTACTGTTATTCTGTTATTATTGGCTATCCCTGTGTTAGCGGGAGCTATTACTATACTTTTAACTGATCGAAATTTTAATACATCTTTTTTCTTACCTGCCGGTGGGGGGGATCCTATCTTATTTCAACATTTATTTGGGGAAGAGCTCATAGCCGAATCC--TGCGCCCTGCGGCG----TAGGAAATGTGGCGTATGGGAGGCGGAGTCCTCCGTGTACGACCGGTGGTACAAGTCCCCATGAGAGGGGCAT---GCTTCCCAGAGCGGGTGCTAGGCCCGTACCGCCACTGGTCCGTGCGCGGAGTTGCCGTTCTCCCGGGAGTCGGGTTGCTTGGGAGTGCAGCCCTAAGTGGGTGGTAAACTCCACCTAAAGCTAAATAAGACCGAGAGACCGATAGCGAACAAGTACCGTGAGGGAAAGTTGAAAAGCACTTTGAAGAGAGAGTTCAAGAGTACGTGAAACCGTTCAGAGGTAAACGGGTGGG-ACCTCGAAGTCCGAAGGCGGTGGTGGATTCAGTCGGGATCCCGGTCCGCCCTCTGTTGAGTCACCTCGCGACGAGGCCTTTGACGGAGGG----------------------------ATAAGGGTTGGGGTCCCGGCGCACTTCCACGCCCCGTCCAGTAGGGCGTCGCGACCGGTTGGA------------AGGCCGTTGTAAGGGCGGACGC--GAAAGGTGGC-----------------------------CGCATTTCCTTCGGGATCTGCGGTGTTACAGGCGGTCCAGCT--CCGACGGGTCGTCCGACCGGGGTCGAGTTAATCTC-------------------CTAGGCGTTCCCTTCC--------------TGACGGAAGCGGCGTCCGGGTCGAGCCTTCGGCGGAACGGCGTGCCA---CCAGCAAAGGTGAGCGCCTTCCGCAGGGGGTTTCGGTCCCGAGGCGCC--GTGGGGAGCCGGAGGTC-GCGGCGAGTAGGTCGGTTACCCACCCGACCCGTCTTGAAACACGGACCAAGGAGTCTAGAGCGTGTGCAAGTTCCCGGGACTTGAATAGGCCCGC-GAGCGCAATGAAAGTGAAGGGCGGCTT--CCGTCGTCCGAGTTGGGATCCGTT-------------TCGGCGGCGCACCAACGACCCGTCCAACGT-CGGTTTCGGCGGGGCGGAGTTAGAGCATACGCTCTGGGACCCGAAAGATGGTGAACTATGCCTGGGCAGGACGAGGCCAGAGGAAACTCTGGTGGAGGTCCGTAGCGATTCTGACGTGCAAATCGATCG
CROBD663        AACATTATATTTAATTTTTGGGGTGTGGGCAGGAATTTTAGGGATAAGATTTAGAATAATTATTCGTCTTCAAATAAT---AATTCCTGGTATATTTATC---TCAGATCATAATTATAATGTAGTAATTACTACTCATGCTTTTATTATAATTTTTTTTATAATCATACCTATAATAATCGGGGGTTTTGGAAACTGACTTGTACCCATAATAATTGGTTCCCCAGATATAGCATTCCCTCGAATAAATAATTTAAGCTTTTGGCTCCTTCCTCCCTCCTTTGGCTTACTAATTATCTCATCAACATTAGAAATAGGGGCAGGCACTGGATGAACAATTTACCCACCCCTTGCTAGAAACATATTTCACTCTAGAAAATCAGTAGATTTATTAATTTTTTCCTTACATTTGGCAGGAATTTCTTCTATTTTAGGGGCAGTTAATTTTATTTCAACTATTTTAAATATGCGGATACCTTCATTAAAATTAAAAATAATACCTTTATTTGTTTGATCAATCTTTTTTACAACTCTATTATTATTATTCGCAATCCCTGTATTGGCAGGCGCCATTACCATGCTTTTAACAGATCGTAATTTTAATACATCATTTTTTGTGCCAGCTGGGGGTGGAGATCCTATTCTATTTCAACATTTATTTGGGGAAGAGCTCATAGCCGAATCC--GGCTCCTCGGGGAG----TCGGAAATGTGGCGTATGGGAGGCGGAGTCCTCCGAGTGCGACCGGCGGTACAAGTCCCCATGAGAGGGGCAT---GCTTCCCGGAGCGGGTGCTAGGCCCGTACCGCCGTCGGTCCGCGCGCGGAGTTGCCGTTCTCCCGGGAGTCGGGTTGCTTGGGAGTGCAGCCCTAAGTGGGTGGTAAACTCCACCTAAAGCTAAATAAGACCGAGAGACCGATAGCGAACAAGTACCGTGAGGGAAAGTTGAAAAGCACTTTGAAGAGAGAGTTCAAGAGTACGTGAAACCGTTCAGAGGTAAACGGGTGGG-ACCTCGAAGTCCGAAGGCGGTGGTGGATTCAGTCGGAACCCGGGCAAGCCCTCCATAGAGTTACCTCGCGACGAGGCCTTCTGTGGAGGGA--------------------------CGAGAGCGTCCGGGTCCCGGCGCACTTTCACTCCCCGTCCAGTAGGGCGTCGCGACCGGTTGGA------------AGGTCGTCGTAAGGGCGGACGC--GAAAGGTGGC-----------------------------CGCATTTCCCTCGGGATCTGCGGTGTTACAGGCGGTCCTGCC--CCGACGGGTCGTCCGACCGGGGTCGAGTTCATCTC-------------------CGTTGCGTTCCCTTCCT-------------TGACGGAAGCGGCGCCCGGGTCGAGCTCGCCTCGGAACGTCGTGCCA---CCAGCAAAGGTGAGCGTCTTCCGAGGTGGGTTTCGGTCTCGAAGCGCC--GCGGGGAGCAGGAGGTC-GCGGCGAGTAGGTCGGTTACCCACCCGACCCGTCTTGAAACACGGACCAAGGAGTCTAGAGCGTGTGCGAGTTACCGGGACTTGAATAGGCCCGG-GGGCGCAATGAAAGTGAAGGGCGGTAT--TGGCCGTCCGAGTTGGGATCCGTCCTA----------GTGGCGGCGCACCAACGGCCCGTCCGACGT-CGGTTTCGGCGGGGCGGAGCTAGAGCATACGCTCTGGGACCCGAAAGATGGTGAACTATGCCTGGGCAGGACGAGGCCAGAGGAAACTCTGGTGGAGGTCCGTAGCGATTCTGACGTGCAAATCGATCG
CROBD674        AACTTTATATTTAATTTTTGGGGTGTGAGCGGGTATTATAGGTTTAAGACTAAGAATAATTATTCGGATCCAGATAAT---AGCCCCAGGAATATTTATT---ACTGATCATAATTATAATGTAGTAGTTACTACTCATGCTTTTGTAATAATTTTTTTTATAATTATACCAATAATAATTGGAGGGTTCGGAAATTGATTAGTACCTTTAATAATTGGTTCCCCAGATATAGCCTTTCCTCGAATAAATAATTTAAGATTTTGATTACTACCCCCTTCTCTTGGATTATTAATTATATCTTCATATATAGAAATGGGTGCTGGAACAGGTTGAACAATTTATCCCCCTCTAGCAGGAAATATTTTTCATCCTGGAAAATCTATAGATTTATTAATTTTTTCTTTACATCTTGCTGGGATTTCTTCAATTTTGGGGGCTGTAAATTTTATTTCTACAATTATAAATATACGAATACCATCATTAAAATTTAAATTAATGCCTTTATTTGTATGATCAATTTTATTTACTACTATTTTGCTTCTTTTAGCTATTCCAGTTTTAGCCGGAGCTATTACTATACTTTTAACAGATCGTAATTTTAATACTTCTTTCTTTGTTCCTGCTGGGGGAGGGGATCCAATTTTATTTCAACATTTATTTNNNNNNNNNNNNNNNNNNNNNNNN--NNNNNNNNNNNNNN----NNNNNNNNNNNNNNNNNNNNNNNNNNNNNNNNNNNNNNNNNNNNNNNNNTACAAGTCCCCATGAGAGGGGCAT---GCTTCCCGGAGCGGGTGCTAGGCCCGTACCGCCGCTGGTCCGCGCGTGGAGTTGCCGTTCTCCCGGGAGTCGGGTTGCTTGGGAGTGCAGCCCTAAGTGGGTGGTAAACTCCACCTAAAGCTAAATAAGACCGAGAGACCGATAGCGAACAAGTACCGTGAGGGAAAGTTGAAAAGCACTTTGAAGAGAGAGTTCAAGAGTACGTGAAACCGTTCAGAGGTAAACGGGTGGG-ACCTCGAAGTCCTAAGGCGGTGGTGGATTCAGTCGGGACGGCGCTCTGCCTCTTGGAGAGTCACCTCGCGACGAGGCCTCATTCAAGGG-----------------------------GAGAGCGGCGTTGTCCCGGCGCACTTCCACGCCCCGTCCAGTAGGGCGTCGCGACCGGTTGGA------------AGGCCGTCGTAAGGGCGGACAC--GAAAGGTGGC-----------------------------CGCATTTCTCTCGGGATCTGCGGTGTTACAGGCGGTCCAGCT--CTGAC-GGTCGTCCGACCGGGGTCGAGTTCATCTC-------------------TGTGGCGTTCCCTTCC--------------AGAAGGAAGCGGCGTCCGGGCCGAGCACTCGGCGGAACGGCGTGCCA---CCATCAAAGGTGAGCGCCTTCCGAAGGGGGTTTCGGTCCCGAGGCGCT--GCGGGGAGCCAGAGGTC-GCGGCGAGTAGGTCGGTTACCCACCCGACCCGTCTTGAAACACGGACCAAGGAGTCTAAAGCATGTGCGAGTTCCCGGGACTTGAATAGGCCCGA-GGGCGCAATGAAAGTGAAGGGCGGCTT--CCGCCGTCCGAGTTGGGATCCGTCCCCT-----CACGGGGGCGGCGCACCAACGGCCCGTCCGATAC-CGGTCTCGGTAGGGCGGAGCTAGAGCATATGCTCTGGGACCCGAAAGATGGTGAACTATGCCTGGGCAGGACGAAGCCAGAGGAAACTCTGGTGGAGGTCCGTAGCGATTCTGACGTGCAAATCGATCG
CROBD750        TACTTTATATTTAATTTTTGGAGTTTGATCAGGAATTTTGGGTTTGAGATTGAGAATAATTATTCGTCTTCAGCTTAT---AACTCCGGGGATACTTATT---ACTGATCATAATTATAATACTGTAGTTACAGTTCACGCTTTTATTATAATTTTTTTTATAATTATACCTATAATGATTGGAGGATTCGGAAATTGATTAGTTCCTTTAATAATTGGTTCCCCTGATATAGCTTTCCCTCGTATAAATAATTTAAGTTTCTGGCTTCTTCCCCCATCTTTAGGTTTATTAATTCTATCTAGTTATTTGGAAATAGGAGCAGGTACAGGATGAACAATTTATCCTCCTTTGTCAGGAAACATATTTCATTCAAGAAAGTCAATAGATTTATTAATTTTTTCTCTCCATTTAGCAGGTATTTCTTCAATTTTAGGGGCAGTAAACTTTATTTCAACTATCCTTAATATGCGAATTCCTTCTTTAAAATTTAAATTAATACCTTTATTTGTATGATCTATTTTATTTACAACTATCCTTCTTTTGTTGGCAATCCCTGTATTAGCTGGGGCAATCACCATACTTCTTACTGATCGTAATTTTAATTCATCATTTTTTACACCTGCTGGAGGGGGGGATCCTATTTTATTTCAACATTTATTTGGGGAAGAGCTCATAGCCGAATCC--GGCGCCCTGAGGCG----TCGGAAATGTGGCGTATGGGAGGCGGAGTCCTCCGAGTGCGACCGGCGGTACAAGTCCCCATGAGAGGGGCAT---GCTTCCCGGAGCGGGTGCTAGGCCCGTACCGCCGCCGGTCCGCGCGCGGAGTTGCCGTCCTCCCGGGAGTCGGGTTGCTTGGGAGTGCAGCCCTAAGTGGGTGGTAAACTCCACCTAAAGCTAAATAAGACCGAGAGACCGATAGCGAACAAGTACCGTGAGGGAAAGTTGAAAAGCACTTTGAAGAGAGAGTTCAAGAGTACGTGAAACCGTTCAGAGGTAAACGGGTGGG-ACCTCGAAGTCCTAAGGCGGTGGTGGATTCAGTCGGGACTGCGTTCTGCCTTTTGGAGAGTCACCTCGCGACGAGGCCTCATTCAAGGG-----------------------------GAGAGCGGCGCTGTCCCGGCGCACTTCCACGCCCCGTCCAGTAGGGCGTCGCGACCGGTTGGA------------AGGCCGTCGTAAGGGCGGACGC--GAAAGGTGGC-----------------------------CGCATTTCTCTCGGGATATGCGGTGTTACAGGCTGTCCAGCT--CTGAC-GGTCGTCCGACCGGGGTCGAGTTCATCTC-------------------TGTGGCGTTCCCTTCC--------------AGAAGGAAGCGGCGTCCGGGTCGAGCACTCGGCGGTTCGGCGTGCCA---CCATCAAAGGTGAGCGCCTTCCGAAGGGGGTTTCGGTCCCGAGACGCC--GCGGGGAGCCGGAGGTC-GCGGCGAGTAGGTCGGTTACCCACCCGACCCGTCTTGAAACACGGACCAAGGAGTCTAAAGCATGTGCGAGTTCCCGGGACTTGAATAGGCCCGA-GAGCGCAATGAAAGTGAAGGGCGGCTT--CCGCCGTCCGAGTTGGGATCCGTCCCCT-----TCTGGGGGCGGCGCACCAACAGCCCGTCCGATAC-CGGTCTCGGTAGGGCGGAGCTAGAGCATATGCTCTGGGACCCGAAAGATGGTGAACTATGCCTGGGCAGGACGAAGCCAGAGGAAACTCTGGTGGAGGTCCGTAGCGATTCTGACGTGCAAATCGATCG
CROBD762        AACTTTATATTTAATTTTTGGTGTATGAGCAGGTATTATTGGATTAAGTTTAAGAATAATTATTCGAATACAAATAAT---TATCCCAAATATAATAATT---CTTGATCATAGTTACAATGTAATTGTTACTACTCATGCTTTTATTATAATTTTTTTTATAATTATACCTATAATAATTGGAGGATTTGGAAATTGACTTGTTCCTTTAATAATCGGTTCCCCGGATATAGCCTTTCCTCGTATAAATAACCTTAGATTCTGACTACTCCCTCCTTCTTTAGGTTTATTAATTATATCTTCCTTTTTAGAAATAGGAACTGGGACAGGTTGAACTATTTACCCACCTCTTACAGGTAGTATTTTTTATCCAGGAAAATCTTTAGACTTATTAATTTTTTCTTTACATTTAGCAGGAATTTCATCTATTTTAAGATCAGTAAATTTTATTTCTACTATCATTAACATACGAATACCATCATTAAAAATAAAATTAACGTCTTTATTTGTTTGATCAATTTTATTTACTACTATTCTACTTTTATTAGCCATTCCAGTTTTAGCTGGAGCTATTACCATACTTTTAACCGATCGTAATTTTAATACTTCATTTTTTATTCCTGCTGGGGGAGGAGATCCTATTTTATTTCAACATTTATTTGGGGAAGAGCTCATAGCCGAATCC--GGCGCCCTGAGGCG----TCGGAAATGTGGCGTATGGGAGGCGGAGTCCTCCGAGTGCGACTGGCGGTACAAGTCCCCATGAGAGGGGCAT---GCTTCCCGGAGCGGGTGCTAGGCCCGTACCGCCGCCAGTCCGCGCGCGGAGTTGCCGTTCTCCCGGGAGTCGGGTTGCTTGGGAGTGCAGCCCTAAGTGGGTGGTAAACTCCACCTAAAGCTAAATAAGACCGAGAGACCGATAGCGAACAAGTACCGTGAGGGAAAGTTGAAAAGCACTTTGAAGAGAGAGTTCAAGAGTACGTGAAACCGTTCAGAGGTAAACGGGTGGG-ACCTCGAAGTCCTAAGGCGGTGGTGGATTCAGTCGGAACGGTGCTCTGCCTCTTGGAGAGTCACCTCGCGACGAGGCCTCATTCAAGGG-----------------------------GAGAGCGGCGCTGTCCCGGCGCACTTCCACACCCCGTCCAGTAGGGCGTCGCGACCGGTTGGA------------AGGCCGTCGTAAGGGCGGACGC--GAAAGGTGGC-----------------------------CGCATTTCTCTCGGGATATGCGGTGTTACAGGCGGTCCAGCT--CTGAC-GGTCGTCCGACCGGGGTCGAGTTCATCTC-------------------TGTGGCGTTCCCTTCC--------------AGAAGGAAGCGGTGTCCGGGCTGAGCACTCGGCGGATCGGCGTGCCA---CCATCAAAGGTGAGCGCCTTCCGAAGGGGGTTTCGGTCCCGAGGCGCC--GCGGGGAGCCGGAGGTC-GCGGCGAGTAGGTCGGTTACCCACCCGACCCGTCTTGAAACACGGACCAAGGAGTCTAAAGCATGTGCGAGTTCCCGGGACTTGAATAGGCCCGA-GAGCGCAATGAAAGTGAAGGGCGGCTT--CCGCCGTCCGAGTTGGGATCCGTCCCCT-----CATGGGGGCGGCGCACCAACGGCCCGTCCGATAC-CGGTCTCGGTAGGGCGGAGCTAGAGCATATGCTCTGGGACCCGAAAGATGGTGAACTATGCCTGGGCAGGACGAAGCCAGAGGAAACTCTGGTGGAGGTCCGTAGCGATTCTGACGTGCAAATCGATCG
CROBD770        AACATTATATTTAATTTTTGGGGTTTGGGCAGGTATCGTTGGGATGAGATTTAGTATAATTATTCGATTGCAGTTAAT---AATTCCTGGAATATTAATT---TCTGATCATAATTATAATGTAGTTGTTACTACCCATGCTTTTATTATAATTTTTTTTATAATTATACCTATAATAATTGGGGGGTTTGGTAATTGATTAGTACCAATAATAATTGGCTCCCCTGATATAGCATTCCCTCGAATGAATAATTTAAGATTTTGATTACTTCCCCCCTCATTTGGTTTACTGCTTTTATCTTCATGGAGAGAAATAGGGGTAGGGGCAGGTTGGACCATCTACCCTCCTTTAGCTGGAAATATATTTCATTCTAGAAAATCTGTAGATTTATTAATTTTTTCTCTTCATTTGGCAGGTATTTCCTCTATTTTAGGGGCAGTAAATTTTATTTCTACAATTATTAATATACGTATACCTGCCCTTAAGTTAAAAGTAGTACCTTTATTTGTATGATCTATTTTTTTTACTACCCTTTTACTACTTTTAGCAATTCCTGTGTTGGCAGGAGCAATTACAATACTTTTAACAGATCGTAACTTTAATACTTCATTTTTTGTACCTGCAGGTGGGGGGGATCCTATTCTTTTTCAACATTTATTTGGGGAAGAGCTCATAGCCGAATCA--GGCTCCTCGCGGAG----TCTGAAATGTGGCGTATGGGAGGCGGAGTCCTCCGAGTGCGACCGGCGGTACAAGTCCCCATGAGAGGGGCAT---GCTTCCCGGAGCGGGTGCTAGGCCCGTACCGCCGTCGGTCCGCGCGCGGAGTTGCCGTTCTCCCGGGAGTCGGGTTGCTTGGGAGTGCAGCCCTAAGTGGGTGGTAAACTCCACCTAAAGCTAAATAAGACCGAGAGACCGATAGCGAACAAGTACCGTGAGGGAAAGTTGAAAAGCACTTTGAAGAGAGAGTTCAAGAGTACGTGAAACCGTTCAGAGGTAAACGGGTGGG-ACCTCGAAGTCCGAAGGCGGTGGTGGATTCAGTCGGAACCCGGGCAGGCCCTTTGCAGAGTCACCTCGCGACGAGGCCTTCTGTGGAGGGA--------------------------CGAGAGCGTCCGGGACCCGGCGCACTTTCACGCCCCGTCCAGTAGGGCGTCGCGACCGGTTGGA------------AGGTCGTCGTAAGGGCGGACGC--GAAAGGTGGC-----------------------------CGCATTTCCCTCGGGATCTGCGGTGTTACAGGCGGTCCTACC--CCGACGGGTCGTCCGACCGGGGTCGAGTTCATCTC-------------------CGTTGCGTTCCCTTCCT-------------TGACGGAAGCGGCGCCCGGGTCGAGCTCGCCTCGGAACGTCGTGCCA---CCAGCAAAGGTGAGCGTCTTCCGAGGCGGGTTTCGGTCTCGAAGCGCC--GCGGGGAGCAGGAGGTC-GCGGCGAGTAGGTCGGTTACCCACCCGACCCGTCTTGAAACACGGACCAAGGAGTCTAGAGCGTGTGCGAGTTACCGGGACTTGAATAGGCCCGG-GGGCGCAATGAAAGTGAAGGGCGGTAT--TGGCCGTCCGAGTTGGGATCCGTCCTC----------GTGGCGGCGCACCAACGGCCCGTCCGACGT-CGGTTTCGGCGGGGCGGAGCTAGAGCATACGCTCTGGGACCCGAAAGATGGTGAACTATGCCTGGGCAGGACGAGGCCAGAGGAAACTCTGGTGGAGGTCCGTAGCGATTCTGACGTGCAAATCGATCG
CROBD771        AACTTTATATTTAATTTTTGGGGTATGGTCAGGAATTTTGGGGTTTAGTCTCAGAATAATTATTCGACTTCAATTATC---TACACCAGGAATACTCCTA---TCTGATCATAATTATAATGTTGTTGTTACTACCCACGCCTTTGTTATAATTTTTTTTATAATTATACCAATAATAATTGGTGGGTTTGGGAATTGATTAGTACCTTTAATAATTGGCTCTCCTGATATAGCTTTCCCTCGAATAAATAATTTAAGATTCTGGCTTTTACCTCCCTCCCTAAGTTTAATAATTCTTTCTTCATCTTTAGAGATGGGAACAGGTACAGGTTGAACTATTTACCCCCCTTTAGCTAGAAGAAATTTTCATCCAGGTAAATCTACTGATTTATTAATTTTTTCTCTTCATTTAGCCGGAATCTCTTCTATTTTAGGGGCAGTAAACTTTATTTCCACTATTATAAATATGCGAATACCCTCTCTTCTCTTAAAGATAATACCTTTATTTGTTTGATCAATTTTATTTACTACCATTCTTCTCTTATTTGCTATTCCTGTTTTAGCTGGGGCTATTACCATACTTTTAACTGATCGTAATTTTAATACTTCTTTTTTTTCTCCTGCAGGGGGAGGGGACCCAATTTTATTTCAACATCTATTTGGGGAAGAGCTCATAGCCGAATCC--GGCGCCCTGAGGCG----TCGGAAATGTGGCGTATGGGAGGCGGAGTCCTCCGAGTGCGACTGGCGGTACAAGTCCCCATGAGAGGGGCAT---GCTTCCCGGAGCGGGTGCTAGGCCCGTACCGCCGCCGGTCCGCGCGCGGAGTTGCCGTTCTCCCGGGAGTCGGGTTGCTTGGGAGTGCAGCCCTAAGTGGGTGGTAAACTCCACCTAAAGCTAAATAAGACCGAGAGACCGATAGCGAACAAGTACCGTGAGGGAAAGTTGAAAAGCACTTTGAAGAGAGAGTTCAAGAGTACGTGAAACCGTTCAGAGGTAAACGGGTGGG-ACCTCGAAGTCCTAAGGCGGTGGTGGATTCAGTCGGGACGGCGCTCTGCCTCTTGGAGGGTCACCTCGCGACGAGGCCCCGTTCGAGGG-----------------------------GAGAGCGGCGTTGTCCCGGCGCACTTCCACGCCCCGTCCAGTAGGGCGTCGCGACCGGTTGGA------------AGGCCGTCGTAAGGGCGGACGC--GAAAGGTGGC-----------------------------CGCATTTCTCTCGGGATCTGCGGTGTTACAGGCGGTCCAGCT--CCGAC-GGTCGTCCGACCGGGGTCGAGTTCATCTC-------------------TATGGCGTTCCCTTCC--------------AGAAGGAAGCGGTGTCCGGGTCGAGCTCTCGGCGGAACGGCGTGCCA---CCTTCCCAGGTGATCGCCTTCCGAAGGGGGTTTCGGTCTCGAGGCGTC--GCGGGGAGCCGGAGGTC-GCGGCGAGTAGGTCGGTTACCCACCCGACCCGTCTTGAAACACGGACCAAGGAGTCTAAAGCATGTGCGAGTTCCCGGGACTTGAATAGGCCCGA-GGGCGCAATGAAAGTGAAGGGCGGCTT--CCGCCGTCCGAGTTGGGATCCGTCCCC-------TCGGGGACGGCGCACCAACGGCCCGTCCGATAC-CGGTCTCGGTAGGGCGGAGCTAGAGCATATGCTCTGGGACCCGAAAGATGGTGAACTATGCCTGGGCAGGACGAAGCCAGAGGAAACTCTGGTGGAGGTCCGTAGCGATTCTGACGTGCAAATCGATCG
CROBD818        GACACTATATTTAATTTTTGGGGTATGGGCAGGTATTGTAGGAATGAGTTTTAGAATGATTATTCGTTTACAATTAAT---AATTCCTGGTATACTAATT---TCTGATCATAATTATAATGTTGTTGTTACAACTCATGCTTTTATTATAATCTTTTTCATAATTATACCAATGATAATTGGGGGTTTTGGAAATTGATTAGTACCAATAATAATTGGTTCTCCGGATATAGCATTTCCTCGTATAAATAATTTAAGATTTTGATTACTCCCTCCATCCTTTGGTCTATTAATTTTATCTTCAGGTTTAGAAATAGGGGTTGGGGCAGGATGAACTATTTATCCCCCTTTAGCAGGTAACATATTTCATTCAAGAAAATCTATAGATTTATTAATTTTTTCATTACACTTGGCAGGTATTTCTTCTATTTTAGGGGCAGTAAATTTTATCTCTACTATTATTAATATGCGGATACCTGCCCTAAAACTCAAAGTAGTCCCTTTATTTGTTTGATCTATTTTTTATACTACAGTATTATTACTACTAGCTATTCCAGTACTAGCTGGTGCAATTACTATACTATTGACAGACCGTAATTTTAATACTTCATTTTTTGTACCGGCAGGAGGGGGGGATCCTATTTTATTTCAACATTTATTTGGGGAAGAGCTCATAGCCGAATCA--GGCTCCTCGCGGAG----TCTGAAATGTGGCGTATGGGAGGCGGAGTCCTCCGAGTGCGACCGGCGGTACAAGTCCCCATGAGAGGGGCAT---GCTTCCCGGAGCGGGTGCTAGGCCCGTACCGCCGTCGGTCCGCGCGCGGAGTTGCCGTTCTCCCGGGAGTCGGGTTGCTTGGGAGTGCAGCCCTAAGTGGGTGGTAAACTCCACCTAAAGCTAAATAAGACCGAGAGACCGATAGCGAACAAGTACCGTGAGGGAAAGTTGAAAAGCACTTTGAAGAGAGAGTTCAAGAGTACGTGAAACCGTTCAGAGGTAAACGGGTGGG-ACCTCGAAGTCCGAAGGCGGTGGTGGATTCAGTCGGAACCCGGGCAGGCCCTTCACAGAGTCACCTCGCGACGAGGCCTTCTGTGGAGGGA--------------------------CGAGAGCGTCCGGGACCCGGCGCACTTTCACTCCCCGTCCAGTAGGGCGTCGCGACCGGTTGGA------------AGGTCGTCGTAAGGGCGGACGC--GAAAGGTGGC-----------------------------CGCATTTCCCTCGGGATCTGCGGTGTTACAGGCGGTCCTACC--CCGACGGGTCGTCCGACCGGGGTCGAGTTCATCTC-------------------CGTTGCGTTCCCTTCCT-------------TGACGGAAGCGGCGCTCGGGTCGAGCTCGTCTCGGAACGTCGTGCCA---CCTTCAAAGGTGAGCGTCTTCCGAGGCGGGTTTCGGTCTCGAAGCGCC--GCGGGGAGCAGGAGGTC-GCGGCGAGTAGGTCGGTTACCCACCCGACCCGTCTTGAAACACGGACCAAGGAGTCTAGAGCGTGTGCGAGTTACCGGGACTTGAATAGGCCCGG-GGGCGCAATGAAAGTGAAGGGCGGTAT--TGGCCGTCCGAGTTGGGATCCGTCCTC----------GTGGCGGCGCACCAACGGCCCGTCCGACGT-CGGTTTCGGCGGGGCGGAGCTAGAGCATACGCTCTGGGACCCGAAAGATGGTGAACTATGCCTGGGCAGGACGAGGCCAGAGGAAACTCTGGTGGAGGTCCGTAGCGATTCTNNNNNNNNNNNNNNNNN
CROBD820        NNNNNNNNNNNNNNNNNNNNNNNNNNNNNNNNNNNNNNNNNNNNNNNNNNNNNNNNNNNNNNNNNNNNNNNNNNNNNN---NNNNNNNNNNNNNNNNNNN---NNNNNNNNNNNTTATAATGTAATTGTTACTACTCATGCTTTTATTATAATTTTTTTTATAATTATACCTATAATAATCGGAGGTTATGGAAATTGATTAATTCCTTTAATAATTGGCTCCCCTGATATAGCTTTTCCCCGAATAAATAATTTAAGTTTTTGACTTCTTCCTCCTTCACTTCTACTATTAATTTTATCTTCAACTTTAGAATTAGGGGCCGGAACTGGATGAACAATTTACCCCCCGTTAGCAAATGAAATTTTTCATCCTAGTAAATCTGTTGATTTATTAATTTTTAGCCTTCATTTAGCAGGAATCTCTTCTATTTTAGGAGCAGTGAATTTTATTACCACAATTATAAATATACGAAGACCTGGTTTAAAATATATAATAATACCTTTATTTGTTTGATCAATTTACTTTACTACAATCCTTCTACTTTTAGCTATTCCTGTCCTTGCAGGAGCAATTACCATATTGTTAGTAGATCGAAATTTTAATTCATCATTTTTTGTTCCTGCAGGGGGTGGGGATCCTATCTTATTTCAACATCTATTTGGGGAAGAGCTCATAGCCGAATCC--TGCGCCCTGCGGCG----TAGGAAATGTGGCGTATGGGAGGCGGAGTCCTCCGTGTACGACCGGTGGTACAAGTCCCCATGAGAGGGGCAT---GCTTCCCAGAGCGGGTGCTAGGCCCGTACCGCCCCTGGTCCGTGCGCGGAGTTGCCGTTCTCCCGGGAGTCGGGTTGCTTGGGAGTGCAGCCCTAAGTGGGTGGTAAACTCCACCTAAAGCTAAATAAGACCGAGAGACCGATAGCGAACAAGTACCGTGAGGGAAAGTTGAAAAGCACTTTGAAGAGAGAGTTCAAGAGTACGTGAAACCGTTCAGAGGTAAACGGGTGGG-ACCTCGAAGTCCGAAGGCGGTGGTGGATTCAGTCGGGATCCCGGTCCGCCCTCTGTTGAGTCACCTCGCGACGAGGCCTTCGACGGAGGG----------------------------ATAAGGGTTGGGGTCCCGGCGCACTTCCACGCCCCGTCCAGTAGGGCGTCGCGACCGGTTGGA------------AGGCCGTTGTAAGGGCGGACGC--GAAAGGTGGC-----------------------------CGCATTTCCCTCGGGATCTGCGGTGTTACAGGCTGTCCAGCT--CCGACGGGTCGTCCGACCGGGGTCGAGTTAATCTC-------------------CTAGGCGTTCCCTTCC--------------CGACGGAAGCGGCGTCCGGGTCGAGCCTTCGGCGGAACGGCGTGCCA---CCAGCAAAGGTGAGCGCCTTCCGCAGGGGGTTTCGGTCCCGAGGCGCC--GTGGGGAGCCGGAGGTC-GCGGCGAGTAGGTCGGTTACCCACCCGACCCGTCTTGAAACACGGACCAAGGAGTCTAGAGCGTGTGCGAGTTCCCGGGACTTGAATAGGCCCGC-GAGCGCAATGAAAGTGAAGGGCGGCTT--CCGCCGTCCTAGTTGGGATCCGTT-------------TCGGCGGCGCACCAACGACCCGTCCAACGT-CGGTCTCGGCGGGGCGGAGTTAGAGCATACGCTCTGGGACCCGAAAGATGGTGAACTATGCCTGGGCANNNNNNNNNNNNNNNNNNNNNNNNNNNNNNNNNNNNNNNNNNNNNNNNNNNNNNNNNNNNN
CROBD829        AACATTGTATTTAATTTTTGGGGTATGGGCAGGTATTGCAGGTATGAGTTTTAGAATAATTATTCGCTTACAATTAAT---AATTCCTGGAATGTTAATT---TCTGATCATAATTACAATGTTGTTGTTACAACTCATGCTTTTATTATAATTTTTTTTATAATTATACCAATAATAATTGGGGGATTTGGAAATTGATTAGTACCAATAATAATTGGTTCTCCGGACATAGCATTCCCCCGTATAAACAATTTAAGATTTTGATTACTTCCTCCTTCTTTTAGTTTGTTAATTTTATCTTCAGGTTTAGAAATAGGAGTTGGAGCAGGGTGAACAATCTACCCTCCTTTGGCAGGTAATATATTTCATTCAAGAAAATCTATAGATTTATTAATTTTTTCATTACATTTGGCAGGTATTTCTTCTATTTTAGGTGCGGTAAATTTTATTTCTACTATTATTAATATACGGATACCTGCCCTAAAACTAAAGGTAGTCCCTTTATTTGTTTGATCTATTTTTTATACTACAGTATTATTATTACTAGCTATCCCAGTATTAGCTGGTGCAATTACTATACTATTAACAGACCGTAATTTTAATACTTCATTTTTTGTGCCAGCGGGTGGGGGTGATCCTATTTTATTTCAACATTTATTTNNNNNNNNGCTCATAGCCGAATCA--GGCTCCTCGCGGAG----TCTGAAATGTGGCGTATGGGAGGCGGAGTCCTCCGAGTGCGACCGGCGGTACAAGTCCCCATGAGAGGGGCAT---GCTTCCCGGAGCGGGTGCTAGGCCCGTACCGCCGTCGGTCCGCGCGCGGAGTTGCCGTTCTCCCGGGAGTCGGGTTGCTTGGGAGTGCAGCCCTAAGTGGGTGGTAAACTCCACCTAAAGCTAAATAAGACCGAGAGACCGATAGCGAACAAGTACCGTGAGGGAAAGTTGAAAAGCACTTTGAAGAGAGAGTTCAAGAGTACGTGAAACCGTTCAGAGGTAAACGGGTGGG-ACCTCGAAGTCCGAAGGCGGTGGTGGATTCAGTCGGAACCCGGGCAGGCCCTTCACAGAGTCACCTCGCGACGAGGCCTTCTGTGGAGGGA--------------------------CGAGAGCGTCCGGGACCCGGCGCACTTTCACTCCCCGTCCAGTAGGGCGTCGCGACCGGTTGGA------------AGGTCGTCGTAAGGGCGGACGC--GAAAGGTGGC-----------------------------CGCATTTCCCTCGGGATCTGCGGTGTTACAGGCGGTCCTACC--CCGACGGGTCGTCCGACCGGGGTCGAGTTCATCTC-------------------CGTTGCGTTCCCTTCCT-------------TGACGGAAGCGGCGCTCGGGTCGAGCTCGCCTCGGAACGTCGTGCCA---CCATCAAAGGTGAGCGTCTTCCGAGGCGGGTTTCGGTCTCGAAGCGCC--GCGGGGAGCAGGAGGTC-GCGGCGAGTAGGTCGGTTACCCACCCGACCCGTCTTGAAACACGGACCAAGGAGTCTAGAGCGTGTGCGAGTTACCGGGACTTGAATAGGCCCGG-GGGCGCAATGAAAGTGAAGGGCGGTAT--TGGCCGTCCGAGTTGGGATCCGTCCTC----------GTGGCGGCGCACCAACGGCCCGTCCGACGT-CGGTTTCGGCGGGGCGGAGCTAGAGCATACGCTCTGGGACCCGAAAGATGGTGAACTATGCCTGGGCAGGACGAGGCCAGAGGAAACTCTGGTGGAGGTCCGTAGCGATTCTGACGTGCAAATCGATCG
CROBD830        AACTTTATATTTAATTTTTGGTGTTTGATCGGGAATCCTAGGAATAAGATTTAGAATAATTATCCGTCTTCAAATATT---AAAACCAGGAATACTAATC---TCTAGATATAATTATAATGTTATTATTACTATACACGCATTTATTATAATTTTTTTTTTGATTATACCAATAATGATTGGGGGATTTGGGAACTGACTTGTCCCACTAATAATTGGTGCCCCTGATATGGCTTTTCCTCGATTAAATAATCTAAGATTTTGACTTTTACCGCCTTCTCTGATTATATTATTAATTTCTTCGGGTTTAGAATTAGGGGTGGGAACTGGATGAACAATTTATCCTCCTCTTTCTAGAGAGGTGTTTCTATCAGGAAAATCAATAGATTTATTAATTTTTAGCCTTCATCTTGCTGGTATTTCATCTATTTTAAGAGCTATTAATTTCATTTCAACTATTATAAATATACGAAGACCTGGATTAAAATATATAATAATACCTTTATTTGTATGATCAATTTATTTTACTACTATTTTACTTTTATTTGCTATTCCAGTATTAGCAGGGGCTATTACAATACTTCTTACCGATCGAAATTTTAACACATCGTTTTTTATACCTACAGGAGGGGGAGATCCAATTTTTTTTCAACATTTATTTGGGGAAGAGCTCATAGCCGAATCC--TGCGCCCTGCGGCG----TAGGAAATGTGGCGTATGGGAGGCGGAGTCCTCCGTGTACGACCGGTGGTACAAGTCCCCATGAGAGGGGCAT---GCTTCCCAGAGCGGGTGCTAGGCCCGTACCGCCCCTGGTCCGTGCGCGGAGTTGCCGTTCTCCCGGGAGTCGGGTTGCTTGGGAGTGCAGCCCTAAGTGGGTGGTAAACTCCACCTAAAGCTAAATAAGACCGAGAGACCGATAGCGAACAAGTACCGTGAGGGAAAGTTGAAAAGCACTTTGAAGAGAGAGTTCAAGAGTACGTGAAACCGTTCAGAGGTAAACGGGTGGG-ACCTCGAAGTCCGAAGGCGGTGGTGGATTCAGTCGGGATCCCGGTCCGCCCTCTGTCGAGTCACCTCGCGACGAGGCCTTCGACGGAGGG----------------------------ATAAGGGTTGGGGTCCCGGCGCACTTCCACGCCCCGTCCAGTAGGGCGTCGCGACCGGTTGGA------------AGGCCGTTGTAAGGGCGGACGC--GAAAGGTGGC-----------------------------CGCATTTCCCTCGGGATCTGCGGTGTTACAGGCGGTCCAGCT--CCGACGGGTCGTCCGACCGGGGTCGAGTTAATCTC-------------------TTAGGCGTTCCCTTCC--------------CGACGGAAGCGGCGTCCGGGTCGAGCCTTCGGTGGAACGGCGTGCCA---CCAGCAAAGGTGAGCGCCTTCCGCAGGGGGTTTCGGTCCCGAGGCGCC--GTGGGGAGCCGGAGGTC-GCGGCGAGTAGGTCGGTTACCCACCCGACCCGTCTTGAAACACGGACCAAGGAGTCTAGAGCGTGTGTGAGTTCCCGGGACTTGAATAGGCCCGC-GAGCGCAATGAAAGTGAAGGGCGGCTT--CCGTCGTCCGAGTTGGGATCCGTT-------------TCGGCGGCGCACCAACGACCCGTCCAACGT-CGGTTTCGGCGGGGCGGAGTTAGAGCATACGCTCTGGGACCCGAAAGATGGTGAACTATGCCTGGGCAGGACGAGGCCAGAGGAAACTCTGGTGGAGGTCCGTAGCGATTCTGACGTGCAAATCGATCG
CROBD832        AACTTTATATTTAATTCTTGGTGTATGGGCAGGTATTCTAGGAATAAGATTTAGAATAATTATTCGGCTACAAATGAC---GACTCCAGGTATGTTAATT---TCAGATCATAATTATAATGTCGTAGTAACTACTCATGCCCTTATTATAATTTTTTTTATAATCATACCAATAATAATTGGGGGGTTTGGAAACTGATTAATTCCTTTAATAATTGGTTCTCCTGATATAGCTTTTCCTCGAATAAATAATTTTAGATTTTGATTATTACCTCCTTCTTTTAGACTTCTTATTTTATCTTCTACTTTAGAAATAGGAGTGGGGGCAGGTTGAACAATTTACCCTCCTTTAGCTAGAAATATATTTCATACTAGAAAAGCAATAGATTTTTTAATCTTTTCTTTACATTTGGCGGGTATTTCTTCTATTTTAAGTGCTGTAAATTTTATTTCAACTATTTTTAATATACGAATACCATCAATAAAAATGAAAATAATACCGTTATTTGTTTGGTCAATTTTCTTTACAACATTACTTTTACTTTTAGCAATTCCTGTTTTAGCTGGGGCTATTACTATATTGTTGACAGATCGTAATTTTAATACTTCTTTTTTTGTACCGGCAGGAGGTGGGGATCCTATTTTATTCCAACATTTATTTGGGGAAGAGCTCATAGCCGAATCC--GGCCCCCTGAGGAG----TCGGAAATGTGGCGTATGGGAGGCGGAGTCCTCCGAGTGCGACCGGCGGTACAAGTCCCCATGAGAGGGGCAT---GCTTCCCGGAGCGGGTGCTAGGCCCGTACCGCCGTCGGTCCGCGCGCGGAGTTGCCGTTCTCCCGGGAGTCGGGTTGCTTGGGAGTGCAGCCCTAAGTGGGTGGTAAACTCCACCTAAAGCTAAATAAGACCGAGAGACCGATAGCGAACAAGTACCGTGAGGGAAAGTTGAAAAGCACTTTGAAGAGAGAGTTCAAGAGTACGTGAAACCGTTCAGAGGTAAACGGGTGGG-ACCTCGAAGTCCGAAGGCGGTGGTGGATTCAGTCGGAACCCGGGCAAGCTCTCCATAGAGTTACCTCGCGACGAGGCCTTCTGTGGAGGGA--------------------------CGAGAACGTCCGGGTCCCGGCGCACTTTCACGCCCCGTCCAGTAGGGCGTCGCGACCGGTTGGA------------AGGTCGTCGTAAGGGCGGACGC--GAAAGGTGGC-----------------------------CGCATTTCCCTCGGGATCTGCGGTGTTACAGGCGGTCCTGCC--CCGACGGGTCGTCCGACCGGGGTCGAGTTCATCTC-------------------CGTTGCGTTCCCTTCCT-------------TGACGGAAGCGGCGCCCGGGTCGAGCACGCCTCGGAACGTCGTGCCA---CCAGCAAAGGTGAGCGTCTTCCGAGGTGGGTTTCGGTCTCGAAGCGCC--GCGGGGAGCAGGAGGTC-GCGGCGAGTAGGTCGGTTACCCACCCGACCCGTCTTGAAACACGGACCAAGGAGTCTAGAGCGTGTGCGAGTTACCGGGACTTGAATAGGCCCGG-GGGCGCAATGAAAGTGAAGGGCGGTTT--TGGCCGTCCGAGTTGGGATCCGTCCTC----------GCGGCGGCGCACCAACGGCCCGTCCGACGT-CGGTTTCGGCGGGGCGGAGCTAGAGCATACGCTCTGGGACCCGAAAGATGGTGAACTATGCCTGGGCAGGACGAGGCCAGAGGAAACTCTGGTGGAGGTCCGTAGCGATTCTGACGTGCAAATCGATCG
CROBD872        AACATTATATTTAATTTTTGGAGTTTGGGCAGGTATTGTTGGAATAAGTTTTAGAATAATTATTCGTTTACAATTAAT---AATTCCAGGGATGCTAATT---TCTGACCATAATTATAATGTTGTTGTTACTACACATGCTTTTATTATAATTTTTTTTATAATTATACCAATAATAATTGGAGGATTTGGAAATTGATTAGTTCCTATAATAATTGGTTCTCCTGATATAGCATTCCCTCGAATAAATAATTTAAGATTTTGATTACTGCCTCCTTCTTTTGGTTTATTGATTTTATCCTCTTGAAGAGAAATGGGAGTAGGAGCAGGATGAACTATTTATCCTCCTTTATCGGGAAATATATTTCATTCTAATAAATCTATAGATTTACTTATTTTTTCTTTACATTTAGCGGGTATCTCTTCTATTTTAGGGGCAGTAAATTTTATTTCTACCATTATCAATATACGCATACCTGCCTTAAAACTTAAGGTAGTTCCTCTATTTGTTTGGTCTATTTTTTTTACTACAGTGTTATTATTATTAGCTATTCCAGTATTAGCAGGTGCTATTACCATATTACTTACAGATCGAAATTTTAATACATCTTTTTTTGTTCCGGCAGGTGGGGGAGATCCTATTTTATTTCAACATTTATTTNNNNNNNNNNNNNNNNNNNNNNCG--GGCTCCTCGCGGAG----TCCGAAATGTGGCGTATGGGAGGCGGAGTCCTCCGAGTGCGACCGGCGGTACAAGTCCCCATGAGAGGGGCAT---GCTTCCCGGAGCGGGTGCTAGGCCCGTACCGCCGTCGGTCCGCGCGCGGAGTTGCCGTTCTCCCGGGAGTCGGGTTGCTTGGGAGTGCAGCCCTAAGTGGGTGGTAAACTCCACCTAAAGCTAAATAAGACCGAGAGACCGATAGCGAACAAGTACCGTGAGGGAAAGTTGAAAAGCACTTTGAAGAGAGAGTTCAAGAGTACGTGAAACCGTTCAGAGGTAAACGGGTGGG-ACCTCGAAGTCCGAAGGCGGTGGTGGATTCAGTCGGAACCCGGGCAAGCCCTTACCAGAGTCACCTCGCGACGAGGCCTTCTGTGGAGGGA--------------------------CTAGAGCGTCCGGGATCCGGCGCACTTTCACGCCCCGTCCAGTAGGGCGTCGCGACCGGTTGGA------------AGGCCGTCGTAAGGGCGGACGC--GAAAGGTGGC-----------------------------CGCATTTCCCTCGGGATCTGCGGTGTTACAGGCGGTCCTACC--CCGACGGGTCGTCCGACCGGGGTCGAGTTCATCTC-------------------CGTTGCGTTCCCTTCCT-------------TGACGGAAGCGGCGCTCGGGTCGAGCTCGTCTCGGAACGTCGTGCCA---CCAGCAAAGGTGAGCGTCTTCCGAGGCGGTTTTCGGTCTCGAAGCGCC--GCGGGGAGCAGGAGGTC-GCGGCGAGTAGGTCGGTTACCCACCCGACCCGTCTTGAAACACGGACCAAGGAGTCTAGAGCGTGTGCGAGTTACCGGGACTTGAATAGGCCCGG-GGGCGCAATGAAAGTGAAGGGCGGTAT--TGGCCGTCCGAGTTGGGATCCGTCCTC----------GTGGCGGCGCACCAACGGCCCGTCCGACGT-CGGTTTCGGCGGGGCGGAGCTAGAGCATACGCTCTGGGACCCGAAAGATGGTGAACTATGCCTGGGCAGGACGAGGCCAGAGGAAACTCTGGNNNNNNNNNNNNNNNNNNNNNNNNNNNNNNNNNNNNN
CROBD904        GACTTTATACCTAGTTCTTGGAGTTTGATCAGGAATTCTAGGTCTCAGATTAAGAATAATTATTCGACTGCAATTAAT---AATTCCTGGAATACTCCTT---TCGGACCATAATTATAATGTAGTTGTTACTACGCATGCTTTTATTATAATTTTCTTTATAATTATACCAATAATAATCGGAGGATTCGGAAATTGACTAGTTCCTCTAATAATTGGTTCTCCTGACATAGCTTTTCCTCGAATAAATAATTTAAGATTCTGGCTCCTTCCCCCCTCTCTAGGGTTATTAATTCTCTCCTCATCTTTAGAAATAGGCACAGGAACTGGATGAACTCTGTACCCCCCTTTAGCAAGAAATATTTTTCATTCAAGAAAATCTACTGATTTATTAATTTTTTCCCTGCATTTAGCAGGAATTTCTTCAATTTTAGGGGCGGTAAATTTTATTTCAACAATTATGAATATGCGGATACCAGCTCTTTTATTTAAATTAGTACCTTTATTTGTATGATCAATTCTTTTTACAACCATTCTTTTATTATTTGCAATTCCTGTATTAGCTGGGGCTATTACCATACTCCTCACTGATCGCAATTTTAATACTTCTTTTTTTACGCCAACAGGTGGGGGTGATCCAATTTTATTTCAACATTTATTTGGGGAAGAGCTCATAGCCGAATCC--GGCGCCCTGAGGCG----TCGGAAATGTGGCGTATGGGAGGCGGAGTCCTCCGAGTGCGACCGGCGGTACAAGTCCCCATGAGAGGGGCAT---GCTTCCCGGAGCGGGTGCTAGGCCCGTACCGCCGCCGGTCCGCGCGCGGAGTTGCCGTTCTCCCGGGAGTCGGGTTGCTTGGGAGTGCAGCCCTAAGTGGGTGGTAAACTCCACCTAAAGCTAAATAAGACCGAGAGACCGATAGCGAACAAGTACCGTGAGGGAAAGTTGAAAAGCACTTTGAAGAGAGAGTTCAAGAGTACGTGAAACCGTTCAGAGGTAAACGGGTGGG-ACCTCGAAGTCCTAAGGCGGTGGTGGATTCAGTCGGGACGGCGCTCTGCCTCTTGGAGGGTCACCTCGCGACGAGGCCCCGTTCGAGGG-----------------------------GAGAGCGGCGTTGTCCCGGCGCAATTCCACGCCCCGTCCAGTAGGGCGTCGCGACCGGTTGGA------------AGGCCGTCGTAAGGGCGGACGC--GAAAGGTGGC-----------------------------CGCATTTCTCTCGGGATCTGCGGTGTTACAGGCGGTCCAGCT--CCGAC-GGTCGTCCGACCGGGGTCGAGTTCATCTC-------------------TATGGCGCTCCCTTCC--------------AGAAGGAAGCGGCGTCCGGGTCGAGCTCTCGGCGGAACGGCGTGCCA---CCTTCAAGGGTGATCGCCTTCCGAAGGGGGTTTCGGTCTCGAGGCGCC--GCGGGGAGCCAGAGGTC-GCGGCGAGTAGGTCGGTTACCCACCCGACCCGTCTTGAAACACGGACCAAGGAGTCTAAAGCATGTGCGAGTTCCCGGGACTTGAATAGGCCCGA-GGGCGCAATGAAAGTGAAGGGCGGCTT--CCGCCGTCCGAGTTGGGATCCGTCCCCT-----TTCGGGGGCGGCGCACCAACGGCCCGTCCGATAC-CGGTCTCGGTAGGGCGGAGCTAGAGCATATGCTCTGGGACCCGAAAGATGGTGAACTATGCCTGGGCAGGACGAAGCCAGAGGAAACTCTGGTGGAGGTCCGTAGCGATTCTGACGTGCAAATCGATCG
ouCROBD634      AACGTTATATTTAATTTTAGGGGGTTGGTCAGGATTAGTCGGAATGGGCTATAGAATGATTATTCGAATACAATTATC---GTGTCCAGGGGGGGTAATT---GAAGAACATTCTTATAATGTTGTAGTAACAACTCATGCATTTCTAATAATTTTTTTTATAGTTATGCCTATTTTAATTGGAGGTTTCGGTAATTGATTAGTTCCTCTAATGATTGGATCACCGGATATAGCTTTTCCTCGTCTTAATAATTTAAGTTTTTGATTATTGCCTCCATCATTCTTATTAATACTTCTTTCATCAACCTTAGAGTCCGGTTGTGCTACCGGATGAACAATCTATCCACCTCTAGCAGGAGCTGCCGGCCATCCTTCTCATGCAGTCGATTTTGTAATTTTCTCATTACATTTAGCAGGAATTTCATCAATTTTAGGTGCTATTAATTTTATTTCTACCATTATTAATATACGATCCCCAGGGATTTATATGTCTAAAATACCATTATTTGTATGGGCAGTATTATTTACCACTATTTTATTATTACTAGCTATTCCAGTATTGGCCGGAGCAATTACTATATTATTAACAGATCGAAATTTTAANNNNNNNNNNNNNNNNNNNNNNNNNNNNNNNNNNNNNNNNNNNNNNNNNNNNNNNNNNNNNNAAGAGCTCGTAGCCGAATCC--TGGGCCTTGCGGCC----TTGGAAATGTGGCGTGTGGGAGGCGGCATCCTCCCTTCCTTGGCCGCGGCGCAAGTCCCCATGAGAGGGGCTT---GCTTCCCGGAGCGGGTGCTAGGCCCTTACCGCCGTCGGGGAGGGAGGGGAGTTGCCGTTCTCCCGGGAGTCGGGTTGCTTGGGAGTGCAGCCCAAAGCGGGTGGTAAACTCCACCTAAAGCTAAATAAGACCGAGAAGCCGATAGCAAACAAGTACCGTGAGGGAAAGTTGAAAAGCACTTTGAAGAGAGAGTTCAAGAGTACGTGAAACCGTTTGGAGGTAAACGGGTGGG-GCTTCGAAAGCCTAAGCAGGTGCCGGGTTCAGCCTCGTCGTCGTCGAGTCCGCCTCGGGA--GGCCCCGGAAGGGGTTACCTGNGGCGGAG--------------------------GAGGCGCGTCGGG-----GCCGCACGGCCGGAACCCTGCCGACGGGACGCCGCAACGGGTTGGA------------CGG-CGTCGTGGGGCGAGGGGA--GAAAGGTGGC-----------------------------CGCGTTTCTTTAAGGATCGGCGGTGTTACAGGCTCCCCTGCTGCCCGAGGGTCGGTCCGACCGTGGAAGAGTATCTCTC-------------------GAGAGGCTCCCGTGCG-------------------GAGGCAGCGTAGGCGCCGGGCTCTCCGCCTTCTCCCTTCTCGTACTCTTCGAGGAGTTGGGNNAAGGAGGAGGGGTTTCCCCGGGGAGACCTT--GCTAGGAGCGCGAGGTT-GCGGCGAGTAGGTCGGGCTCCCACCCGACCCGTCTTGAAACACGGACCAAGGAGTCCAATGCGCGTGCGAGTCCCCGGGACTTGTTCAGGCCCGC-GGGCGCAATGAAAGTGAAGGGCGGTCT--CGGACG-CCTAGTTGGGATCCCCTTTC----------TTAGGGGCGCACCAACGGCCCTTTCGAATC-CGGCCTCGGATGGAAGGAGCGAGAGCACGTGCCTTGGGACCCGAAAGATGGTGAACTATGCCTGGGCAGGACGAAGCCAGAGGAAACTCTGGTGGAGGTCCGCAGCGATTCTGNNNNNNNNNNNNNNNN
ouCROBD862      TACTTTATATTTACTATTAGGAGTTTGATCAGGTTGTATAGGATTAAGATTTAGTATAATTATTCGAATAGAATTATCTCAAACTGGTAGAATTATAGGA---AGAGATCAAGTATTCAATGTTATAGTTACAGCACATGCTTTTATTATAATTTTTTTTATAGTAATACCTATAATAATTGGAGGTTTTGGAAACTGATTAGTTCCATTTATAATTGGAGCTCCTGATATAGCTTTTCCACGTATAAATAATATAAGTTTTTGACTTCTTCCACCTTCTTTATTACTATTATTAACATCATCTTTCGTAGAAATAGGTTGTGGTACTGGATGAACAATATATCCTCCTTTATCTAGAAATATAGCACATAATGGAGGAGCAGTAGATTTTGCTATTTTTTCTTTACATCTTGCTGGAGCTTCTTCAATTCTAGGAGCAGTAAATTTCATCTCAACTATTTTTAATATACGTTCAAGAAATTTTAGTTTAAGAAAATTACCTTTATTTGTTTGATCTATTTTAATTACTACTGTATTACTTTTACTAGCATTACCTGTATTAGCTGGAGCAATTACTATATTATTAACAGATCGAAATTTTAATACATCTTTTTTTGATCCTGTTGGAGGAGGAGATCCTATTTTATTCCAACATTTATTTNNNNNNNNNNNNNNNNNNNNNNNNNGCGCTCCTTGGGCGT----CGGGAAATGTGGCGTATGGGAGACGG--TCTTCTGATAGCGCGAGGTGGTCCAAGTCCCCATGAACGGGGCTC-----GACCCAGAGCGGGTGCTAGGCCCGTGTGGCCACCTCGATGCTTTTGGAGCTGCCGTTTTCCCGGGAGTCGGGTTGCTTGAGAGTGCAGCCCAAAGTGGGTGGTAAACTCCACCTAAGGCTAAATATGACCGAGAGTCCGATAGCAAACAAGTACCGTGAGGGAAAGTTGAAAAGAACTTTGAAGAGAGAGTTCAATAGTACGTGAAACCGTTCAGAGGTAAACGGGTGGG-ACCTCGAAGTCTGAAGGAG--GAAGGATTCAGTACGGCCGCAACCGACGACCGTCACGTGTCTTTTAGAGCGTCTTTGTCGACTTGGGCGTTTT--------------------AGGAGACCTGTGACGCGGCCTTACGCATTTTCTTCCTCC-----CCAAGGCGTCGCGACCGGTTGGAGT----------TGAACGTCGGAAGGGCGCTCTCAGGGAAGGTAAC-----------------------------CGACGCGAAAGCGTACGGTGTTATAGCCCCAGGAGCGTATGG--CCGACGATCGCCGACCGTGGACTAGAGTTTACCTCG------------------CGAGACGCTCCCTTCTC-------------TTTCGGGAGAAGCGCTCTCTTGAAGCGCGTTGTTCTGTCTAAGTGCTGG-TACACTTGTGTGTCAATGCTTCAGCCGGGCTTCTCGTTTTTGGAGGAC--GTAGGGAGCCGAGGGTCAGCGACGAGTAGGTCGGTTCCCCACCCGACCCGTCTTGAAACACGGACCAAGGAGTCTAACGCGTGTGCGAGTCCCCGGGTGTTGACCAGCCCCGA-GGGCGCAATGAAAGTGAAGGCGCTGTA--AAAAGCGCTTGGTTGGGATCCTTTTTCCCCCACGGGGGTGAAGGCGCACCAACGGCCCGTCCCTTTC-GCATGTCGATGGGGCGGAGCGAGAGCATACGCTCTGGGACCCGAAAGATGGTGAACTATGCCTGGGCANNNNNNNNNNNNNNNNNNNNNNNNNNNNNNNNNNNNNNNNNNNNNNNNNNNNNNNNNNNNN
ouCROBD868      TACATTATATTTATTATTAGGAATTTGATCAGGTTGTATAGGATTAAGATTAAGAATAATTATTCGCATAGAATTATCACAAACTGGAAGAATTATAGGT---AGTGATCAAGTATTTAATGTTATAGTTACAGCACATGCCTTTATTATAATTTTTTTTATAGTAATACCTATAATAATTGGTGGTTTTGGAAACTGACTTGTACCCTTAATAATTGGAGCTCCGGATATGGCTTTTCCACGAATAAATAACATAAGTTTTTGATTATTACCACCATCTTTATTATTATTAATATTATCATCATTTGTAGAAATAGGTTGTGGTACAGGTTGAACAATATACCCTCCTTTATCAAGAAATTTAGCCCATAATGGAGGAGCAGTAGATTTTGCTATTTTCTCTCTTCATTTAGCTGGAGCTTCATCAATTTTAGGTGCTGTAAATTTCATTTCAACTATTTTTAATATACGCTCAAGAAATTTCAGTTTAAGAAAAATATCATTATTTGTGTGATCTATTCTAATTACTACTGTTTTATTACTTCTTGCATTGCCTGTGTTAGCTGGAGCAATTACCATACTATTAACAGATCGTAATTTTAACACATCTTTTTTTGATCCAGTAGGTGGAGGAGATCCAATTTTATTTCAACATTTATTTNNNNATCAGCCCAAAGCCGAATCCCGCGTCCCTTGGGCGT----CGGGAAATGTGGCGTATGGGAGACGG--TCTTCTGATTGCGCGAGGTGGTCCAAGTCCCCATGAACGGGGCTC-----GACCCAGAGCGGGTGCTAGGCCCGTGTGGCCACCTCGATGCTTTTGGAGCTGCCGTTTTCCCGGGAGTCGGGTTGCTTGAGAGTGCAGCCCAAAGTGGGTGGTAAACTCCACCTAAGGCTAAATATGACCGAGAGTCCGATAGCAAACAAGTACCGTGAGGGAAAGTTGAAAAGAACTTTGAAGAGAGAGTTCAATAGTACGTGAAACCGTTCAGAGGTAAACGGGTGGG-ACCTCGAAATCTGAAGGAG--GAAGGATTCAGTACGGCCGCAACCGACGACCGTCACGTGTCTTTCAGAGTGTCTTTGTCGACTTGGGCGTTCT--------------------GATCGATCTGTGGCGCGGCCTTACGCATTTTCTTCCTCC-----CCAAGGCGTCGCGACCGGTTGGAGT----------TGAACGTCGGAAGGGCGTTCCCAGGGAAGGTGGC-----------------------------CGACGTGCAAGCGTACGGTGTTATAGCCCAGGGAGCGTATGG--CCGACGATCGCCGACCGTGGACTAGAGTTTACCTCG------------------CGAGACGCTCCCTTCTC-------------TTTCGGGAGAAGCGCTCTCCTTATGCGCGTTGTTCCGTCTAAGTGCTGG-TACACTTGTGTGTCAATGCTTCAGCCGGGCTTCTCGTGTTTGGGGGAC--GTAGGGAGCCGAGGGTCAGCGACGAGTAGGTCGGTTCCCCACCCGACCCGTCTTGAAACACGGACCAAGGAGTCTAACGCGTGTGCGAGTCCCCGGGTGTTGACCAGCCCCGA-GGGCGCAATGAAAGTGAAGGCGTGTC----AAAGCGCTTGGTTGGGATCCTTTTACCCCTCACGGGGTTGAGGCGCACCAACGGCCCGTCCATTTC-GCATGTCGATTGGGCGGAGCGAGAGCATACGCTCTGGGACCCGAAAGATGGTGAACTATGCCTGGGCAGGACGAAGCCAGAGGAAACTCTGGTGGAGGTCCGCAGCGATTCTGACGTGCNNNNNNNNNN
ouEU559494      AACACTTTATTTAATTTTTGGGATTTTATCTGGTTTTATTGGAATATGTTATAGAATACTAATTCGACTTCAATTATTTAACTTATCTGGAATAATNNNA---AGTGAACATTCTTATAATATTATTATTACTGTTCATGCACTAGTAATAATTTTTTTTATAGTTATACCTTTAATAATTGGAGGTTTTGGAAATTGACTGATTCCTCTAATAATTGGGGCTCCAGACATAGCATTCCCACGAATAAATAATATAAGTTTTTGACTCTTACCACCATCTCTTTCTCTAATAATACTATCTTCAACAATTGAATTAGGTTGTGGAGCAGGTTGAACTTTATACCCTCCACTTACAAATTTTATAGCTCACCCAGGGGCAGCAGTAGACATAGTAATCTTCTCTCTTCATATAGCTGGTATCTCCTCTATTTTAGGGGGTGTAAATTTTATTACTACAGTTATAAACATACGTGATTCATCTGTATCTTATATTACAATACCACTATTTGTGTGATCAGTTTTAATTACTGTAATTTTGATTCTGCTAGCAATACCTGTTCTAGCTGGAGCTATTACTATACTAATTACAGATCGAAATTTTAGAACTTCTTTTTTTAACCCTATAGGAGGAGGAGATCCAATCTTATTTCAACATCTATTTNNNNAGGAGCNNNNNNNNNNNNNCGCGGTGCCGTGGGCCGGACCGCTGCAATGTGGTGTACGGGGGTCGGTACCCTCCGAGGGTGGGTCGCGGCGAAAGTTCCCTTGAGCGGGGCCTTTTTCGAACCGGAGATGGCGCTAGTCCAGTTCCGCCGTGACTCCGTGCGCGGAGAGCCGGTCCCCCTGGGAGTCGGGTTGCTTGGTAGTGCAGCCCAAAGCGGGTGGTAGACTCCACCCAAGGCTAAATATACCCGAGAGACCGATAGTAAACAAGTACCGCGAGGGAAAGTTGAAAAGCACTCTGAAAAGAGAGTTCAATAGTACGTGAAACCGTTCAGAGGTAAACGGGTGGGCGCTTCGAAGTCCCAGGCCGGCGGCGCACTCAGGTCGGGCTTGCGGGGACCGTG---------AGAGGGCGACGGTGGCTCTCACGAGTGAGAGTATCACCCGTCGATTCTCCTCGTCGTTGGTTGTCGTGCCCGTGCCGCATTTGCGTCCCCGCGCCACCGGGGCGTCGCAACCGCTCGCGATAT--------GGGCCGTGGTGGGGACGGACGC--GAAAGGTGGGCGCTCTCTCGGTCGAGGCCGGGAGGGGCTGCCGTTTATAGTCGCGTCGTCATTGGTCCCCTTCGGGCCCCG--CGAGCGGGTATTCGTTGCGGAGGTGCTTCGGCCTCCCTTCCTTTAATTTATTAGAGGAGCGTTGCCCAATCGAGCGGAGCGAGATTTCAAAAGACGCGTCGAGGCAGACCGACCCCGGATCGGGCGGTCGC---TTCTCGTCGGTCTGCGCATTCTCGCTCGGGGCGGACGCGAGGGGTAGGTCGGGACTCCGGCGAGCTTGGCGGCGAGTAGGTCGGGCTCCCACCCGACCCGTCTTGAAACACGGACCAAGGAGTTTGGGGCGCGTGCGAGTCCGAGGGACTTGAATAGGCCCGAGGGGCGCAGCGAAAGCGAAG--------------------CGTCGAGATCCGCGCACT----GCGGTGTGGCGGCGCATCGACGGCCCGTTCGNACC-GNNNNNCGGTCGGACGGAGCGGGAGCACGCGTCCCGAGACCCGAAAGATGGTGAACTATGCCTGGGCGGGACGAAGCCAGGGGAAACTCTGGTNNNNGTCCGAAGCGGTTCTGACGTGCAAATNNNNNN
ouMK421707      TACTATGTATTTGATTTTAGGAGGATGAGCCTCTATAGTAGGAACTGCACTAAGATTAATAATTCGTGCTGAGATTGG---AAGTCCTGGGTCTTTTATTGGAGATGATCAAATTTATAATGTTGTTGTTACTGCTCATGCATTTGTTATAATTTTTTTTATAGTTATACCTGTGATGATTGGGGGATTTGGGAATTGACTTGTTCCTTTAATGTTGGGGGCTCCTGATATGGCTTTTCCACGTTTAAATAATATAAGTTTTTGATTATTACCTCCGGCGTTTTTTATGCTTTTAGGTTCTGCTGCTTTGGAAAGAGGAGCAGGTACTGGGTGGACTGTATATCCTCCTCTTTCTTCTTATATGTTTCATTCCGGGGGGTCTGTTGATATAACTATTTTTTCTCTTCATTTGGCGGGTGTATCTTCAATTCTTGGAGCTATTAATTTTATTACTACTATTTTAAATATACGTAGATATGGGATATTGCTAGAACGTGTTCCTCTTTTTGTTTGATCTGTAAAAATTACTGCTATTCTTTTATTATTATCATTACCTGTTTTAGCTGGGGCTATTACAATACTTCTTACGGATCGTAATTTTAATACTTCTTTTTTTGNNNNNNNNNNNNNNNNNNNNNNNNNNNNNNNNNNNNNNNNNNNNNNNNAAGAGTCCAGCGCTGAATCCCTTGTCCCCTGGGCAA----TGGGAAATGTGGCGTTTGGGAGGTAGTCTTCTGGCAAACAGA-TGGTGGTGCAAGTCCCCCTGACCGGGGCTC----TGACCCAGAGCGGGTGCAAGGCCCTTA--GCTGCCGTGTCTGTTTTGTTGGATTCGATCTCCCTGGAGTCGGGTTGCTTGGGAGTGCAACCCTAAGTGGGTGGTAAACTCCACCTAAGGCTAAATACTGCCGCGAGACCGATAGCAAACAAGTACCGTGAGGGAAAGTTGAAAAGAACTTTGAAGAGAGAGTTCAAGAGTACGTGAAACCGCTTCGAGGCAAACGGGTGGG-CCCTCGAAAGTCGAAAGGC-AGGGGGATTCAGTTGGGAGGCAGGCCTGCGGGTGCTTTGCTGCCAACCAGTGGACCCTTTTAGGGCCAGGCCGG--------------------TAAAAGATAACCCGGTCTCCCAACGCACTTTT---CCCTGCCCAGTAGTACGCTGTGACCGGTTGGGTTCTATCTAAGTGTCGGCTGTAAGGGTTGGACGC--CGAAGGTGGCTGGTGG-----------------------TGTGCTCTTCGGAGTCCCGCCAGTGTTACATCTGGCCAGCC---CGGGCACGTCACCTGACCGAGGCACCATGAGGCCCTGTGTGGG-----------CCAGTCCGCACCCTCCA-------------TGTCAGGAGTGGATCTCCTGTCAGGTGTCTGTTGTCCGGTTGTTCCG----CAGCAAAGTGGGCAGCTTGGCACGGACAATGTTGGACGGGAAGAGTCCGCGTGGGTGCAGGAGGTCAGCAGCGAGTAGGTCGGTCACCCACCCGACCCGTCTTGAAACACGGACCAAGGAGTCTAACATGTGCGCGAGTCGTCGGGTCTTGAATAGGCCCGC-AGGCGCAATGAAAGTGAAGGGCAGCCTTGTTGTTGCCTGCGTTGGGATCCCTAGACC---ACCGAGTCTGGGGCGCACCAACGGCCCGTCCCTTCCGCAGCGTCGGTGGGACGGAGCGAGAGCGTACACGTTGGGACCCGAAAGATGGTGAACTATGCCTGGGCAGGACGAGGCCAGAGGAAACTCTGGTGGAGGTCCGCAGCGATTCTGACGTGCAAATNNNNNN
